# Supplementary material for: A noncanonical function of EIF4E limits ALDH1B1 activity and increases susceptibility to ferroptosis
Source: Nat Commun. 2022 Oct 23;13:6318. doi: 10.1038/s41467-022-34096-w (PMC9588786; doi:10.1038/s41467-022-34096-w)
Supplement: Supplementary file 3 — Supplementary Data 1 [file 41467_2022_34096_MOESM3_ESM.xlsx]

## Sheet: Sheet1
Compound Name	Target	Cell viability (RSL3+Compund, n1)	Cell viability (RSL3+Compund, n2)	Cell viability (RSL3+Compund, n3)	Mean	SD	Z score
4EGI-1	EIF4E	1.26	1.32	1.23	1.27	0.0458258	3.44444
4E1RCat	EIF4E	1.26	1.14	1.32	1.24	0.0916515	3.27778
Lapatinib	EGFR,HER2	1.25	1.14	1.25	1.21333	0.0635085	3.12963
CEP-33779	JAK	1.18	1.21	1.24	1.21	0.03	3.11111
Fasudil (HA-1077) HCl	ROCK	1.23	1.02	1.14	1.13	0.105357	2.66667
AICAR (Acadesine)	AMPK	1.04	1.02	1.04	1.03333	0.011547	2.12963
MK-5108 (VX-689)	Aurora Kinase	1.16	0.88	1.02	1.02	0.14	2.05556
AST-1306	EGFR	1	1.01	1.02	1.01	0.01	2
Schisandrin B (Sch B)	ATM/ATR	1.09	1.12	0.82	1.01	0.165227	2
BMS-536924	IGF-1R	1.11	1.03	0.82	0.986667	0.149778	1.87037
Semaxanib (SU5416)	VEGFR	1.1	1.03	0.82	0.983333	0.145717	1.85185
Ibrutinib (PCI-32765)	BTK	1.04	0.82	0.94	0.933333	0.110151	1.57407
GW441756	Trk receptor	0.94	0.91	0.93	0.926667	0.0152753	1.53704
WZ4002	EGFR	0.95	0.88	0.95	0.926667	0.0404145	1.53704
Oclacitinib	JAK	0.97	0.84	0.97	0.926667	0.0750555	1.53704
Refametinib (RDEA119, Bay 86-9766)	MEK	0.92	0.91	0.93	0.92	0.01	1.5
CHIR-98014	GSK-3	0.91	0.93	0.91	0.916667	0.011547	1.48148
SL-327	MEK	0.94	0.93	0.87	0.913333	0.0378594	1.46296
PF-573228	FAK	0.99	0.82	0.92	0.91	0.08544	1.44444
Sotrastaurin	PKC	0.87	0.95	0.89	0.903333	0.0416333	1.40741
Orantinib (TSU-68, SU6668)	FGFR,PDGFR,VEGFR	0.95	0.84	0.92	0.903333	0.0568624	1.40741
BMS-265246	CDK	1.17	0.82	0.72	0.903333	0.236291	1.40741
Nintedanib (BIBF 1120)	FGFR,PDGFR,VEGFR	1.04	0.84	0.82	0.9	0.121655	1.38889
PD0325901	MEK	0.86	0.91	0.92	0.896667	0.0321455	1.37037
PD318088	MEK	0.91	0.95	0.83	0.896667	0.061101	1.37037
Ruxolitinib (INCB018424)	JAK	0.99	0.83	0.87	0.896667	0.0832666	1.37037
AZD8055	mTOR	1.04	0.82	0.82	0.893333	0.127017	1.35185
SAR131675	VEGFR	1.07	0.78	0.82	0.89	0.157162	1.33333
CAY10505	PI3K	1.01	0.82	0.83	0.886667	0.106927	1.31481
TDZD-8	GSK-3	1.01	0.82	0.83	0.886667	0.106927	1.31481
GSK429286A	ROCK	0.98	0.83	0.84	0.883333	0.083865	1.2963
R406	FLT3,Syk	0.99	0.82	0.83	0.88	0.0953939	1.27778
Phenformin HCl	AMPK	0.83	0.89	0.91	0.876667	0.0416333	1.25926
PHT-427	Akt,PDK	0.98	0.83	0.82	0.876667	0.0896289	1.25926
GSK1838705A	ALK,IGF-1R	1.08	0.82	0.72	0.873333	0.185831	1.24074
TPCA-1	IκB/IKK	0.88	0.82	0.91	0.87	0.0458258	1.22222
Bosutinib (SKI-606)	Src	0.9	0.83	0.87	0.866667	0.0351188	1.2037
ZM 39923 HCl	JAK	0.93	0.93	0.73	0.863333	0.11547	1.18519
Voxtalisib (SAR245409, XL765) Analogue	mTOR,PI3K	0.97	0.74	0.88	0.863333	0.115902	1.18519
MGCD-265	c-Met,Tie-2,VEGFR	0.9	0.78	0.87	0.85	0.06245	1.11111
CH5132799	mTOR,PI3K	0.88	0.78	0.89	0.85	0.0608276	1.11111
Honokiol	Akt,MEK	0.85	0.89	0.81	0.85	0.04	1.11111
Daphnetin	PKA,EGFR,PKC	0.87	0.84	0.84	0.85	0.0173205	1.11111
SB415286	GSK-3	0.88	0.82	0.84	0.846667	0.0305505	1.09259
Ridaforolimus (Deforolimus, MK-8669)	mTOR	0.99	0.72	0.83	0.846667	0.135769	1.09259
KN-62	CaMK	0.89	0.92	0.72	0.843333	0.107858	1.07407
ETC-1002	AMPK	0.78	0.82	0.93	0.843333	0.0776745	1.07407
Y-27632 2HCl	ROCK	0.83	0.82	0.88	0.843333	0.0321455	1.07407
U0126-EtOH	MEK	0.85	0.82	0.85	0.84	0.0173205	1.05556
Go 6983	PKC	0.74	0.88	0.89	0.836667	0.083865	1.03704
Bisindolylmaleimide I (GF109203X)	PKC	0.88	0.79	0.84	0.836667	0.0450925	1.03704
SB216763	GSK-3	0.83	0.83	0.84	0.833333	0.0057735	1.01852
SB590885	Raf	0.87	0.91	0.72	0.833333	0.100167	1.01852
FRAX597	PAK	0.87	0.81	0.82	0.833333	0.0321455	1.01852
Torkinib (PP242)	mTOR	0.95	0.83	0.72	0.833333	0.115036	1.01852
Alpelisib (BYL719)	PI3K	0.84	0.81	0.83	0.826667	0.0152753	0.981481
Binimetinib (MEK162, ARRY-162, ARRY-438162)	MEK	0.85	0.91	0.72	0.826667	0.0971253	0.981481
Vatalanib (PTK787) 2HCl	c-Kit,VEGFR	0.88	0.79	0.81	0.826667	0.0472582	0.981481
Dovitinib (TKI-258, CHIR-258)	c-Kit,FGFR,FLT3,PDGFR,VEGFR	0.93	0.73	0.82	0.826667	0.100167	0.981481
Decernotinib (VX-509)	JAK	0.79	0.87	0.81	0.823333	0.0416333	0.962963
GSK2636771	PI3K	0.87	0.78	0.82	0.823333	0.0450925	0.962963
NU6027	CDK	0.83	0.81	0.82	0.82	0.01	0.944444
CP-673451	PDGFR	0.88	0.77	0.81	0.82	0.0556776	0.944444
AS-604850	PI3K	0.9	0.79	0.77	0.82	0.07	0.944444
WHI-P154	EGFR,JAK	0.82	0.81	0.82	0.816667	0.0057735	0.925926
Chloroquine Phosphate	ATM/ATR,Autophagy	0.69	0.82	0.94	0.816667	0.125033	0.925926
KN-93 Phosphate	CaMK	0.8	0.82	0.82	0.813333	0.011547	0.907407
WH-4-023	Src	0.81	0.81	0.82	0.813333	0.0057735	0.907407
PF-04217903	c-Met	0.9	0.72	0.82	0.813333	0.090185	0.907407
GSK650394	Others	0.82	0.82	0.79	0.81	0.0173205	0.888889
Barasertib (AZD1152-HQPA)	Aurora Kinase	0.85	0.83	0.75	0.81	0.052915	0.888889
GSK621	AMPK	0.72	0.82	0.88	0.806667	0.080829	0.87037
Enzastaurin (LY317615)	PKC	0.74	0.82	0.86	0.806667	0.061101	0.87037
ASP3026	ALK	0.78	0.82	0.82	0.806667	0.023094	0.87037
SMI-4a	Pim	0.79	0.82	0.81	0.806667	0.0152753	0.87037
Selumetinib (AZD6244)	MEK	0.79	0.81	0.82	0.806667	0.0152753	0.87037
WP1066	JAK	0.93	0.82	0.67	0.806667	0.130512	0.87037
ANA-12	Trk receptor	0.81	0.79	0.81	0.803333	0.011547	0.851852
CZC24832	PI3K	0.98	0.72	0.71	0.803333	0.15308	0.851852
WZ4003	AMPK	0.72	0.78	0.91	0.803333	0.0971253	0.851852
Pimasertib (AS-703026)	MEK	0.87	0.72	0.82	0.803333	0.0763763	0.851852
Cabozantinib malate (XL184)	TAM Receptor,VEGFR	0.82	0.79	0.79	0.8	0.0173205	0.833333
Cobimetinib (GDC-0973, RG7420)	MEK	0.76	0.81	0.82	0.796667	0.0321455	0.814815
TAK-632	Raf	0.76	0.81	0.82	0.796667	0.0321455	0.814815
SU9516	CDK	0.81	0.79	0.79	0.796667	0.011547	0.814815
ZM 323881 HCl	VEGFR	0.79	0.82	0.78	0.796667	0.0208167	0.814815
CUDC-101	EGFR,HDAC,HER2	0.74	0.82	0.82	0.793333	0.046188	0.796296
A-769662	AMPK	0.74	0.82	0.82	0.793333	0.046188	0.796296
XMD8-92	ERK	0.78	0.81	0.79	0.793333	0.0152753	0.796296
AC480 (BMS-599626)	EGFR,HER2	0.78	0.82	0.78	0.793333	0.023094	0.796296
Roscovitine (Seliciclib,CYC202)	CDK	0.85	0.88	0.65	0.793333	0.125033	0.796296
Degrasyn (WP1130)	Bcr-Abl,DUB	0.84	0.82	0.72	0.793333	0.064291	0.796296
Ki8751	c-Kit,PDGFR,VEGFR	0.92	0.73	0.73	0.793333	0.109697	0.796296
AZD8330	MEK	0.93	0.83	0.62	0.793333	0.158219	0.796296
BIX 02189	MEK	0.74	0.81	0.82	0.79	0.043589	0.777778
R406 (free base)	Syk	0.81	0.79	0.77	0.79	0.02	0.777778
NVP-BSK805 2HCl	JAK	0.82	0.82	0.72	0.786667	0.057735	0.759259
INK 128 (MLN0128)	mTOR	0.82	0.72	0.82	0.786667	0.057735	0.759259
TAK-715	p38 MAPK	0.9	0.72	0.73	0.783333	0.10116	0.740741
PHA-793887	CDK	0.7	0.82	0.82	0.78	0.069282	0.722222
BMS-582949	p38 MAPK	0.74	0.82	0.78	0.78	0.04	0.722222
Trametinib (GSK1120212)	MEK	0.81	0.72	0.81	0.78	0.0519615	0.722222
PP1	Src	0.77	0.84	0.72	0.776667	0.0602771	0.703704
AMG 337	c-Met	0.77	0.78	0.78	0.776667	0.0057735	0.703704
IPA-3	PAK	0.8	0.81	0.72	0.776667	0.0493288	0.703704
AZD6738	ATM/ATR	0.84	0.72	0.77	0.776667	0.0602771	0.703704
IM-12	GSK-3	0.78	0.82	0.72	0.773333	0.0503322	0.685185
KW-2449	Aurora Kinase,Bcr-Abl,FLT3	0.86	0.72	0.74	0.773333	0.0757188	0.685185
Anacardic Acid	Histone Acetyltransferase	0.83	0.72	0.77	0.773333	0.0550757	0.685185
RKI-1447	ROCK	0.82	0.72	0.77	0.77	0.05	0.666667
BLZ945	CSF-1R	0.76	0.72	0.82	0.766667	0.0503322	0.648148
DASA-58	Others	0.8	0.79	0.71	0.766667	0.0493288	0.648148
Flavopiridol HCl	CDK	0.83	0.89	0.57	0.763333	0.170098	0.62963
RN486	BTK	0.84	0.72	0.73	0.763333	0.0665833	0.62963
PF-00562271	FAK	0.85	0.72	0.72	0.763333	0.0750555	0.62963
AMG-458	c-Met	0.79	0.7	0.79	0.76	0.0519615	0.611111
Genistein	EGFR,Topoisomerase	0.81	0.68	0.79	0.76	0.07	0.611111
LY294002	PI3K	0.93	0.73	0.62	0.76	0.157162	0.611111
TG003	CDK	0.85	0.78	0.65	0.76	0.101489	0.611111
3-Methyladenine (3-MA)	PI3K	0.85	0.72	0.71	0.76	0.0781025	0.611111
KRN 633	PDGFR,VEGFR	1.07	0.92	0.28	0.756667	0.419563	0.592593
LJI308	S6 Kinase	0.84	0.72	0.71	0.756667	0.0723418	0.592593
GNE-0877	LRRK2	0.87	0.72	0.68	0.756667	0.100167	0.592593
ZM 306416	VEGFR	0.91	0.73	0.63	0.756667	0.141892	0.592593
Ulixertinib (BVD-523, VRT752271)	ERK	0.67	0.77	0.82	0.753333	0.0763763	0.574074
Uprosertib (GSK2141795)	Akt	0.68	0.82	0.76	0.753333	0.0702377	0.574074
Idelalisib (CAL-101, GS-1101)	PI3K	0.76	0.72	0.78	0.753333	0.0305505	0.574074
Brivanib (BMS-540215)	FGFR,VEGFR	0.84	0.69	0.73	0.753333	0.0776745	0.574074
Indirubin	GSK-3	0.74	0.82	0.69	0.75	0.0655744	0.555556
PI-103	DNA-PK,mTOR,PI3K	0.7	0.78	0.77	0.75	0.043589	0.555556
AZD1080	GSK-3	0.71	0.8	0.74	0.75	0.0458258	0.555556
AS-252424	PI3K	0.81	0.72	0.72	0.75	0.0519615	0.555556
ONO-4059 analogue	BTK	0.82	0.68	0.75	0.75	0.07	0.555556
Tofacitinib (CP-690550,Tasocitinib)	JAK	0.89	0.45	0.91	0.75	0.26	0.555556
PH-797804	p38 MAPK	0.73	0.82	0.69	0.746667	0.0665833	0.537037
JNJ-38877605	c-Met	0.72	0.72	0.79	0.743333	0.0404145	0.518519
CX-6258 HCl	Pim	0.73	0.81	0.69	0.743333	0.061101	0.518519
BX-912	PDK	0.79	0.72	0.72	0.743333	0.0404145	0.518519
Tideglusib	GSK-3	0.72	0.78	0.72	0.74	0.034641	0.5
LDN-214117	TGF-beta/Smad	0.73	0.67	0.82	0.74	0.0754983	0.5
Butein	EGFR	0.73	0.67	0.82	0.74	0.0754983	0.5
CC-223	mTOR	0.65	0.83	0.72	0.733333	0.0907377	0.462963
VX-702	p38 MAPK	0.7	0.72	0.78	0.733333	0.0416333	0.462963
Imatinib Mesylate (STI571)	Bcr-Abl,c-Kit,PDGFR	0.91	0.56	0.73	0.733333	0.175024	0.462963
Saracatinib (AZD0530)	Bcr-Abl,Src	0.87	0.56	0.75	0.726667	0.156312	0.425926
SU6656	Src	0.67	0.82	0.69	0.726667	0.0814453	0.425926
PIK-293	PI3K	0.75	0.67	0.76	0.726667	0.0493288	0.425926
NVP-BVU972	c-Met	0.85	0.7	0.63	0.726667	0.112398	0.425926
PF-431396	FAK	0.68	0.72	0.77	0.723333	0.0450925	0.407407
PF-543	S1P Receptor	0.76	0.59	0.82	0.723333	0.119304	0.407407
Bikinin	GSK-3	0.81	0.56	0.8	0.723333	0.141539	0.407407
Milciclib (PHA-848125)	CDK	0.81	0.82	0.54	0.723333	0.15885	0.407407
ZSTK474	PI3K	0.86	0.72	0.59	0.723333	0.135031	0.407407
TG100-115	PI3K	0.69	0.72	0.75	0.72	0.03	0.388889
Afatinib (BIBW2992)	EGFR,HER2	0.75	0.76	0.65	0.72	0.0608276	0.388889
Piceatannol	Syk	0.74	0.67	0.74	0.716667	0.0404145	0.37037
Golvatinib (E7050)	c-Met,VEGFR	0.78	0.65	0.72	0.716667	0.0650641	0.37037
HS-173	PI3K	0.66	0.82	0.67	0.716667	0.0896289	0.37037
PD98059	MEK	0.69	0.67	0.79	0.716667	0.064291	0.37037
BI-D1870	S6 Kinase	0.69	0.59	0.87	0.716667	0.141892	0.37037
SB202190 (FHPI)	p38 MAPK	0.71	0.67	0.77	0.716667	0.0503322	0.37037
Duvelisib (IPI-145, INK1197)	PI3K	0.74	0.72	0.69	0.716667	0.0251661	0.37037
ZM 447439	Aurora Kinase	0.77	0.92	0.46	0.716667	0.234592	0.37037
VE-821	ATM/ATR	0.76	0.72	0.66	0.713333	0.0503322	0.351852
GNF-5	Bcr-Abl	0.81	0.76	0.57	0.713333	0.126623	0.351852
7,8-Dihydroxyflavone	Trk receptor	0.7	0.72	0.72	0.713333	0.011547	0.351852
APTSTAT3-9R	STAT	0.71	0.72	0.71	0.713333	0.0057735	0.351852
PLX7904	Raf	0.69	0.72	0.72	0.71	0.0173205	0.333333
LY2228820	p38 MAPK	0.69	0.72	0.72	0.71	0.0173205	0.333333
PQ 401	IGF-1R	0.69	0.72	0.72	0.71	0.0173205	0.333333
Tozasertib (VX-680, MK-0457)	Aurora Kinase	0.7	0.72	0.71	0.71	0.01	0.333333
TAK-733	MEK	0.72	0.72	0.69	0.71	0.0173205	0.333333
SP600125	JNK	0.72	0.67	0.74	0.71	0.0360555	0.333333
Pazopanib	c-Kit,PDGFR,VEGFR	0.82	0.72	0.59	0.71	0.115326	0.333333
Bay 11-7085	IκB/IKK	0.69	0.71	0.72	0.706667	0.0152753	0.314815
Quercetin	Src,Sirtuin,PKC,PI3K	0.62	0.73	0.76	0.703333	0.0737111	0.296296
BMS-345541	IκB/IKK	0.7	0.69	0.72	0.703333	0.0152753	0.296296
Cabozantinib (XL184, BMS-907351)	TAM Receptor,c-Kit,c-Met,FLT3,Tie-2,VEGFR	0.89	0.48	0.73	0.7	0.20664	0.277778
OSI-027	mTOR	0.73	0.62	0.75	0.7	0.07	0.277778
KU-0063794	mTOR	0.73	0.75	0.62	0.7	0.07	0.277778
Rigosertib (ON-01910)	PLK	0.67	0.71	0.72	0.7	0.0264575	0.277778
Crizotinib (PF-02341066)	ALK,c-Met	0.67	0.71	0.72	0.7	0.0264575	0.277778
AZD1208	Pim	0.72	0.81	0.56	0.696667	0.126623	0.259259
Ipatasertib (GDC-0068)	Akt	0.83	0.67	0.59	0.696667	0.122202	0.259259
Sorafenib	Raf	0.72	0.54	0.82	0.693333	0.141892	0.240741
PD184352 (CI-1040)	MEK	0.92	0.63	0.53	0.693333	0.202567	0.240741
Tyrphostin AG 879	HER2	0.71	0.68	0.68	0.69	0.0173205	0.222222
PHA-767491	CDK	0.73	0.65	0.69	0.69	0.04	0.222222
GNE-7915	LRRK2	0.76	0.72	0.59	0.69	0.0888819	0.222222
Filgotinib (GLPG0634)	JAK	0.72	0.65	0.69	0.686667	0.0351188	0.203704
Torin 2	ATM/ATR,mTOR	0.74	0.65	0.67	0.686667	0.0472582	0.203704
AT13148	Akt,S6 Kinase,ROCK,PKA	0.79	0.84	0.43	0.686667	0.223681	0.203704
GDC-0879	Raf	0.8	0.54	0.72	0.686667	0.133167	0.203704
AZD5363	Akt	0.8	0.46	0.8	0.686667	0.196299	0.203704
Crenolanib (CP-868596)	PDGFR	0.93	0.73	0.39	0.683333	0.273008	0.185185
PD173955	Bcr-Abl	0.72	0.57	0.76	0.683333	0.100167	0.185185
PP2	Src	0.79	0.44	0.82	0.683333	0.211266	0.185185
G-749	FLT3	0.74	0.72	0.58	0.68	0.087178	0.166667
AG-1478 (Tyrphostin AG-1478)	EGFR	0.78	0.81	0.45	0.68	0.19975	0.166667
CEP-32496	CSF-1R,Raf	0.81	0.49	0.74	0.68	0.168226	0.166667
Lapatinib (GW-572016) Ditosylate	EGFR,HER2	0.66	0.65	0.71	0.673333	0.0321455	0.12963
AZD4547	FGFR	0.84	0.59	0.59	0.673333	0.144338	0.12963
Masitinib (AB1010)	c-Kit,PDGFR	0.65	0.56	0.8	0.67	0.121244	0.111111
SB239063	p38 MAPK	0.75	0.77	0.48	0.666667	0.161967	0.0925926
Gefitinib (ZD1839)	EGFR	0.68	0.72	0.58	0.66	0.072111	0.0555556
TCS 359	FLT3	0.7	0.56	0.72	0.66	0.087178	0.0555556
AZ20	ATM/ATR	0.74	0.56	0.68	0.66	0.0916515	0.0555556
SKI II	S1P Receptor	0.76	0.65	0.57	0.66	0.0953939	0.0555556
BX-795	IκB/IKK,PDK	0.65	0.67	0.65	0.656667	0.011547	0.037037
Chrysophanic Acid	EGFR,mTOR	0.66	0.65	0.66	0.656667	0.0057735	0.037037
MK-2461	c-Met,FGFR,PDGFR	0.79	0.81	0.37	0.656667	0.248462	0.037037
PF-4708671	S6 Kinase	0.68	0.56	0.72	0.653333	0.0832666	0.0185185
S-Ruxolitinib (INCB018424)	JAK	0.66	0.62	0.68	0.653333	0.0305505	0.0185185
Brivanib Alaninate (BMS-582664)	FGFR,VEGFR	0.75	0.56	0.65	0.653333	0.0950438	0.0185185
Mubritinib (TAK 165)	HER2	0.76	0.56	0.64	0.653333	0.100664	0.0185185
SSR128129E	FGFR	0.82	0.56	0.58	0.653333	0.144684	0.0185185
Purvalanol A	CDK	0.74	0.56	0.65	0.65	0.09	0
CP-724714	EGFR,HER2	0.74	0.65	0.55	0.646667	0.0950438	-0.0185185
MLN2480	Raf	0.65	0.64	0.65	0.646667	0.0057735	-0.0185185
CGI1746	BTK	0.7	0.53	0.71	0.646667	0.10116	-0.0185185
GSK2334470	PDK	0.72	0.72	0.5	0.646667	0.127017	-0.0185185
Buparlisib (BKM120, NVP-BKM120)	PI3K	0.61	0.65	0.67	0.643333	0.0305505	-0.037037
Apatinib	VEGFR	0.67	0.67	0.59	0.643333	0.046188	-0.037037
AZD2932	PDGFR,VEGFR,FLT3,c-Kit	0.92	0.28	0.73	0.643333	0.328684	-0.037037
PLX-4720	Raf	0.63	0.68	0.61	0.64	0.0360555	-0.0555556
EHop-016	Rho	0.71	0.54	0.67	0.64	0.0888819	-0.0555556
PIK-294	PI3K	0.71	0.65	0.56	0.64	0.0754983	-0.0555556
PFK15	Others	0.71	0.56	0.65	0.64	0.0754983	-0.0555556
Icotinib	EGFR	0.71	0.56	0.65	0.64	0.0754983	-0.0555556
Tofacitinib (CP-690550) Citrate	JAK	0.71	0.57	0.64	0.64	0.07	-0.0555556
Tivantinib (ARQ 197)	c-Met	0.72	0.55	0.65	0.64	0.08544	-0.0555556
Ponatinib (AP24534)	Bcr-Abl,FGFR,PDGFR,VEGFR	0.77	0.56	0.59	0.64	0.113578	-0.0555556
HMN-214	PLK	0.65	0.62	0.63	0.633333	0.0152753	-0.0925926
Tepotinib (EMD 1214063)	c-Met	0.69	0.65	0.56	0.633333	0.0665833	-0.0925926
PD173074	FGFR,VEGFR	0.79	0.54	0.57	0.633333	0.136504	-0.0925926
SC1	ERK	0.52	0.73	0.64	0.63	0.105357	-0.111111
CHIR-124	Chk	0.67	0.64	0.58	0.63	0.0458258	-0.111111
Axitinib	c-Kit,PDGFR,VEGFR	0.78	0.73	0.38	0.63	0.217945	-0.111111
HTH-01-015	AMPK	0.54	0.62	0.72	0.626667	0.090185	-0.12963
A66	PI3K	0.77	0.56	0.55	0.626667	0.124231	-0.12963
BIX 02188	MEK	0.58	0.63	0.67	0.626667	0.0450925	-0.12963
TGX-221	PI3K	0.65	0.56	0.67	0.626667	0.0585947	-0.12963
GSK2578215A	LRRK2	0.69	0.62	0.57	0.626667	0.0602771	-0.12963
KX2-391	Src	0.77	0.65	0.46	0.626667	0.156312	-0.12963
Telatinib	c-Kit,PDGFR,VEGFR	0.67	0.56	0.64	0.623333	0.0568624	-0.148148
Palbociclib (PD-0332991) HCl	CDK	0.68	0.54	0.65	0.623333	0.0737111	-0.148148
BS-181 HCl	CDK	0.71	0.62	0.54	0.623333	0.085049	-0.148148
TIC10 Analogue	Akt	0.71	0.56	0.59	0.62	0.0793725	-0.166667
10058-F4	c-Myc	0.72	0.56	0.58	0.62	0.087178	-0.166667
CGK 733	ATM/ATR	0.73	0.56	0.57	0.62	0.0953939	-0.166667
AZD3759	EGFR	0.64	0.59	0.62	0.616667	0.0251661	-0.185185
GNE-9605	LRRK2	0.64	0.58	0.63	0.616667	0.0321455	-0.185185
LDC000067	CDK	0.72	0.54	0.58	0.613333	0.0945163	-0.203704
Dacomitinib (PF299804, PF299)	EGFR	0.56	0.62	0.65	0.61	0.0458258	-0.222222
Dinaciclib (SCH727965)	CDK	0.66	0.49	0.68	0.61	0.104403	-0.222222
AG-18	EGFR	0.73	0.4	0.7	0.61	0.182483	-0.222222
Tie2 kinase inhibitor	Tie-2	0.62	0.67	0.53	0.606667	0.070946	-0.240741
PF-477736	Chk	0.68	0.42	0.72	0.606667	0.162891	-0.240741
Zotarolimus(ABT-578)	mTOR	0.79	0.54	0.49	0.606667	0.160728	-0.240741
Everolimus (RAD001)	mTOR	0.73	0.47	0.62	0.606667	0.130512	-0.240741
PIK-93	PI3K	0.54	0.65	0.62	0.603333	0.0568624	-0.259259
D 4476	Casein Kinase	0.58	0.61	0.62	0.603333	0.0208167	-0.259259
SB203580	p38 MAPK	0.64	0.58	0.59	0.603333	0.0321455	-0.259259
Fostamatinib (R788)	Syk	0.59	0.62	0.59	0.6	0.0173205	-0.277778
CNX-774	BTK	0.65	0.54	0.61	0.6	0.0556776	-0.277778
CYC116	Aurora Kinase,VEGFR	0.65	0.66	0.49	0.6	0.0953939	-0.277778
Miltefosine	Akt	0.75	0.54	0.51	0.6	0.130767	-0.277778
Varlitinib	EGFR	0.65	0.48	0.66	0.596667	0.10116	-0.296296
AZD1480	JAK	0.68	0.65	0.46	0.596667	0.119304	-0.296296
OSI-420	EGFR	0.69	0.54	0.56	0.596667	0.0814453	-0.296296
PF-04691502	Akt,mTOR,PI3K	0.77	0.45	0.57	0.596667	0.161658	-0.296296
Pazopanib HCl (GW786034 HCl)	c-Kit,PDGFR,VEGFR	0.77	0.49	0.53	0.596667	0.151438	-0.296296
PD168393	EGFR	0.59	0.65	0.54	0.593333	0.0550757	-0.314815
RAF265 (CHIR-265)	Raf,VEGFR	0.66	0.63	0.49	0.593333	0.0907377	-0.314815
AZD6482	PI3K	0.79	0.45	0.54	0.593333	0.176163	-0.314815
GNF-2	Bcr-Abl	0.58	0.59	0.61	0.593333	0.0152753	-0.314815
A-674563	Akt,CDK,PKA	0.61	0.57	0.59	0.59	0.02	-0.333333
AMG319	PI3K	0.79	0.45	0.53	0.59	0.177764	-0.333333
ZM 336372	Raf	0.76	0.46	0.54	0.586667	0.155349	-0.351852
Linsitinib (OSI-906)	IGF-1R	0.57	0.57	0.62	0.586667	0.0288675	-0.351852
VS-5584 (SB2343)	PI3K	0.73	0.49	0.53	0.583333	0.128582	-0.37037
NSC 23766	Rho	0.75	0.46	0.54	0.583333	0.149778	-0.37037
Triciribine	Akt	0.81	0.45	0.49	0.583333	0.197315	-0.37037
Asiatic Acid	p38 MAPK	0.74	0.46	0.54	0.58	0.144222	-0.388889
LY2090314	GSK-3	0.58	0.56	0.59	0.576667	0.0152753	-0.407407
SC-514	IκB/IKK	0.62	0.72	0.39	0.576667	0.169214	-0.407407
H 89 2HCl	PKA,S6 Kinase	0.62	0.53	0.58	0.576667	0.0450925	-0.407407
Dabrafenib (GSK2118436)	Raf	0.7	0.54	0.49	0.576667	0.109697	-0.407407
CUDC-907	HDAC,PI3K	0.74	0.54	0.45	0.576667	0.148436	-0.407407
R547	CDK	0.75	0.49	0.49	0.576667	0.150111	-0.407407
GSK461364	PLK	0.54	0.56	0.62	0.573333	0.0416333	-0.425926
SNS-032 (BMS-387032)	CDK	0.58	0.62	0.52	0.573333	0.0503322	-0.425926
MK-8745	Aurora Kinase	0.63	0.54	0.55	0.573333	0.0493288	-0.425926
JNK Inhibitor IX	JNK	0.63	0.54	0.55	0.573333	0.0493288	-0.425926
GW5074	Raf	0.66	0.72	0.34	0.573333	0.204287	-0.425926
Rociletinib (CO-1686, AVL-301)	EGFR	0.72	0.65	0.35	0.573333	0.196554	-0.425926
Doramapimod (BIRB 796)	p38 MAPK	0.6	0.54	0.57	0.57	0.03	-0.444444
BMS-794833	c-Met,VEGFR	0.61	0.54	0.56	0.57	0.0360555	-0.444444
OSI-930	c-Kit,CSF-1R,VEGFR	0.63	0.62	0.46	0.57	0.0953939	-0.444444
KU-55933 (ATM Kinase Inhibitor)	ATM/ATR	0.81	0.45	0.45	0.57	0.207846	-0.444444
Tyrphostin AG 1296	c-Kit,FGFR,PDGFR	0.68	0.46	0.56	0.566667	0.110151	-0.462963
TAK-285	EGFR,HER2	0.61	0.56	0.53	0.566667	0.0404145	-0.462963
GSK2292767	PI3K	0.55	0.52	0.62	0.563333	0.051316	-0.481481
CC-292 (AVL-292)	BTK	0.65	0.54	0.5	0.563333	0.0776745	-0.481481
Losmapimod (GW856553X)	p38 MAPK	0.69	0.46	0.54	0.563333	0.116762	-0.481481
Dovitinib (TKI-258) Dilactic Acid	c-Kit,FGFR,FLT3,PDGFR,VEGFR	0.69	0.72	0.28	0.563333	0.245832	-0.481481
GSK690693	Akt	0.77	0.43	0.49	0.563333	0.181475	-0.481481
FIIN-2	FGFR	0.55	0.56	0.57	0.56	0.01	-0.5
PRT062607 (P505-15, BIIB057) HCl	Syk	0.56	0.45	0.67	0.56	0.11	-0.5
AMG-900	Aurora Kinase	0.6	0.46	0.62	0.56	0.087178	-0.5
AZD2858	GSK-3	0.61	0.46	0.61	0.56	0.0866025	-0.5
P276-00	CDK	0.68	0.54	0.46	0.56	0.111355	-0.5
Sapitinib (AZD8931)	EGFR,HER2	0.57	0.65	0.46	0.56	0.0953939	-0.5
Lenvatinib (E7080)	VEGFR	0.69	0.54	0.45	0.56	0.121244	-0.5
AT7519	CDK	0.77	0.43	0.48	0.56	0.183576	-0.5
Thiazovivin	ROCK	0.68	0.71	0.28	0.556667	0.240069	-0.518519
PF-3758309	PAK	0.58	0.52	0.57	0.556667	0.0321455	-0.518519
BI 2536	PLK	0.56	0.52	0.58	0.553333	0.0305505	-0.537037
GZD824 Dimesylate	Bcr-Abl	0.58	0.52	0.56	0.553333	0.0305505	-0.537037
Dasatinib	Bcr-Abl,c-Kit,Src	0.62	0.45	0.59	0.553333	0.0907377	-0.537037
GSK1904529A	IGF-1R	0.55	0.56	0.54	0.55	0.01	-0.555556
AZD7762	Chk	0.56	0.54	0.55	0.55	0.01	-0.555556
Amuvatinib (MP-470)	c-Kit,FLT3,PDGFR	0.57	0.61	0.47	0.55	0.072111	-0.555556
CHIR-99021 (CT99021)	GSK-3	0.61	0.52	0.52	0.55	0.0519615	-0.555556
Olmutinib (HM61713, BI 1482694)	EGFR	0.64	0.53	0.48	0.55	0.0818535	-0.555556
AG-490 (Tyrphostin B42)	EGFR,JAK	0.69	0.45	0.51	0.55	0.1249	-0.555556
SU11274	c-Met	0.59	0.46	0.59	0.546667	0.0750555	-0.574074
Pictilisib (GDC-0941)	PI3K	0.66	0.45	0.53	0.546667	0.105987	-0.574074
WYE-354	mTOR	0.75	0.46	0.43	0.546667	0.17673	-0.574074
Sunitinib Malate	c-Kit,PDGFR,VEGFR	0.59	0.43	0.61	0.543333	0.0986577	-0.592593
LFM-A13	BTK	0.63	0.46	0.53	0.54	0.08544	-0.611111
Palomid 529 (P529)	mTOR	0.58	0.71	0.32	0.536667	0.198578	-0.62963
IMD 0354	IκB/IKK	0.6	0.48	0.53	0.536667	0.0602771	-0.62963
Entrectinib (RXDX-101)	Trk receptor,ALK	0.49	0.54	0.58	0.536667	0.0450925	-0.62963
BI-78D3	JNK	0.58	0.49	0.53	0.533333	0.0450925	-0.648148
Motesanib Diphosphate (AMG-706)	VEGFR,PDGFR,c-Kit	0.78	0.39	0.43	0.533333	0.214554	-0.648148
JNJ-7706621	Aurora Kinase,CDK	0.62	0.43	0.54	0.53	0.0953939	-0.666667
PHA-680632	Aurora Kinase	0.63	0.49	0.47	0.53	0.087178	-0.666667
PF-562271	FAK	0.6	0.45	0.53	0.526667	0.0750555	-0.685185
Vistusertib (AZD2014)	mTOR	0.71	0.36	0.49	0.52	0.176918	-0.722222
NVP-AEW541	IGF-1R	0.5	0.51	0.54	0.516667	0.0208167	-0.740741
Ceritinib (LDK378)	ALK	0.56	0.45	0.53	0.513333	0.0568624	-0.759259
Skepinone-L	p38 MAPK	0.62	0.39	0.53	0.513333	0.115902	-0.759259
BMS-777607	TAM Receptor,c-Met	0.61	0.43	0.49	0.51	0.0916515	-0.777778
Nilotinib (AMN-107)	Bcr-Abl	0.5	0.49	0.53	0.506667	0.0208167	-0.796296
SGI-1776 free base	Pim	0.53	0.34	0.65	0.506667	0.156312	-0.796296
AZ 628	Raf	0.56	0.49	0.47	0.506667	0.0472582	-0.796296
Danusertib (PHA-739358)	Aurora Kinase,Bcr-Abl,c-RET,FGFR	0.62	0.42	0.48	0.506667	0.102632	-0.796296
GDC-0349	mTOR	0.73	0.34	0.44	0.503333	0.202567	-0.814815
VPS34-IN1	PI3K	0.53	0.47	0.51	0.503333	0.0305505	-0.814815
Ro3280	PLK	0.51	0.29	0.7	0.5	0.205183	-0.833333
VX-745	p38 MAPK	0.62	0.35	0.53	0.5	0.137477	-0.833333
URMC-099	LRRK2	0.46	0.54	0.49	0.496667	0.0404145	-0.851852
AEE788 (NVP-AEE788)	EGFR,HER2,VEGFR	0.51	0.47	0.49	0.49	0.02	-0.888889
Flavopiridol (Alvocidib)	CDK	0.62	0.36	0.49	0.49	0.13	-0.888889
Regorafenib (BAY 73-4506)	c-RET,VEGFR	0.5	0.39	0.56	0.483333	0.0862168	-0.925926
WYE-125132 (WYE-132)	mTOR	0.64	0.36	0.45	0.483333	0.142945	-0.925926
TWS119	GSK-3	0.51	0.43	0.51	0.483333	0.046188	-0.925926
BMS-754807	c-Met,IGF-1R,Trk receptor	0.53	0.43	0.49	0.483333	0.0503322	-0.925926
LJH685	S6 Kinase	0.75	0.26	0.43	0.48	0.248797	-0.944444
CCT128930	Akt	0.76	0.34	0.32	0.473333	0.248462	-0.981481
AG-1024	IGF-1R	0.49	0.47	0.46	0.473333	0.0152753	-0.981481
Ro-3306	CDK	0.5	0.43	0.49	0.473333	0.0378594	-0.981481
Quizartinib (AC220)	FLT3	0.51	0.43	0.48	0.473333	0.0404145	-0.981481
Aurora A Inhibitor I	Aurora Kinase	0.61	0.45	0.36	0.473333	0.126623	-0.981481
NVP-BHG712	Bcr-Abl,Ephrin receptor,Raf,Src	0.71	0.45	0.26	0.473333	0.225906	-0.981481
Apitolisib (GDC-0980, RG7422)	mTOR,PI3K	0.47	0.56	0.38	0.47	0.09	-1
VE-822	ATM/ATR	0.48	0.49	0.44	0.47	0.0264575	-1
Pacritinib (SB1518)	FLT3,JAK	0.57	0.38	0.45	0.466667	0.0960902	-1.01852
MK-2206 2HCl	Akt	0.58	0.43	0.39	0.466667	0.100167	-1.01852
Dorsomorphin 2HCl	AMPK	0.36	0.36	0.67	0.463333	0.178979	-1.03704
Perifosine (KRX-0401)	Akt	0.67	0.35	0.37	0.463333	0.179258	-1.03704
BAY 11-7082	E2 conjugating,IκB/IKK	0.51	0.45	0.43	0.463333	0.0416333	-1.03704
DDR1-IN-1	Others	0.51	0.45	0.42	0.46	0.0458258	-1.05556
KU-60019	ATM/ATR	0.57	0.46	0.35	0.46	0.11	-1.05556
LY3023414	Akt	0.6	0.42	0.35	0.456667	0.12897	-1.07407
BIO	GSK-3	0.48	0.42	0.47	0.456667	0.0321455	-1.07407
CHIR-99021 (CT99021) HCl	GSK-3	0.48	0.42	0.47	0.456667	0.0321455	-1.07407
ERK5-IN-1	ERK	0.49	0.43	0.45	0.456667	0.0305505	-1.07407
ETP-46464	ATM/ATR,mTOR	0.65	0.38	0.32	0.45	0.175784	-1.11111
AR-A014418	GSK-3	0.42	0.45	0.48	0.45	0.03	-1.11111
LY2603618	Chk	0.56	0.25	0.53	0.446667	0.170978	-1.12963
CNX-2006	EGFR	0.52	0.39	0.42	0.443333	0.0680686	-1.14815
XL019	JAK	0.55	0.35	0.43	0.443333	0.100664	-1.14815
Fedratinib (SAR302503, TG101348)	JAK	0.37	0.54	0.39	0.433333	0.0929157	-1.2037
MLN8054	Aurora Kinase	0.48	0.43	0.39	0.433333	0.0450925	-1.2037
AZD5438	CDK	0.48	0.49	0.32	0.43	0.0953939	-1.22222
WZ8040	EGFR	0.39	0.42	0.46	0.423333	0.0351188	-1.25926
abemaciclib (LY2835219)	CDK	0.43	0.39	0.44	0.42	0.0264575	-1.27778
Tyrphostin 9	EGFR	0.43	0.42	0.39	0.413333	0.0208167	-1.31481
JNK-IN-8	JNK	0.5	0.39	0.33	0.406667	0.0862168	-1.35185
Osimertinib (AZD9291)	EGFR	0.48	0.35	0.38	0.403333	0.0680686	-1.37037
Momelotinib (CYT387)	JAK	0.48	0.39	0.33	0.4	0.0754983	-1.38889
Volasertib (BI 6727)	PLK	0.43	0.53	0.23	0.396667	0.152753	-1.40741
TAK-901	Aurora Kinase	0.45	0.37	0.37	0.396667	0.046188	-1.40741
PP121	DNA-PK,mTOR,PDGFR	0.45	0.29	0.45	0.396667	0.092376	-1.40741
Alisertib (MLN8237)	Aurora Kinase	0.59	0.23	0.35	0.39	0.183303	-1.44444
Rapamycin (Sirolimus)	mTOR	0.45	0.42	0.29	0.386667	0.085049	-1.46296
Gandotinib (LY2784544)	JAK	0.48	0.29	0.38	0.383333	0.0950438	-1.48148
AT7867	Akt,S6 Kinase	0.45	0.35	0.32	0.373333	0.0680686	-1.53704
Temsirolimus (CCI-779, NSC 683864)	mTOR	0.49	0.33	0.28	0.366667	0.109697	-1.57407
ALK-IN-1	ALK	0.38	0.43	0.27	0.36	0.0818535	-1.61111
Linifanib (ABT-869)	CSF-1R,PDGFR,VEGFR	0.41	0.35	0.32	0.36	0.0458258	-1.61111
AT9283	Aurora Kinase,Bcr-Abl,JAK	0.51	0.29	0.25	0.35	0.14	-1.66667
WAY-600	mTOR	0.46	0.21	0.37	0.346667	0.126623	-1.68519
WZ3146	EGFR	0.4	0.32	0.29	0.336667	0.0568624	-1.74074
Vemurafenib (PLX4032, RG7204)	Raf	0.39	0.36	0.22	0.323333	0.0907377	-1.81481
Sorafenib Tosylate	PDGFR,Raf,VEGFR	0.28	0.31	0.36	0.316667	0.0404145	-1.85185
YM201636	PI3K	0.36	0.32	0.23	0.303333	0.0665833	-1.92593
Rebastinib (DCC-2036)	Bcr-Abl	0.39	0.22	0.29	0.3	0.08544	-1.94444
Hesperadin	Aurora Kinase	0.29	0.42	0.17	0.293333	0.125033	-1.98148
AZ 960	JAK	0.28	0.28	0.31	0.29	0.0173205	-2
BGT226 (NVP-BGT226)	mTOR,PI3K	0.39	0.25	0.23	0.29	0.087178	-2
Foretinib (GSK1363089)	c-Met,VEGFR	0.26	0.36	0.24	0.286667	0.064291	-2.01852
Cediranib (AZD2171)	VEGFR	0.27	0.27	0.31	0.283333	0.023094	-2.03704
IKK-16 (IKK Inhibitor VII)	IκB/IKK	0.25	0.26	0.32	0.276667	0.0378594	-2.07407
Fingolimod (FTY720) HCl	S1P Receptor	0.37	0.21	0.18	0.253333	0.102144	-2.2037
Akti-1/2	Akt	0.25	0.26	0.24	0.25	0.01	-2.22222
Pelitinib (EKB-569)	EGFR	0.32	0.26	0.16	0.246667	0.080829	-2.24074
VX-11e	ERK	0.3	0.14	0.3	0.246667	0.092376	-2.24074
TAE226 (NVP-TAE226)	FAK	0.32	0.18	0.24	0.246667	0.0702377	-2.24074
Omipalisib (GSK2126458, GSK458)	mTOR,PI3K	0.4	0.15	0.17	0.24	0.138924	-2.27778
AZD3463	ALK	0.22	0.31	0.19	0.24	0.06245	-2.27778
Tivozanib (AV-951)	c-Kit,PDGFR,VEGFR	0.36	0.15	0.18	0.23	0.113578	-2.33333
TG101209	c-RET,FLT3,JAK	0.29	0.17	0.21	0.223333	0.061101	-2.37037
SNS-314 Mesylate	Aurora Kinase	0.2	0.23	0.22	0.216667	0.0152753	-2.40741
ENMD-2076	Aurora Kinase,FLT3,VEGFR	0.32	0.14	0.15	0.203333	0.10116	-2.48148
PHA-665752	c-Met	0.18	0.24	0.15	0.19	0.0458258	-2.55556
SGI-7079	VEGFR	0.12	0.23	0.02	0.123333	0.10504	-2.92593
OSU-03012 (AR-12)	PDK	0.01	0.12	0.05	0.06	0.0556776	-3.27778
Vacquinol-1	JNK	0.02	0.05	0.09	0.0533333	0.0351188	-3.31481
