# Supplementary material for: A noncanonical function of EIF4E limits ALDH1B1 activity and increases susceptibility to ferroptosis
Source: Nat Commun. 2022 Oct 23;13:6318. doi: 10.1038/s41467-022-34096-w (PMC9588786; doi:10.1038/s41467-022-34096-w)
Supplement: Supplementary file 4 — Supplementary Data 2 [file 41467_2022_34096_MOESM4_ESM.xlsx]

## Sheet: Translatome
Name	Chromosome	Region	Identifier	hEIF4E vs. ShSrc - Max group means	hEIF4E vs. ShSrc - Fold change	hEIF4E vs. ShSrc - Log fold change	hEIF4E vs. ShSrc - P-value	hEIF4E vs. ShSrc - FDR p-value	hEIF4E vs. ShSrc - Bonferroni	ShSrc-RSL3 vs. ShSrc - Max group means	ShSrc-RSL3 vs. ShSrc - Fold change	ShSrc-RSL3 vs. ShSrc - Log fold change	ShSrc-RSL3 vs. ShSrc - P-value	ShSrc-RSL3 vs. ShSrc - FDR p-value	ShSrc-RSL3 vs. ShSrc - Bonferroni	ShEIF4E-RSL3 vs. ShSrc-RSL3 - Max group means	ShEIF4E-RSL3 vs. ShSrc-RSL3 - Fold change	ShEIF4E-RSL3 vs. ShSrc-RSL3 - Log fold change	ShEIF4E-RSL3 vs. ShSrc-RSL3 - P-value	ShEIF4E-RSL3 vs. ShSrc-RSL3 - FDR p-value	ShEIF4E-RSL3 vs. ShSrc-RSL3 - Bonferroni	ShEIF4E-RSL3 vs. ShEIF4E - Max group means	ShEIF4E-RSL3 vs. ShEIF4E - Fold change	ShEIF4E-RSL3 vs. ShEIF4E - Log fold change	ShEIF4E-RSL3 vs. ShEIF4E - P-value	ShEIF4E-RSL3 vs. ShEIF4E - FDR p-value	ShEIF4E-RSL3 vs. ShEIF4E - Bonferroni	HT1080-ShEIF4E-C1_S4 - Total counts	HT1080-ShEIF4E-C1_S4 - RPKM	HT1080-ShEIF4E-C1_S4 - TPM	HT1080-ShEIF4E-C1_S4 - CPM	HT1080-ShEIF4E-C2_S5 - Total counts	HT1080-ShEIF4E-C2_S5 - RPKM	HT1080-ShEIF4E-C2_S5 - TPM	HT1080-ShEIF4E-C2_S5 - CPM	HT1080-ShEIF4E-C3_S6 - Total counts	HT1080-ShEIF4E-C3_S6 - RPKM	HT1080-ShEIF4E-C3_S6 - TPM	HT1080-ShEIF4E-C3_S6 - CPM	HT1080-ShEIF4E-RSL3-C1_S10 - Total counts	HT1080-ShEIF4E-RSL3-C1_S10 - RPKM	HT1080-ShEIF4E-RSL3-C1_S10 - TPM	HT1080-ShEIF4E-RSL3-C1_S10 - CPM	HT1080-ShEIF4E-RSL3-C2_S11 - Total counts	HT1080-ShEIF4E-RSL3-C2_S11 - RPKM	HT1080-ShEIF4E-RSL3-C2_S11 - TPM	HT1080-ShEIF4E-RSL3-C2_S11 - CPM	HT1080-ShEIF4E-RSL3-C3_S12 - Total counts	HT1080-ShEIF4E-RSL3-C3_S12 - RPKM
DDX11L1	1	11869..14409	ENSG00000223972	0	#N/A	#N/A	#N/A	#N/A	#N/A	0	#N/A	#N/A	#N/A	#N/A	#N/A	0	#N/A	#N/A	#N/A	#N/A	#N/A	0	#N/A	#N/A	#N/A	#N/A	#N/A	0	0	0	0	0	0	0	0	0	0	0	0	0	0	0	0	0	0	0	0	0	0
WASH7P	1	complement(14404..29570)	ENSG00000227232	0	#N/A	#N/A	#N/A	#N/A	#N/A	0	#N/A	#N/A	#N/A	#N/A	#N/A	0	#N/A	#N/A	#N/A	#N/A	#N/A	0	#N/A	#N/A	#N/A	#N/A	#N/A	0	0	0	0	0	0	0	0	0	0	0	0	0	0	0	0	0	0	0	0	0	0
MIR6859-1	1	complement(17369..17436)	ENSG00000278267	0	#N/A	#N/A	#N/A	#N/A	#N/A	0	#N/A	#N/A	#N/A	#N/A	#N/A	0	#N/A	#N/A	#N/A	#N/A	#N/A	0	#N/A	#N/A	#N/A	#N/A	#N/A	0	0	0	0	0	0	0	0	0	0	0	0	0	0	0	0	0	0	0	0	0	0
MIR1302-2HG	1	29554..31109	ENSG00000243485	0	#N/A	#N/A	#N/A	#N/A	#N/A	0	#N/A	#N/A	#N/A	#N/A	#N/A	0	#N/A	#N/A	#N/A	#N/A	#N/A	0	#N/A	#N/A	#N/A	#N/A	#N/A	0	0	0	0	0	0	0	0	0	0	0	0	0	0	0	0	0	0	0	0	0	0
MIR1302-2	1	30366..30503	ENSG00000284332	0	#N/A	#N/A	#N/A	#N/A	#N/A	0	#N/A	#N/A	#N/A	#N/A	#N/A	0	#N/A	#N/A	#N/A	#N/A	#N/A	0	#N/A	#N/A	#N/A	#N/A	#N/A	0	0	0	0	0	0	0	0	0	0	0	0	0	0	0	0	0	0	0	0	0	0
FAM138A	1	complement(34554..36081)	ENSG00000237613	0	#N/A	#N/A	#N/A	#N/A	#N/A	0.0156806	3.85657	1.94732	0.470482	0.710738	1	0.0156806	-3.86398	-1.95009	0.4735	0.717792	1	0	#N/A	#N/A	#N/A	#N/A	#N/A	0	0	0	0	0	0	0	0	0	0	0	0	0	0	0	0	0	0	0	0	0	0
OR4G4P	1	52473..53312	ENSG00000268020	0	#N/A	#N/A	#N/A	#N/A	#N/A	0	#N/A	#N/A	#N/A	#N/A	#N/A	0	#N/A	#N/A	#N/A	#N/A	#N/A	0	#N/A	#N/A	#N/A	#N/A	#N/A	0	0	0	0	0	0	0	0	0	0	0	0	0	0	0	0	0	0	0	0	0	0
OR4G11P	1	57598..64116	ENSG00000240361	0	#N/A	#N/A	#N/A	#N/A	#N/A	0	#N/A	#N/A	#N/A	#N/A	#N/A	0	#N/A	#N/A	#N/A	#N/A	#N/A	0	#N/A	#N/A	#N/A	#N/A	#N/A	0	0	0	0	0	0	0	0	0	0	0	0	0	0	0	0	0	0	0	0	0	0
OR4F5	1	65419..71585	ENSG00000186092	0.022906	1.1137	0.155366	0.89378	0.938225	1	0.0629626	2.76946	1.46961	0.18123	0.710738	1	0.0629626	-2.02453	-1.01758	0.368191	0.717792	1	0.0478774	1.23603	0.305715	0.801663	0.943521	1	2	0.0490388	5.61305	5.88394	0	0	0	0	1	0.0186416	2.33969	2.70877	0	0	0	0	2	0.0490109	6.10888	5.79611	2	0.0946215
AL627309.1	1	complement(89295..133723)	ENSG00000238009	0	#N/A	#N/A	#N/A	#N/A	#N/A	0	#N/A	#N/A	#N/A	#N/A	#N/A	0	#N/A	#N/A	#N/A	#N/A	#N/A	0	#N/A	#N/A	#N/A	#N/A	#N/A	0	0	0	0	0	0	0	0	0	0	0	0	0	0	0	0	0	0	0	0	0	0
AL627309.3	1	complement(89551..91105)	ENSG00000239945	0	#N/A	#N/A	#N/A	#N/A	#N/A	0	#N/A	#N/A	#N/A	#N/A	#N/A	0	#N/A	#N/A	#N/A	#N/A	#N/A	0	#N/A	#N/A	#N/A	#N/A	#N/A	0	0	0	0	0	0	0	0	0	0	0	0	0	0	0	0	0	0	0	0	0	0
CICP27	1	131025..134836	ENSG00000233750	0	#N/A	#N/A	#N/A	#N/A	#N/A	0	#N/A	#N/A	#N/A	#N/A	#N/A	0	#N/A	#N/A	#N/A	#N/A	#N/A	0	#N/A	#N/A	#N/A	#N/A	#N/A	0	0	0	0	0	0	0	0	0	0	0	0	0	0	0	0	0	0	0	0	0	0
AL627309.6	1	complement(135141..135895)	ENSG00000268903	0	#N/A	#N/A	#N/A	#N/A	#N/A	0	#N/A	#N/A	#N/A	#N/A	#N/A	0	#N/A	#N/A	#N/A	#N/A	#N/A	0	#N/A	#N/A	#N/A	#N/A	#N/A	0	0	0	0	0	0	0	0	0	0	0	0	0	0	0	0	0	0	0	0	0	0
AL627309.7	1	complement(137682..137965)	ENSG00000269981	0	#N/A	#N/A	#N/A	#N/A	#N/A	0	#N/A	#N/A	#N/A	#N/A	#N/A	0	#N/A	#N/A	#N/A	#N/A	#N/A	0	#N/A	#N/A	#N/A	#N/A	#N/A	0	0	0	0	0	0	0	0	0	0	0	0	0	0	0	0	0	0	0	0	0	0
AL627309.2	1	complement(139790..140339)	ENSG00000239906	0	#N/A	#N/A	#N/A	#N/A	#N/A	0	#N/A	#N/A	#N/A	#N/A	#N/A	0	#N/A	#N/A	#N/A	#N/A	#N/A	0	#N/A	#N/A	#N/A	#N/A	#N/A	0	0	0	0	0	0	0	0	0	0	0	0	0	0	0	0	0	0	0	0	0	0
AL627309.5	1	complement(141474..173862)	ENSG00000241860	0	#N/A	#N/A	#N/A	#N/A	#N/A	0	#N/A	#N/A	#N/A	#N/A	#N/A	0	#N/A	#N/A	#N/A	#N/A	#N/A	0	#N/A	#N/A	#N/A	#N/A	#N/A	0	0	0	0	0	0	0	0	0	0	0	0	0	0	0	0	0	0	0	0	0	0
RNU6-1100P	1	complement(157784..157887)	ENSG00000222623	0	#N/A	#N/A	#N/A	#N/A	#N/A	0	#N/A	#N/A	#N/A	#N/A	#N/A	0	#N/A	#N/A	#N/A	#N/A	#N/A	0	#N/A	#N/A	#N/A	#N/A	#N/A	0	0	0	0	0	0	0	0	0	0	0	0	0	0	0	0	0	0	0	0	0	0
AL627309.4	1	160446..161525	ENSG00000241599	0	#N/A	#N/A	#N/A	#N/A	#N/A	0	#N/A	#N/A	#N/A	#N/A	#N/A	0	#N/A	#N/A	#N/A	#N/A	#N/A	0	#N/A	#N/A	#N/A	#N/A	#N/A	0	0	0	0	0	0	0	0	0	0	0	0	0	0	0	0	0	0	0	0	0	0
FO538757.1	1	182696..184174	ENSG00000279928	0	#N/A	#N/A	#N/A	#N/A	#N/A	0	#N/A	#N/A	#N/A	#N/A	#N/A	0	#N/A	#N/A	#N/A	#N/A	#N/A	0	#N/A	#N/A	#N/A	#N/A	#N/A	0	0	0	0	0	0	0	0	0	0	0	0	0	0	0	0	0	0	0	0	0	0
WASH9P	1	complement(185217..195411)	ENSG00000279457	0	#N/A	#N/A	#N/A	#N/A	#N/A	0	#N/A	#N/A	#N/A	#N/A	#N/A	0	#N/A	#N/A	#N/A	#N/A	#N/A	0	#N/A	#N/A	#N/A	#N/A	#N/A	0	0	0	0	0	0	0	0	0	0	0	0	0	0	0	0	0	0	0	0	0	0
MIR6859-2	1	complement(187891..187958)	ENSG00000273874	0	#N/A	#N/A	#N/A	#N/A	#N/A	0	#N/A	#N/A	#N/A	#N/A	#N/A	0	#N/A	#N/A	#N/A	#N/A	#N/A	0	#N/A	#N/A	#N/A	#N/A	#N/A	0	0	0	0	0	0	0	0	0	0	0	0	0	0	0	0	0	0	0	0	0	0
AP006222.1	1	complement(257864..359681)	ENSG00000228463	0	#N/A	#N/A	#N/A	#N/A	#N/A	0	#N/A	#N/A	#N/A	#N/A	#N/A	0	#N/A	#N/A	#N/A	#N/A	#N/A	0	#N/A	#N/A	#N/A	#N/A	#N/A	0	0	0	0	0	0	0	0	0	0	0	0	0	0	0	0	0	0	0	0	0	0
AP006222.2	1	266855..268655	ENSG00000286448	0	#N/A	#N/A	#N/A	#N/A	#N/A	0	#N/A	#N/A	#N/A	#N/A	#N/A	0	#N/A	#N/A	#N/A	#N/A	#N/A	0	#N/A	#N/A	#N/A	#N/A	#N/A	0	0	0	0	0	0	0	0	0	0	0	0	0	0	0	0	0	0	0	0	0	0
RPL23AP24	1	complement(347982..348366)	ENSG00000236679	0	#N/A	#N/A	#N/A	#N/A	#N/A	0	#N/A	#N/A	#N/A	#N/A	#N/A	0	#N/A	#N/A	#N/A	#N/A	#N/A	0	#N/A	#N/A	#N/A	#N/A	#N/A	0	0	0	0	0	0	0	0	0	0	0	0	0	0	0	0	0	0	0	0	0	0
AL732372.1	1	358857..366052	ENSG00000236601	0	#N/A	#N/A	#N/A	#N/A	#N/A	0	#N/A	#N/A	#N/A	#N/A	#N/A	0	#N/A	#N/A	#N/A	#N/A	#N/A	0	#N/A	#N/A	#N/A	#N/A	#N/A	0	0	0	0	0	0	0	0	0	0	0	0	0	0	0	0	0	0	0	0	0	0
AL732372.2	1	complement(365389..522928)	ENSG00000237094	0.0665016	-2.06904	-1.04896	0.183836	0.757646	1	0.106965	1.65157	0.723842	0.172096	0.710738	1	0.540615	3.38314	1.75836	0.065306	0.717792	1	0.540615	11.6639	3.54398	0.00222265	0.733953	1	4	0.0413874	4.73725	11.7679	5	0.0525618	6.01675	13.9029	0	0	0	0	0	0	0	0	41	0.423979	52.8462	118.82	60	1.19787
WBP1LP7	1	439870..440232	ENSG00000269732	0	#N/A	#N/A	#N/A	#N/A	#N/A	0	#N/A	#N/A	#N/A	#N/A	#N/A	0	#N/A	#N/A	#N/A	#N/A	#N/A	0	#N/A	#N/A	#N/A	#N/A	#N/A	0	0	0	0	0	0	0	0	0	0	0	0	0	0	0	0	0	0	0	0	0	0
OR4F29	1	complement(450703..451697)	ENSG00000284733	0	#N/A	#N/A	#N/A	#N/A	#N/A	0	#N/A	#N/A	#N/A	#N/A	#N/A	0	#N/A	#N/A	#N/A	#N/A	#N/A	0	#N/A	#N/A	#N/A	#N/A	#N/A	0	0	0	0	0	0	0	0	0	0	0	0	0	0	0	0	0	0	0	0	0	0
CICP7	1	487101..489906	ENSG00000233653	0	#N/A	#N/A	#N/A	#N/A	#N/A	0	#N/A	#N/A	#N/A	#N/A	#N/A	0	#N/A	#N/A	#N/A	#N/A	#N/A	0	#N/A	#N/A	#N/A	#N/A	#N/A	0	0	0	0	0	0	0	0	0	0	0	0	0	0	0	0	0	0	0	0	0	0
AL732372.3	1	complement(491225..493241)	ENSG00000250575	0	#N/A	#N/A	#N/A	#N/A	#N/A	0	#N/A	#N/A	#N/A	#N/A	#N/A	0	#N/A	#N/A	#N/A	#N/A	#N/A	0	#N/A	#N/A	#N/A	#N/A	#N/A	0	0	0	0	0	0	0	0	0	0	0	0	0	0	0	0	0	0	0	0	0	0
FO681485.1	1	complement(516376..516479)	ENSG00000278757	0	#N/A	#N/A	#N/A	#N/A	#N/A	0	#N/A	#N/A	#N/A	#N/A	#N/A	0	#N/A	#N/A	#N/A	#N/A	#N/A	0	#N/A	#N/A	#N/A	#N/A	#N/A	0	0	0	0	0	0	0	0	0	0	0	0	0	0	0	0	0	0	0	0	0	0
AL669831.3	1	complement(586071..827796)	ENSG00000230021	0	#N/A	#N/A	#N/A	#N/A	#N/A	0	#N/A	#N/A	#N/A	#N/A	#N/A	0	#N/A	#N/A	#N/A	#N/A	#N/A	0	#N/A	#N/A	#N/A	#N/A	#N/A	0	0	0	0	0	0	0	0	0	0	0	0	0	0	0	0	0	0	0	0	0	0
AC114498.1	1	587629..594768	ENSG00000235146	0	#N/A	#N/A	#N/A	#N/A	#N/A	0	#N/A	#N/A	#N/A	#N/A	#N/A	0	#N/A	#N/A	#N/A	#N/A	#N/A	0	#N/A	#N/A	#N/A	#N/A	#N/A	0	0	0	0	0	0	0	0	0	0	0	0	0	0	0	0	0	0	0	0	0	0
MTND1P23	1	629062..629433	ENSG00000225972	0	#N/A	#N/A	#N/A	#N/A	#N/A	0	#N/A	#N/A	#N/A	#N/A	#N/A	0	#N/A	#N/A	#N/A	#N/A	#N/A	0	#N/A	#N/A	#N/A	#N/A	#N/A	0	0	0	0	0	0	0	0	0	0	0	0	0	0	0	0	0	0	0	0	0	0
MTND2P28	1	629640..630683	ENSG00000225630	0	#N/A	#N/A	#N/A	#N/A	#N/A	0	#N/A	#N/A	#N/A	#N/A	#N/A	0	#N/A	#N/A	#N/A	#N/A	#N/A	0	#N/A	#N/A	#N/A	#N/A	#N/A	0	0	0	0	0	0	0	0	0	0	0	0	0	0	0	0	0	0	0	0	0	0
MTCO1P12	1	631074..632616	ENSG00000237973	0.0249842	-5.6058	-2.48692	0.323654	0.757646	1	0.0249842	-6.05771	-2.59877	0.297622	0.710738	1	0.0535146	6.18331	2.62838	0.301574	0.717792	1	0.0535146	5.93842	2.57008	0.316732	0.733953	1	0	0	0	0	0	0	0	0	0	0	0	0	0	0	0	0	0	0	0	0	2	0.160544
AC114498.2	1	complement(632325..632413)	ENSG00000278791	0	#N/A	#N/A	#N/A	#N/A	#N/A	0	#N/A	#N/A	#N/A	#N/A	#N/A	0	#N/A	#N/A	#N/A	#N/A	#N/A	0	#N/A	#N/A	#N/A	#N/A	#N/A	0	0	0	0	0	0	0	0	0	0	0	0	0	0	0	0	0	0	0	0	0	0
MTCO2P12	1	632757..633438	ENSG00000229344	0.0272126	-3.23971	-1.69586	0.521261	0.757646	1	0.0272126	-3.49106	-1.80367	0.491488	0.710738	1	0	#N/A	#N/A	#N/A	#N/A	#N/A	0	#N/A	#N/A	#N/A	#N/A	#N/A	0	0	0	0	0	0	0	0	0	0	0	0	0	0	0	0	0	0	0	0	0	0
MTATP8P1	1	633535..633741	ENSG00000240409	0	#N/A	#N/A	#N/A	#N/A	#N/A	0	#N/A	#N/A	#N/A	#N/A	#N/A	0	#N/A	#N/A	#N/A	#N/A	#N/A	0	#N/A	#N/A	#N/A	#N/A	#N/A	0	0	0	0	0	0	0	0	0	0	0	0	0	0	0	0	0	0	0	0	0	0
MTATP6P1	1	633696..634376	ENSG00000248527	0.0293458	-3.23989	-1.69594	0.521239	0.757646	1	0.0293458	-3.49123	-1.80374	0.491469	0.710738	1	0	#N/A	#N/A	#N/A	#N/A	#N/A	0	#N/A	#N/A	#N/A	#N/A	#N/A	0	0	0	0	0	0	0	0	0	0	0	0	0	0	0	0	0	0	0	0	0	0
MTCO3P12	1	634376..634922	ENSG00000198744	0.0339287	-3.23971	-1.69586	0.521261	0.757646	1	0.0339287	-3.49106	-1.80367	0.491488	0.710738	1	0.0390952	3.49137	1.80379	0.488377	0.717792	1	0.0390952	3.36325	1.74986	0.504954	0.733953	1	0	0	0	0	0	0	0	0	0	0	0	0	0	0	0	0	1	0.117286	14.6189	2.89806	0	0
WBP1LP6	1	674842..675265	ENSG00000268663	0	#N/A	#N/A	#N/A	#N/A	#N/A	0	#N/A	#N/A	#N/A	#N/A	#N/A	0	#N/A	#N/A	#N/A	#N/A	#N/A	0	#N/A	#N/A	#N/A	#N/A	#N/A	0	0	0	0	0	0	0	0	0	0	0	0	0	0	0	0	0	0	0	0	0	0
OR4F16	1	complement(685679..686673)	ENSG00000284662	0	#N/A	#N/A	#N/A	#N/A	#N/A	0	#N/A	#N/A	#N/A	#N/A	#N/A	0	#N/A	#N/A	#N/A	#N/A	#N/A	0	#N/A	#N/A	#N/A	#N/A	#N/A	0	0	0	0	0	0	0	0	0	0	0	0	0	0	0	0	0	0	0	0	0	0
CICP3	1	722092..724903	ENSG00000229376	0	#N/A	#N/A	#N/A	#N/A	#N/A	0	#N/A	#N/A	#N/A	#N/A	#N/A	0	#N/A	#N/A	#N/A	#N/A	#N/A	0	#N/A	#N/A	#N/A	#N/A	#N/A	0	0	0	0	0	0	0	0	0	0	0	0	0	0	0	0	0	0	0	0	0	0
AL669831.1	1	complement(725885..778626)	ENSG00000228327	0	#N/A	#N/A	#N/A	#N/A	#N/A	0	#N/A	#N/A	#N/A	#N/A	#N/A	0	#N/A	#N/A	#N/A	#N/A	#N/A	0	#N/A	#N/A	#N/A	#N/A	#N/A	0	0	0	0	0	0	0	0	0	0	0	0	0	0	0	0	0	0	0	0	0	0
RNU6-1199P	1	complement(758233..758336)	ENSG00000223181	0	#N/A	#N/A	#N/A	#N/A	#N/A	0	#N/A	#N/A	#N/A	#N/A	#N/A	0	#N/A	#N/A	#N/A	#N/A	#N/A	0	#N/A	#N/A	#N/A	#N/A	#N/A	0	0	0	0	0	0	0	0	0	0	0	0	0	0	0	0	0	0	0	0	0	0
AL669831.2	1	760911..761989	ENSG00000229905	0	#N/A	#N/A	#N/A	#N/A	#N/A	0	#N/A	#N/A	#N/A	#N/A	#N/A	0	#N/A	#N/A	#N/A	#N/A	#N/A	0	#N/A	#N/A	#N/A	#N/A	#N/A	0	0	0	0	0	0	0	0	0	0	0	0	0	0	0	0	0	0	0	0	0	0
LINC01409	1	778747..810065	ENSG00000237491	0	#N/A	#N/A	#N/A	#N/A	#N/A	0	#N/A	#N/A	#N/A	#N/A	#N/A	0	#N/A	#N/A	#N/A	#N/A	#N/A	0	#N/A	#N/A	#N/A	#N/A	#N/A	0	0	0	0	0	0	0	0	0	0	0	0	0	0	0	0	0	0	0	0	0	0
AL669831.6	1	781937..782050	ENSG00000285268	0	#N/A	#N/A	#N/A	#N/A	#N/A	0	#N/A	#N/A	#N/A	#N/A	#N/A	0	#N/A	#N/A	#N/A	#N/A	#N/A	0	#N/A	#N/A	#N/A	#N/A	#N/A	0	0	0	0	0	0	0	0	0	0	0	0	0	0	0	0	0	0	0	0	0	0
AL669831.4	1	complement(800879..817712)	ENSG00000230092	0	#N/A	#N/A	#N/A	#N/A	#N/A	0	#N/A	#N/A	#N/A	#N/A	#N/A	0	#N/A	#N/A	#N/A	#N/A	#N/A	0	#N/A	#N/A	#N/A	#N/A	#N/A	0	0	0	0	0	0	0	0	0	0	0	0	0	0	0	0	0	0	0	0	0	0
FAM87B	1	817371..819837	ENSG00000177757	0	#N/A	#N/A	#N/A	#N/A	#N/A	0	#N/A	#N/A	#N/A	#N/A	#N/A	0	#N/A	#N/A	#N/A	#N/A	#N/A	0	#N/A	#N/A	#N/A	#N/A	#N/A	0	0	0	0	0	0	0	0	0	0	0	0	0	0	0	0	0	0	0	0	0	0
LINC01128	1	825138..859446	ENSG00000228794	0.00245827	-5.6058	-2.48692	0.323654	0.757646	1	0.00248363	1.01204	0.0172656	0.989608	0.999298	1	0.00248363	-1.72684	-0.788133	0.611792	0.801334	1	0.00136367	3.36325	1.74986	0.504954	0.733953	1	0	0	0	0	0	0	0	0	0	0	0	0	0	0	0	0	1	0.00409101	0.509918	2.89806	0	0
LINC00115	1	complement(826206..827522)	ENSG00000225880	0	#N/A	#N/A	#N/A	#N/A	#N/A	0	#N/A	#N/A	#N/A	#N/A	#N/A	0	#N/A	#N/A	#N/A	#N/A	#N/A	0	#N/A	#N/A	#N/A	#N/A	#N/A	0	0	0	0	0	0	0	0	0	0	0	0	0	0	0	0	0	0	0	0	0	0
AL669831.7	1	860226..868202	ENSG00000288531	0	#N/A	#N/A	#N/A	#N/A	#N/A	0	#N/A	#N/A	#N/A	#N/A	#N/A	0	#N/A	#N/A	#N/A	#N/A	#N/A	0	#N/A	#N/A	#N/A	#N/A	#N/A	0	0	0	0	0	0	0	0	0	0	0	0	0	0	0	0	0	0	0	0	0	0
FAM41C	1	complement(868071..876903)	ENSG00000230368	0	#N/A	#N/A	#N/A	#N/A	#N/A	0	#N/A	#N/A	#N/A	#N/A	#N/A	0	#N/A	#N/A	#N/A	#N/A	#N/A	0	#N/A	#N/A	#N/A	#N/A	#N/A	0	0	0	0	0	0	0	0	0	0	0	0	0	0	0	0	0	0	0	0	0	0
TUBB8P11	1	873292..874349	ENSG00000234711	0	#N/A	#N/A	#N/A	#N/A	#N/A	0	#N/A	#N/A	#N/A	#N/A	#N/A	0	#N/A	#N/A	#N/A	#N/A	#N/A	0	#N/A	#N/A	#N/A	#N/A	#N/A	0	0	0	0	0	0	0	0	0	0	0	0	0	0	0	0	0	0	0	0	0	0
AL669831.5	1	complement(874529..877234)	ENSG00000283040	0	#N/A	#N/A	#N/A	#N/A	#N/A	0	#N/A	#N/A	#N/A	#N/A	#N/A	0	#N/A	#N/A	#N/A	#N/A	#N/A	0	#N/A	#N/A	#N/A	#N/A	#N/A	0	0	0	0	0	0	0	0	0	0	0	0	0	0	0	0	0	0	0	0	0	0
AL645608.6	1	904834..915976	ENSG00000272438	0	#N/A	#N/A	#N/A	#N/A	#N/A	0	#N/A	#N/A	#N/A	#N/A	#N/A	0	#N/A	#N/A	#N/A	#N/A	#N/A	0	#N/A	#N/A	#N/A	#N/A	#N/A	0	0	0	0	0	0	0	0	0	0	0	0	0	0	0	0	0	0	0	0	0	0
AL645608.2	1	911435..914948	ENSG00000230699	0	#N/A	#N/A	#N/A	#N/A	#N/A	0.0113807	6.6314	2.72931	0.290023	0.710738	1	0.0113807	-6.62849	-2.72868	0.294678	0.717792	1	0	#N/A	#N/A	#N/A	#N/A	#N/A	0	0	0	0	0	0	0	0	0	0	0	0	0	0	0	0	0	0	0	0	0	0
AL645608.4	1	914171..914971	ENSG00000241180	0	#N/A	#N/A	#N/A	#N/A	#N/A	0	#N/A	#N/A	#N/A	#N/A	#N/A	0	#N/A	#N/A	#N/A	#N/A	#N/A	0	#N/A	#N/A	#N/A	#N/A	#N/A	0	0	0	0	0	0	0	0	0	0	0	0	0	0	0	0	0	0	0	0	0	0
LINC02593	1	complement(916865..921016)	ENSG00000223764	0	#N/A	#N/A	#N/A	#N/A	#N/A	0	#N/A	#N/A	#N/A	#N/A	#N/A	0	#N/A	#N/A	#N/A	#N/A	#N/A	0	#N/A	#N/A	#N/A	#N/A	#N/A	0	0	0	0	0	0	0	0	0	0	0	0	0	0	0	0	0	0	0	0	0	0
SAMD11	1	923928..944581	ENSG00000187634	0	#N/A	#N/A	#N/A	#N/A	#N/A	0	#N/A	#N/A	#N/A	#N/A	#N/A	0	#N/A	#N/A	#N/A	#N/A	#N/A	0	#N/A	#N/A	#N/A	#N/A	#N/A	0	0	0	0	0	0	0	0	0	0	0	0	0	0	0	0	0	0	0	0	0	0
NOC2L	1	complement(944203..959309)	ENSG00000188976	0.00695731	-1.54591	-0.628457	0.684378	0.851552	1	0.00695731	1.01202	0.017239	0.989624	0.999298	1	0.00745244	-1.72679	-0.788089	0.611808	0.801334	1	0.00745244	-1.06233	-0.0872308	0.960046	0.969598	1	1	0.011587	1.32626	2.94197	0	0	0	0	0	0	0	0	0	0	0	0	0	0	0	0	1	0.0223573
KLHL17	1	960584..965719	ENSG00000187961	0	#N/A	#N/A	#N/A	#N/A	#N/A	0	#N/A	#N/A	#N/A	#N/A	#N/A	0	#N/A	#N/A	#N/A	#N/A	#N/A	0	#N/A	#N/A	#N/A	#N/A	#N/A	0	0	0	0	0	0	0	0	0	0	0	0	0	0	0	0	0	0	0	0	0	0
PLEKHN1	1	966482..975865	ENSG00000187583	0	#N/A	#N/A	#N/A	#N/A	#N/A	0	#N/A	#N/A	#N/A	#N/A	#N/A	0	#N/A	#N/A	#N/A	#N/A	#N/A	0	#N/A	#N/A	#N/A	#N/A	#N/A	0	0	0	0	0	0	0	0	0	0	0	0	0	0	0	0	0	0	0	0	0	0
PERM1	1	complement(975204..982093)	ENSG00000187642	0	#N/A	#N/A	#N/A	#N/A	#N/A	0	#N/A	#N/A	#N/A	#N/A	#N/A	0	#N/A	#N/A	#N/A	#N/A	#N/A	0	#N/A	#N/A	#N/A	#N/A	#N/A	0	0	0	0	0	0	0	0	0	0	0	0	0	0	0	0	0	0	0	0	0	0
AL645608.7	1	complement(995966..998051)	ENSG00000272512	0	#N/A	#N/A	#N/A	#N/A	#N/A	0	#N/A	#N/A	#N/A	#N/A	#N/A	0	#N/A	#N/A	#N/A	#N/A	#N/A	0	#N/A	#N/A	#N/A	#N/A	#N/A	0	0	0	0	0	0	0	0	0	0	0	0	0	0	0	0	0	0	0	0	0	0
HES4	1	complement(998962..1000172)	ENSG00000188290	0	#N/A	#N/A	#N/A	#N/A	#N/A	0	#N/A	#N/A	#N/A	#N/A	#N/A	0	#N/A	#N/A	#N/A	#N/A	#N/A	0	#N/A	#N/A	#N/A	#N/A	#N/A	0	0	0	0	0	0	0	0	0	0	0	0	0	0	0	0	0	0	0	0	0	0
ISG15	1	1001138..1014540	ENSG00000187608	0	#N/A	#N/A	#N/A	#N/A	#N/A	0	#N/A	#N/A	#N/A	#N/A	#N/A	0	#N/A	#N/A	#N/A	#N/A	#N/A	0	#N/A	#N/A	#N/A	#N/A	#N/A	0	0	0	0	0	0	0	0	0	0	0	0	0	0	0	0	0	0	0	0	0	0
AL645608.3	1	complement(1008076..1008229)	ENSG00000231702	0	#N/A	#N/A	#N/A	#N/A	#N/A	0	#N/A	#N/A	#N/A	#N/A	#N/A	0	#N/A	#N/A	#N/A	#N/A	#N/A	0	#N/A	#N/A	#N/A	#N/A	#N/A	0	0	0	0	0	0	0	0	0	0	0	0	0	0	0	0	0	0	0	0	0	0
AL645608.1	1	complement(1011997..1013193)	ENSG00000224969	0.0454294	4.15076	2.05338	0.442497	0.757646	1	0	#N/A	#N/A	#N/A	#N/A	#N/A	0	#N/A	#N/A	#N/A	#N/A	#N/A	0.0454294	-4.0026	-2.00094	0.457819	0.733953	1	1	0.136288	15.5997	2.94197	0	0	0	0	0	0	0	0	0	0	0	0	0	0	0	0	0	0
AGRN	1	1020120..1056118	ENSG00000188157	0.00743048	-2.85104	-1.51149	0.315468	0.757646	1	0.00743048	-1.82555	-0.868328	0.468516	0.710738	1	0.00781123	1.43573	0.521788	0.699859	0.860455	1	0.00781123	2.32447	1.2169	0.446914	0.733953	1	0	0	0	0	1	0.00606065	0.693764	2.78058	0	0	0	0	0	0	0	0	2	0.0119237	1.48621	5.79611	1	0.01151
AL645608.5	1	1055033..1056116	ENSG00000242590	0	#N/A	#N/A	#N/A	#N/A	#N/A	0	#N/A	#N/A	#N/A	#N/A	#N/A	0	#N/A	#N/A	#N/A	#N/A	#N/A	0	#N/A	#N/A	#N/A	#N/A	#N/A	0	0	0	0	0	0	0	0	0	0	0	0	0	0	0	0	0	0	0	0	0	0
AL390719.1	1	1059708..1069355	ENSG00000217801	0	#N/A	#N/A	#N/A	#N/A	#N/A	0	#N/A	#N/A	#N/A	#N/A	#N/A	0	#N/A	#N/A	#N/A	#N/A	#N/A	0	#N/A	#N/A	#N/A	#N/A	#N/A	0	0	0	0	0	0	0	0	0	0	0	0	0	0	0	0	0	0	0	0	0	0
AL645608.8	1	complement(1062208..1063288)	ENSG00000273443	0	#N/A	#N/A	#N/A	#N/A	#N/A	0	#N/A	#N/A	#N/A	#N/A	#N/A	0	#N/A	#N/A	#N/A	#N/A	#N/A	0	#N/A	#N/A	#N/A	#N/A	#N/A	0	0	0	0	0	0	0	0	0	0	0	0	0	0	0	0	0	0	0	0	0	0
RNF223	1	complement(1070967..1074306)	ENSG00000237330	0	#N/A	#N/A	#N/A	#N/A	#N/A	0	#N/A	#N/A	#N/A	#N/A	#N/A	0	#N/A	#N/A	#N/A	#N/A	#N/A	0	#N/A	#N/A	#N/A	#N/A	#N/A	0	0	0	0	0	0	0	0	0	0	0	0	0	0	0	0	0	0	0	0	0	0
C1orf159	1	complement(1081818..1116361)	ENSG00000131591	0	#N/A	#N/A	#N/A	#N/A	#N/A	0	#N/A	#N/A	#N/A	#N/A	#N/A	0	#N/A	#N/A	#N/A	#N/A	#N/A	0	#N/A	#N/A	#N/A	#N/A	#N/A	0	0	0	0	0	0	0	0	0	0	0	0	0	0	0	0	0	0	0	0	0	0
AL390719.3	1	1097585..1104598	ENSG00000285812	0	#N/A	#N/A	#N/A	#N/A	#N/A	0	#N/A	#N/A	#N/A	#N/A	#N/A	0	#N/A	#N/A	#N/A	#N/A	#N/A	0	#N/A	#N/A	#N/A	#N/A	#N/A	0	0	0	0	0	0	0	0	0	0	0	0	0	0	0	0	0	0	0	0	0	0
LINC01342	1	1137017..1144056	ENSG00000223823	0	#N/A	#N/A	#N/A	#N/A	#N/A	0	#N/A	#N/A	#N/A	#N/A	#N/A	0	#N/A	#N/A	#N/A	#N/A	#N/A	0	#N/A	#N/A	#N/A	#N/A	#N/A	0	0	0	0	0	0	0	0	0	0	0	0	0	0	0	0	0	0	0	0	0	0
MIR200B	1	1167104..1167198	ENSG00000207730	0.210438	-3.23981	-1.69591	0.521249	0.757646	1	0.210438	-3.49117	-1.80371	0.491476	0.710738	1	0	#N/A	#N/A	#N/A	#N/A	#N/A	0	#N/A	#N/A	#N/A	#N/A	#N/A	0	0	0	0	0	0	0	0	0	0	0	0	0	0	0	0	0	0	0	0	0	0
MIR200A	1	1167863..1167952	ENSG00000207607	0	#N/A	#N/A	#N/A	#N/A	#N/A	0	#N/A	#N/A	#N/A	#N/A	#N/A	0	#N/A	#N/A	#N/A	#N/A	#N/A	0	#N/A	#N/A	#N/A	#N/A	#N/A	0	0	0	0	0	0	0	0	0	0	0	0	0	0	0	0	0	0	0	0	0	0
MIR429	1	1169005..1169087	ENSG00000198976	0	#N/A	#N/A	#N/A	#N/A	#N/A	0	#N/A	#N/A	#N/A	#N/A	#N/A	0	#N/A	#N/A	#N/A	#N/A	#N/A	0	#N/A	#N/A	#N/A	#N/A	#N/A	0	0	0	0	0	0	0	0	0	0	0	0	0	0	0	0	0	0	0	0	0	0
AL390719.2	1	1169357..1170343	ENSG00000272141	0	#N/A	#N/A	#N/A	#N/A	#N/A	0	#N/A	#N/A	#N/A	#N/A	#N/A	0	#N/A	#N/A	#N/A	#N/A	#N/A	0	#N/A	#N/A	#N/A	#N/A	#N/A	0	0	0	0	0	0	0	0	0	0	0	0	0	0	0	0	0	0	0	0	0	0
TTLL10-AS1	1	complement(1173056..1179555)	ENSG00000205231	0	#N/A	#N/A	#N/A	#N/A	#N/A	0	#N/A	#N/A	#N/A	#N/A	#N/A	0	#N/A	#N/A	#N/A	#N/A	#N/A	0	#N/A	#N/A	#N/A	#N/A	#N/A	0	0	0	0	0	0	0	0	0	0	0	0	0	0	0	0	0	0	0	0	0	0
TTLL10	1	1173880..1197936	ENSG00000162571	0	#N/A	#N/A	#N/A	#N/A	#N/A	0	#N/A	#N/A	#N/A	#N/A	#N/A	0	#N/A	#N/A	#N/A	#N/A	#N/A	0	#N/A	#N/A	#N/A	#N/A	#N/A	0	0	0	0	0	0	0	0	0	0	0	0	0	0	0	0	0	0	0	0	0	0
TNFRSF18	1	complement(1203508..1206592)	ENSG00000186891	0	#N/A	#N/A	#N/A	#N/A	#N/A	0	#N/A	#N/A	#N/A	#N/A	#N/A	0	#N/A	#N/A	#N/A	#N/A	#N/A	0	#N/A	#N/A	#N/A	#N/A	#N/A	0	0	0	0	0	0	0	0	0	0	0	0	0	0	0	0	0	0	0	0	0	0
TNFRSF4	1	complement(1211340..1214153)	ENSG00000186827	0	#N/A	#N/A	#N/A	#N/A	#N/A	0	#N/A	#N/A	#N/A	#N/A	#N/A	0	#N/A	#N/A	#N/A	#N/A	#N/A	0	#N/A	#N/A	#N/A	#N/A	#N/A	0	0	0	0	0	0	0	0	0	0	0	0	0	0	0	0	0	0	0	0	0	0
SDF4	1	complement(1216908..1232067)	ENSG00000078808	0.0084249	-5.60612	-2.487	0.323636	0.757646	1	0.0084249	-1.69914	-0.764804	0.620347	0.791053	1	0.00870106	-1.00661	-0.00949899	0.995648	0.996429	1	0.00870106	3.36336	1.7499	0.504941	0.733953	1	0	0	0	0	0	0	0	0	0	0	0	0	0	0	0	0	0	0	0	0	1	0.0261032
B3GALT6	1	1232237..1235041	ENSG00000176022	0	#N/A	#N/A	#N/A	#N/A	#N/A	0	#N/A	#N/A	#N/A	#N/A	#N/A	0	#N/A	#N/A	#N/A	#N/A	#N/A	0	#N/A	#N/A	#N/A	#N/A	#N/A	0	0	0	0	0	0	0	0	0	0	0	0	0	0	0	0	0	0	0	0	0	0
C1QTNF12	1	complement(1242446..1246722)	ENSG00000184163	0	#N/A	#N/A	#N/A	#N/A	#N/A	0	#N/A	#N/A	#N/A	#N/A	#N/A	0	#N/A	#N/A	#N/A	#N/A	#N/A	0	#N/A	#N/A	#N/A	#N/A	#N/A	0	0	0	0	0	0	0	0	0	0	0	0	0	0	0	0	0	0	0	0	0	0
AL162741.1	1	complement(1249777..1251334)	ENSG00000260179	0.0375661	-2.19855	-1.13655	0.436074	0.757646	1	0.0375661	-1.40682	-0.492436	0.687105	0.844482	1	0.0238443	-1.72704	-0.788297	0.61173	0.801334	1	0.0104415	-1.06244	-0.0873768	0.959981	0.969598	1	0	0	0	0	0	0	0	0	1	0.0313246	3.93152	2.70877	1	0.0281349	3.21202	2.10964	0	0	0	0	0	0
UBE2J2	1	complement(1253909..1273885)	ENSG00000160087	0	#N/A	#N/A	#N/A	#N/A	#N/A	0	#N/A	#N/A	#N/A	#N/A	#N/A	0	#N/A	#N/A	#N/A	#N/A	#N/A	0	#N/A	#N/A	#N/A	#N/A	#N/A	0	0	0	0	0	0	0	0	0	0	0	0	0	0	0	0	0	0	0	0	0	0
LINC01786	1	1275223..1280420	ENSG00000230415	0	#N/A	#N/A	#N/A	#N/A	#N/A	0	#N/A	#N/A	#N/A	#N/A	#N/A	0	#N/A	#N/A	#N/A	#N/A	#N/A	0	#N/A	#N/A	#N/A	#N/A	#N/A	0	0	0	0	0	0	0	0	0	0	0	0	0	0	0	0	0	0	0	0	0	0
SCNN1D	1	1280436..1292029	ENSG00000162572	0	#N/A	#N/A	#N/A	#N/A	#N/A	0	#N/A	#N/A	#N/A	#N/A	#N/A	0	#N/A	#N/A	#N/A	#N/A	#N/A	0	#N/A	#N/A	#N/A	#N/A	#N/A	0	0	0	0	0	0	0	0	0	0	0	0	0	0	0	0	0	0	0	0	0	0
ACAP3	1	complement(1292390..1309609)	ENSG00000131584	0.00432585	7.15674	2.8393	0.265998	0.757646	1	0	#N/A	#N/A	#N/A	#N/A	#N/A	0	#N/A	#N/A	#N/A	#N/A	#N/A	0.00432585	-6.88478	-2.78341	0.27992	0.733953	1	1	0.00737244	0.843859	2.94197	0	0	0	0	1	0.00560511	0.703492	2.70877	0	0	0	0	0	0	0	0	0	0
MIR6726	1	complement(1296110..1296170)	ENSG00000278073	0	#N/A	#N/A	#N/A	#N/A	#N/A	0	#N/A	#N/A	#N/A	#N/A	#N/A	0	#N/A	#N/A	#N/A	#N/A	#N/A	0	#N/A	#N/A	#N/A	#N/A	#N/A	0	0	0	0	0	0	0	0	0	0	0	0	0	0	0	0	0	0	0	0	0	0
PUSL1	1	1308597..1311677	ENSG00000169972	0	#N/A	#N/A	#N/A	#N/A	#N/A	0	#N/A	#N/A	#N/A	#N/A	#N/A	0	#N/A	#N/A	#N/A	#N/A	#N/A	0	#N/A	#N/A	#N/A	#N/A	#N/A	0	0	0	0	0	0	0	0	0	0	0	0	0	0	0	0	0	0	0	0	0	0
INTS11	1	complement(1311585..1324691)	ENSG00000127054	0.00264471	1.11929	0.162578	0.92561	0.938225	1	0.00243207	-3.49117	-1.80371	0.491476	0.710738	1	0.00260159	3.49137	1.80379	0.488377	0.717792	1	0.00264471	-1.06235	-0.0872627	0.960069	0.969598	1	0	0	0	0	1	0.00793414	0.908223	2.78058	0	0	0	0	0	0	0	0	1	0.00780477	0.972813	2.89806	0	0
MIR6727	1	complement(1312502..1312566)	ENSG00000283712	0	#N/A	#N/A	#N/A	#N/A	#N/A	0	#N/A	#N/A	#N/A	#N/A	#N/A	0	#N/A	#N/A	#N/A	#N/A	#N/A	0	#N/A	#N/A	#N/A	#N/A	#N/A	0	0	0	0	0	0	0	0	0	0	0	0	0	0	0	0	0	0	0	0	0	0
AL139287.1	1	complement(1317581..1318689)	ENSG00000240731	0	#N/A	#N/A	#N/A	#N/A	#N/A	0	#N/A	#N/A	#N/A	#N/A	#N/A	0	#N/A	#N/A	#N/A	#N/A	#N/A	0	#N/A	#N/A	#N/A	#N/A	#N/A	0	0	0	0	0	0	0	0	0	0	0	0	0	0	0	0	0	0	0	0	0	0
CPTP	1	1324756..1328896	ENSG00000224051	0	#N/A	#N/A	#N/A	#N/A	#N/A	0.00776271	3.85661	1.94733	0.470478	0.710738	1	0.00776271	-3.86407	-1.95012	0.473491	0.717792	1	0	#N/A	#N/A	#N/A	#N/A	#N/A	0	0	0	0	0	0	0	0	0	0	0	0	0	0	0	0	0	0	0	0	0	0
TAS1R3	1	1331280..1335314	ENSG00000169962	0	#N/A	#N/A	#N/A	#N/A	#N/A	0	#N/A	#N/A	#N/A	#N/A	#N/A	0	#N/A	#N/A	#N/A	#N/A	#N/A	0	#N/A	#N/A	#N/A	#N/A	#N/A	0	0	0	0	0	0	0	0	0	0	0	0	0	0	0	0	0	0	0	0	0	0
DVL1	1	complement(1335276..1349418)	ENSG00000107404	0	#N/A	#N/A	#N/A	#N/A	#N/A	0	#N/A	#N/A	#N/A	#N/A	#N/A	0.0106354	3.49149	1.80384	0.488364	0.717792	1	0.0106354	3.36336	1.7499	0.504941	0.733953	1	0	0	0	0	0	0	0	0	0	0	0	0	0	0	0	0	0	0	0	0	1	0.0319061
MIR6808	1	complement(1339650..1339708)	ENSG00000284372	0	#N/A	#N/A	#N/A	#N/A	#N/A	0	#N/A	#N/A	#N/A	#N/A	#N/A	0	#N/A	#N/A	#N/A	#N/A	#N/A	0	#N/A	#N/A	#N/A	#N/A	#N/A	0	0	0	0	0	0	0	0	0	0	0	0	0	0	0	0	0	0	0	0	0	0
MXRA8	1	complement(1352689..1361777)	ENSG00000162576	0	#N/A	#N/A	#N/A	#N/A	#N/A	0	#N/A	#N/A	#N/A	#N/A	#N/A	0	#N/A	#N/A	#N/A	#N/A	#N/A	0	#N/A	#N/A	#N/A	#N/A	#N/A	0	0	0	0	0	0	0	0	0	0	0	0	0	0	0	0	0	0	0	0	0	0
AURKAIP1	1	complement(1373730..1375495)	ENSG00000175756	0.0230981	-1.54587	-0.62842	0.684397	0.851552	1	0.0230981	-6.05771	-2.59877	0.297622	0.710738	1	0.0247373	3.49149	1.80384	0.488364	0.717792	1	0.0247373	-1.06233	-0.0872308	0.960046	0.969598	1	1	0.0384612	4.40233	2.94197	0	0	0	0	0	0	0	0	0	0	0	0	0	0	0	0	1	0.0742118
NDUFB4P8	1	1378666..1379032	ENSG00000223663	0	#N/A	#N/A	#N/A	#N/A	#N/A	0	#N/A	#N/A	#N/A	#N/A	#N/A	0	#N/A	#N/A	#N/A	#N/A	#N/A	0	#N/A	#N/A	#N/A	#N/A	#N/A	0	0	0	0	0	0	0	0	0	0	0	0	0	0	0	0	0	0	0	0	0	0
CCNL2	1	complement(1385711..1399335)	ENSG00000221978	0.00562209	-5.6058	-2.48692	0.323654	0.757646	1	0.00578496	1.01205	0.0172825	0.989673	0.999298	1	0.0151609	1.43571	0.521768	0.71258	0.86681	1	0.0151609	8.30552	3.05407	0.233283	0.733953	1	0	0	0	0	0	0	0	0	0	0	0	0	0	0	0	0	1	0.00935616	1.16618	2.89806	2	0.0361264
MRPL20-AS1	1	1399520..1402046	ENSG00000224870	0	#N/A	#N/A	#N/A	#N/A	#N/A	0	#N/A	#N/A	#N/A	#N/A	#N/A	0	#N/A	#N/A	#N/A	#N/A	#N/A	0	#N/A	#N/A	#N/A	#N/A	#N/A	0	0	0	0	0	0	0	0	0	0	0	0	0	0	0	0	0	0	0	0	0	0
MRPL20	1	complement(1401909..1407293)	ENSG00000242485	0.00785672	4.15071	2.05336	0.442501	0.757646	1	0	#N/A	#N/A	#N/A	#N/A	#N/A	0	#N/A	#N/A	#N/A	#N/A	#N/A	0.00785672	-4.00256	-2.00092	0.457823	0.733953	1	0	0	0	0	1	0.0235702	2.69808	2.78058	0	0	0	0	0	0	0	0	0	0	0	0	0	0
RN7SL657P	1	complement(1405460..1405752)	ENSG00000264293	0	#N/A	#N/A	#N/A	#N/A	#N/A	0	#N/A	#N/A	#N/A	#N/A	#N/A	0	#N/A	#N/A	#N/A	#N/A	#N/A	0	#N/A	#N/A	#N/A	#N/A	#N/A	0	0	0	0	0	0	0	0	0	0	0	0	0	0	0	0	0	0	0	0	0	0
AL391244.2	1	1409096..1410618	ENSG00000272455	0	#N/A	#N/A	#N/A	#N/A	#N/A	0	#N/A	#N/A	#N/A	#N/A	#N/A	0	#N/A	#N/A	#N/A	#N/A	#N/A	0	#N/A	#N/A	#N/A	#N/A	#N/A	0	0	0	0	0	0	0	0	0	0	0	0	0	0	0	0	0	0	0	0	0	0
ANKRD65	1	complement(1418420..1421769)	ENSG00000235098	0	#N/A	#N/A	#N/A	#N/A	#N/A	0	#N/A	#N/A	#N/A	#N/A	#N/A	0	#N/A	#N/A	#N/A	#N/A	#N/A	0	#N/A	#N/A	#N/A	#N/A	#N/A	0	0	0	0	0	0	0	0	0	0	0	0	0	0	0	0	0	0	0	0	0	0
AL391244.1	1	1420245..1422691	ENSG00000225905	0	#N/A	#N/A	#N/A	#N/A	#N/A	0	#N/A	#N/A	#N/A	#N/A	#N/A	0	#N/A	#N/A	#N/A	#N/A	#N/A	0	#N/A	#N/A	#N/A	#N/A	#N/A	0	0	0	0	0	0	0	0	0	0	0	0	0	0	0	0	0	0	0	0	0	0
TMEM88B	1	1426128..1427787	ENSG00000205116	0	#N/A	#N/A	#N/A	#N/A	#N/A	0	#N/A	#N/A	#N/A	#N/A	#N/A	0	#N/A	#N/A	#N/A	#N/A	#N/A	0	#N/A	#N/A	#N/A	#N/A	#N/A	0	0	0	0	0	0	0	0	0	0	0	0	0	0	0	0	0	0	0	0	0	0
LINC01770	1	complement(1430539..1434573)	ENSG00000225285	0	#N/A	#N/A	#N/A	#N/A	#N/A	0	#N/A	#N/A	#N/A	#N/A	#N/A	0	#N/A	#N/A	#N/A	#N/A	#N/A	0	#N/A	#N/A	#N/A	#N/A	#N/A	0	0	0	0	0	0	0	0	0	0	0	0	0	0	0	0	0	0	0	0	0	0
VWA1	1	1434861..1442882	ENSG00000179403	0	#N/A	#N/A	#N/A	#N/A	#N/A	0	#N/A	#N/A	#N/A	#N/A	#N/A	0	#N/A	#N/A	#N/A	#N/A	#N/A	0	#N/A	#N/A	#N/A	#N/A	#N/A	0	0	0	0	0	0	0	0	0	0	0	0	0	0	0	0	0	0	0	0	0	0
ATAD3C	1	1449689..1470163	ENSG00000215915	0.00408638	4.15061	2.05332	0.44251	0.757646	1	0	#N/A	#N/A	#N/A	#N/A	#N/A	0	#N/A	#N/A	#N/A	#N/A	#N/A	0.00408638	-4.00243	-2.00088	0.457835	0.733953	1	0	0	0	0	0	0	0	0	1	0.0122591	1.53863	2.70877	0	0	0	0	0	0	0	0	0	0
ATAD3B	1	1471765..1497848	ENSG00000160072	0	#N/A	#N/A	#N/A	#N/A	#N/A	0	#N/A	#N/A	#N/A	#N/A	#N/A	0	#N/A	#N/A	#N/A	#N/A	#N/A	0	#N/A	#N/A	#N/A	#N/A	#N/A	0	0	0	0	0	0	0	0	0	0	0	0	0	0	0	0	0	0	0	0	0	0
AL645728.2	1	1503250..1509452	ENSG00000284740	0	#N/A	#N/A	#N/A	#N/A	#N/A	0	#N/A	#N/A	#N/A	#N/A	#N/A	0	#N/A	#N/A	#N/A	#N/A	#N/A	0	#N/A	#N/A	#N/A	#N/A	#N/A	0	0	0	0	0	0	0	0	0	0	0	0	0	0	0	0	0	0	0	0	0	0
ATAD3A	1	1512162..1534685	ENSG00000197785	0.0063987	4.15076	2.05338	0.442497	0.757646	1	0	#N/A	#N/A	#N/A	#N/A	#N/A	0.00639506	3.49137	1.80379	0.488377	0.717792	1	0.0063987	-1.06236	-0.0872777	0.960025	0.969598	1	1	0.0191961	2.19721	2.94197	0	0	0	0	0	0	0	0	0	0	0	0	1	0.0191852	2.39131	2.89806	0	0
TMEM240	1	complement(1534778..1540624)	ENSG00000205090	0	#N/A	#N/A	#N/A	#N/A	#N/A	0	#N/A	#N/A	#N/A	#N/A	#N/A	0	#N/A	#N/A	#N/A	#N/A	#N/A	0	#N/A	#N/A	#N/A	#N/A	#N/A	0	0	0	0	0	0	0	0	0	0	0	0	0	0	0	0	0	0	0	0	0	0
SSU72	1	complement(1541673..1574863)	ENSG00000160075	0.0171272	-1.30996	-0.389518	0.685613	0.852285	1	0.0171272	-1.87733	-0.908685	0.389961	0.710738	1	0.0119342	-1.40661	-0.492227	0.726275	0.877332	1	0.0119342	-1.93539	-0.952624	0.460735	0.733953	1	1	0.00927761	1.06193	2.94197	2	0.018852	2.158	5.56116	1	0.00705357	0.885288	2.70877	0	0	0	0	0	0	0	0	2	0.0358027
AL645728.1	1	1574102..1577075	ENSG00000215014	0	#N/A	#N/A	#N/A	#N/A	#N/A	0	#N/A	#N/A	#N/A	#N/A	#N/A	0	#N/A	#N/A	#N/A	#N/A	#N/A	0	#N/A	#N/A	#N/A	#N/A	#N/A	0	0	0	0	0	0	0	0	0	0	0	0	0	0	0	0	0	0	0	0	0	0
AL691432.3	1	complement(1583510..1583909)	ENSG00000274481	0.0406697	4.15061	2.05332	0.44251	0.757646	1	0	#N/A	#N/A	#N/A	#N/A	#N/A	0	#N/A	#N/A	#N/A	#N/A	#N/A	0.0406697	-4.00243	-2.00088	0.457835	0.733953	1	0	0	0	0	0	0	0	0	1	0.122009	15.3133	2.70877	0	0	0	0	0	0	0	0	0	0
FNDC10	1	complement(1598012..1600135)	ENSG00000228594	0	#N/A	#N/A	#N/A	#N/A	#N/A	0	#N/A	#N/A	#N/A	#N/A	#N/A	0	#N/A	#N/A	#N/A	#N/A	#N/A	0	#N/A	#N/A	#N/A	#N/A	#N/A	0	0	0	0	0	0	0	0	0	0	0	0	0	0	0	0	0	0	0	0	0	0
AL691432.4	1	1600314..1602703	ENSG00000286989	0	#N/A	#N/A	#N/A	#N/A	#N/A	0	#N/A	#N/A	#N/A	#N/A	#N/A	0	#N/A	#N/A	#N/A	#N/A	#N/A	0	#N/A	#N/A	#N/A	#N/A	#N/A	0	0	0	0	0	0	0	0	0	0	0	0	0	0	0	0	0	0	0	0	0	0
AL691432.2	1	complement(1613758..1615795)	ENSG00000272106	0	#N/A	#N/A	#N/A	#N/A	#N/A	0	#N/A	#N/A	#N/A	#N/A	#N/A	0.0202583	3.49149	1.80384	0.488364	0.717792	1	0.0202583	3.36336	1.7499	0.504941	0.733953	1	0	0	0	0	0	0	0	0	0	0	0	0	0	0	0	0	0	0	0	0	1	0.060775
MIB2	1	1615415..1630610	ENSG00000197530	0.00423383	-1.54582	-0.628375	0.68442	0.851552	1	0.00423383	-6.05752	-2.59873	0.297632	0.710738	1	0.00166663	3.49098	1.80363	0.488422	0.717792	1	0.00244066	-1.06248	-0.0874396	0.959952	0.969598	1	1	0.00732198	0.838084	2.94197	0	0	0	0	0	0	0	0	1	0.0049999	0.570814	2.10964	0	0	0	0	0	0
MMP23B	1	1632163..1635263	ENSG00000189409	0	#N/A	#N/A	#N/A	#N/A	#N/A	0	#N/A	#N/A	#N/A	#N/A	#N/A	0	#N/A	#N/A	#N/A	#N/A	#N/A	0	#N/A	#N/A	#N/A	#N/A	#N/A	0	0	0	0	0	0	0	0	0	0	0	0	0	0	0	0	0	0	0	0	0	0
CDK11B	1	complement(1635227..1659012)	ENSG00000248333	0	#N/A	#N/A	#N/A	#N/A	#N/A	0	#N/A	#N/A	#N/A	#N/A	#N/A	0	#N/A	#N/A	#N/A	#N/A	#N/A	0	#N/A	#N/A	#N/A	#N/A	#N/A	0	0	0	0	0	0	0	0	0	0	0	0	0	0	0	0	0	0	0	0	0	0
FO704657.1	1	1659325..1662602	ENSG00000272004	0	#N/A	#N/A	#N/A	#N/A	#N/A	0	#N/A	#N/A	#N/A	#N/A	#N/A	0	#N/A	#N/A	#N/A	#N/A	#N/A	0	#N/A	#N/A	#N/A	#N/A	#N/A	0	0	0	0	0	0	0	0	0	0	0	0	0	0	0	0	0	0	0	0	0	0
SLC35E2B	1	complement(1659529..1692795)	ENSG00000189339	0	#N/A	#N/A	#N/A	#N/A	#N/A	0.00204629	3.85656	1.94732	0.470482	0.710738	1	0.00204629	-3.86399	-1.95009	0.473499	0.717792	1	0	#N/A	#N/A	#N/A	#N/A	#N/A	0	0	0	0	0	0	0	0	0	0	0	0	0	0	0	0	0	0	0	0	0	0
AL691432.1	1	1671990..1674397	ENSG00000269737	0	#N/A	#N/A	#N/A	#N/A	#N/A	0	#N/A	#N/A	#N/A	#N/A	#N/A	0	#N/A	#N/A	#N/A	#N/A	#N/A	0	#N/A	#N/A	#N/A	#N/A	#N/A	0	0	0	0	0	0	0	0	0	0	0	0	0	0	0	0	0	0	0	0	0	0
MMP23A	1	1699942..1701782	ENSG00000215914	0	#N/A	#N/A	#N/A	#N/A	#N/A	0	#N/A	#N/A	#N/A	#N/A	#N/A	0	#N/A	#N/A	#N/A	#N/A	#N/A	0	#N/A	#N/A	#N/A	#N/A	#N/A	0	0	0	0	0	0	0	0	0	0	0	0	0	0	0	0	0	0	0	0	0	0
CDK11A	1	complement(1702379..1724357)	ENSG00000008128	0.0126238	10.3499	3.37154	0.195186	0.757646	1	0	#N/A	#N/A	#N/A	#N/A	#N/A	0	#N/A	#N/A	#N/A	#N/A	#N/A	0.0126238	-10.014	-3.32395	0.198787	0.733953	1	3	0.0378713	4.3348	8.82591	0	0	0	0	0	0	0	0	0	0	0	0	0	0	0	0	0	0
AL031282.2	1	complement(1702736..1737688)	ENSG00000268575	0	#N/A	#N/A	#N/A	#N/A	#N/A	0	#N/A	#N/A	#N/A	#N/A	#N/A	0	#N/A	#N/A	#N/A	#N/A	#N/A	0	#N/A	#N/A	#N/A	#N/A	#N/A	0	0	0	0	0	0	0	0	0	0	0	0	0	0	0	0	0	0	0	0	0	0
AL031282.1	1	1724512..1737251	ENSG00000227775	0	#N/A	#N/A	#N/A	#N/A	#N/A	0	#N/A	#N/A	#N/A	#N/A	#N/A	0	#N/A	#N/A	#N/A	#N/A	#N/A	0	#N/A	#N/A	#N/A	#N/A	#N/A	0	0	0	0	0	0	0	0	0	0	0	0	0	0	0	0	0	0	0	0	0	0
SLC35E2A	1	complement(1724838..1745999)	ENSG00000215790	0.00277418	4.15076	2.05338	0.442497	0.757646	1	0	#N/A	#N/A	#N/A	#N/A	#N/A	0	#N/A	#N/A	#N/A	#N/A	#N/A	0.00277418	-4.0026	-2.00094	0.457819	0.733953	1	1	0.00832255	0.95261	2.94197	0	0	0	0	0	0	0	0	0	0	0	0	0	0	0	0	0	0
NADK	1	complement(1751232..1780457)	ENSG00000008130	0.00390297	4.15071	2.05336	0.442501	0.757646	1	0	#N/A	#N/A	#N/A	#N/A	#N/A	0	#N/A	#N/A	#N/A	#N/A	#N/A	0.00390297	-4.00256	-2.00092	0.457823	0.733953	1	0	0	0	0	1	0.0117089	1.34032	2.78058	0	0	0	0	0	0	0	0	0	0	0	0	0	0
GNB1	1	complement(1785285..1891117)	ENSG00000078369	0.179753	-1.03766	-0.0533293	0.922775	0.938225	1	0.179753	1.03376	0.0479026	0.90541	0.999298	1	0.38995	1.62489	0.700339	0.335336	0.717792	1	0.38995	1.82022	0.864112	0.291021	0.733953	1	8	0.080719	9.23921	23.5358	26	0.266533	30.5101	72.295	17	0.130409	16.3675	46.0492	18	0.12402	14.1587	37.9736	40	0.403365	50.2768	115.922	33	0.642465
AL109917.1	1	1891471..1892658	ENSG00000231050	0.0425425	-5.60595	-2.48696	0.323646	0.757646	1	0.0425425	-6.05782	-2.5988	0.297617	0.710738	1	0	#N/A	#N/A	#N/A	#N/A	#N/A	0	#N/A	#N/A	#N/A	#N/A	#N/A	0	0	0	0	0	0	0	0	0	0	0	0	0	0	0	0	0	0	0	0	0	0
CALML6	1	1915108..1917296	ENSG00000169885	0.102176	-1.1717	-0.2286	0.806275	0.938225	1	0.102176	1.00649	0.00933949	0.989571	0.999298	1	0.101834	-1.7472	-0.805048	0.384546	0.717792	1	0.0888437	-1.34473	-0.427319	0.696985	0.86555	1	2	0.0629331	7.20341	5.88394	6	0.19182	21.9576	16.6835	0	0	0	0	1	0.0214873	2.4531	2.10964	2	0.0628973	7.83973	5.79611	3	0.182146
TMEM52	1	complement(1917590..1919279)	ENSG00000178821	0	#N/A	#N/A	#N/A	#N/A	#N/A	0	#N/A	#N/A	#N/A	#N/A	#N/A	0	#N/A	#N/A	#N/A	#N/A	#N/A	0	#N/A	#N/A	#N/A	#N/A	#N/A	0	0	0	0	0	0	0	0	0	0	0	0	0	0	0	0	0	0	0	0	0	0
CFAP74	1	complement(1921951..2003837)	ENSG00000142609	0.463232	2.07143	1.05063	0.0226094	0.757646	1	0.339455	1.36851	0.45261	0.100603	0.710738	1	0.349588	1.03662	0.0518873	0.948385	0.996429	1	0.463232	-1.388	-0.473009	0.586277	0.798522	1	42	0.258689	29.6099	123.563	64	0.400498	45.8451	177.957	156	0.73051	91.6856	422.569	184	0.77389	88.3512	388.175	35	0.215451	26.8546	101.432	5	0.0594222
AL391845.2	1	complement(2013213..2015639)	ENSG00000233542	0	#N/A	#N/A	#N/A	#N/A	#N/A	0	#N/A	#N/A	#N/A	#N/A	#N/A	0.010366	3.49137	1.80379	0.488377	0.717792	1	0.010366	3.36325	1.74986	0.504954	0.733953	1	0	0	0	0	0	0	0	0	0	0	0	0	0	0	0	0	1	0.031098	3.87616	2.89806	0	0
GABRD	1	2019329..2030758	ENSG00000187730	0.00766897	7.15666	2.83929	0.266001	0.757646	1	0	#N/A	#N/A	#N/A	#N/A	#N/A	0.0126456	6.07359	2.60255	0.292899	0.717792	1	0.0126456	-1.0534	-0.0750529	0.954848	0.969598	1	0	0	0	0	1	0.0131595	1.50637	2.78058	1	0.00984739	1.23594	2.70877	0	0	0	0	1	0.012945	1.6135	2.89806	1	0.0249918
AL391845.1	1	complement(2049203..2050070)	ENSG00000226969	0	#N/A	#N/A	#N/A	#N/A	#N/A	0	#N/A	#N/A	#N/A	#N/A	#N/A	0	#N/A	#N/A	#N/A	#N/A	#N/A	0	#N/A	#N/A	#N/A	#N/A	#N/A	0	0	0	0	0	0	0	0	0	0	0	0	0	0	0	0	0	0	0	0	0	0
PRKCZ	1	2050411..2185395	ENSG00000067606	0.0124306	-1.10421	-0.143017	0.882057	0.938225	1	0.0124306	-3.85865	-1.9481	0.156502	0.710738	1	0.00833726	2.55601	1.35389	0.395212	0.717792	1	0.009834	-1.3596	-0.443184	0.739543	0.895406	1	1	0.00834201	0.954838	2.94197	1	0.00847546	0.970187	2.78058	2	0.0126845	1.59202	5.41755	0	0	0	0	3	0.0250118	3.11755	8.69417	0	0
AL590822.2	1	complement(2141084..2145279)	ENSG00000271806	0.00476275	-3.23989	-1.69594	0.521239	0.757646	1	0.00476275	-3.49123	-1.80374	0.491469	0.710738	1	0	#N/A	#N/A	#N/A	#N/A	#N/A	0	#N/A	#N/A	#N/A	#N/A	#N/A	0	0	0	0	0	0	0	0	0	0	0	0	0	0	0	0	0	0	0	0	0	0
PRKCZ-AS1	1	complement(2181794..2184389)	ENSG00000182873	0	#N/A	#N/A	#N/A	#N/A	#N/A	0	#N/A	#N/A	#N/A	#N/A	#N/A	0	#N/A	#N/A	#N/A	#N/A	#N/A	0	#N/A	#N/A	#N/A	#N/A	#N/A	0	0	0	0	0	0	0	0	0	0	0	0	0	0	0	0	0	0	0	0	0	0
FAAP20	1	complement(2184461..2212720)	ENSG00000162585	0	#N/A	#N/A	#N/A	#N/A	#N/A	0	#N/A	#N/A	#N/A	#N/A	#N/A	0	#N/A	#N/A	#N/A	#N/A	#N/A	0	#N/A	#N/A	#N/A	#N/A	#N/A	0	0	0	0	0	0	0	0	0	0	0	0	0	0	0	0	0	0	0	0	0	0
AL590822.1	1	2212523..2220738	ENSG00000234396	0	#N/A	#N/A	#N/A	#N/A	#N/A	0	#N/A	#N/A	#N/A	#N/A	#N/A	0	#N/A	#N/A	#N/A	#N/A	#N/A	0	#N/A	#N/A	#N/A	#N/A	#N/A	0	0	0	0	0	0	0	0	0	0	0	0	0	0	0	0	0	0	0	0	0	0
SKI	1	2228319..2310213	ENSG00000157933	0.00610323	-5.60612	-2.487	0.323636	0.757646	1	0.00610323	-1.69916	-0.764822	0.620341	0.791053	1	0.0032649	-1.00662	-0.00951379	0.995641	0.996429	1	0.0032649	3.36325	1.74986	0.504954	0.733953	1	0	0	0	0	0	0	0	0	0	0	0	0	0	0	0	0	1	0.00979469	1.22084	2.89806	0	0
AL590822.3	1	2315040..2323085	ENSG00000287356	0	#N/A	#N/A	#N/A	#N/A	#N/A	0	#N/A	#N/A	#N/A	#N/A	#N/A	0	#N/A	#N/A	#N/A	#N/A	#N/A	0	#N/A	#N/A	#N/A	#N/A	#N/A	0	0	0	0	0	0	0	0	0	0	0	0	0	0	0	0	0	0	0	0	0	0
MORN1	1	complement(2321253..2391707)	ENSG00000116151	0.00238949	1.11926	0.162541	0.925626	0.938225	1	0.00408326	1.75601	0.812301	0.600457	0.791053	1	0.00408326	-6.62863	-2.72871	0.294672	0.717792	1	0.00238949	-4.00256	-2.00092	0.457823	0.733953	1	0	0	0	0	1	0.00716846	0.820575	2.78058	0	0	0	0	0	0	0	0	0	0	0	0	0	0
AL589739.1	1	complement(2326201..2326693)	ENSG00000272161	0	#N/A	#N/A	#N/A	#N/A	#N/A	0	#N/A	#N/A	#N/A	#N/A	#N/A	0	#N/A	#N/A	#N/A	#N/A	#N/A	0	#N/A	#N/A	#N/A	#N/A	#N/A	0	0	0	0	0	0	0	0	0	0	0	0	0	0	0	0	0	0	0	0	0	0
AL513477.1	1	complement(2350414..2352820)	ENSG00000269896	0	#N/A	#N/A	#N/A	#N/A	#N/A	0	#N/A	#N/A	#N/A	#N/A	#N/A	0	#N/A	#N/A	#N/A	#N/A	#N/A	0	#N/A	#N/A	#N/A	#N/A	#N/A	0	0	0	0	0	0	0	0	0	0	0	0	0	0	0	0	0	0	0	0	0	0
AL513477.2	1	complement(2363061..2363628)	ENSG00000272420	0	#N/A	#N/A	#N/A	#N/A	#N/A	0	#N/A	#N/A	#N/A	#N/A	#N/A	0	#N/A	#N/A	#N/A	#N/A	#N/A	0	#N/A	#N/A	#N/A	#N/A	#N/A	0	0	0	0	0	0	0	0	0	0	0	0	0	0	0	0	0	0	0	0	0	0
RER1	1	2391775..2405442	ENSG00000157916	0.00376116	4.15076	2.05338	0.442497	0.757646	1	0.00335992	3.85657	1.94732	0.470482	0.710738	1	0.00335992	-3.86398	-1.95009	0.4735	0.717792	1	0.00376116	-4.0026	-2.00094	0.457819	0.733953	1	1	0.0112835	1.29152	2.94197	0	0	0	0	0	0	0	0	0	0	0	0	0	0	0	0	0	0
PEX10	1	complement(2403964..2413797)	ENSG00000157911	0	#N/A	#N/A	#N/A	#N/A	#N/A	0	#N/A	#N/A	#N/A	#N/A	#N/A	0	#N/A	#N/A	#N/A	#N/A	#N/A	0	#N/A	#N/A	#N/A	#N/A	#N/A	0	0	0	0	0	0	0	0	0	0	0	0	0	0	0	0	0	0	0	0	0	0
PLCH2	1	2425980..2505532	ENSG00000149527	0.001717	-3.23971	-1.69586	0.521261	0.757646	1	0.00183493	1.02128	0.0303715	0.986084	0.999298	1	0.00183493	-3.86407	-1.95012	0.473491	0.717792	1	0	#N/A	#N/A	#N/A	#N/A	#N/A	0	0	0	0	0	0	0	0	0	0	0	0	0	0	0	0	0	0	0	0	0	0
AL139246.1	1	complement(2492300..2493258)	ENSG00000224387	0	#N/A	#N/A	#N/A	#N/A	#N/A	0	#N/A	#N/A	#N/A	#N/A	#N/A	0	#N/A	#N/A	#N/A	#N/A	#N/A	0	#N/A	#N/A	#N/A	#N/A	#N/A	0	0	0	0	0	0	0	0	0	0	0	0	0	0	0	0	0	0	0	0	0	0
AL139246.4	1	complement(2493437..2494479)	ENSG00000229393	0	#N/A	#N/A	#N/A	#N/A	#N/A	0	#N/A	#N/A	#N/A	#N/A	#N/A	0	#N/A	#N/A	#N/A	#N/A	#N/A	0	#N/A	#N/A	#N/A	#N/A	#N/A	0	0	0	0	0	0	0	0	0	0	0	0	0	0	0	0	0	0	0	0	0	0
PANK4	1	complement(2508537..2526611)	ENSG00000157881	0	#N/A	#N/A	#N/A	#N/A	#N/A	0	#N/A	#N/A	#N/A	#N/A	#N/A	0	#N/A	#N/A	#N/A	#N/A	#N/A	0	#N/A	#N/A	#N/A	#N/A	#N/A	0	0	0	0	0	0	0	0	0	0	0	0	0	0	0	0	0	0	0	0	0	0
HES5	1	complement(2528745..2530263)	ENSG00000197921	0.0140174	-3.23971	-1.69586	0.521261	0.757646	1	0.0140174	-3.49106	-1.80367	0.491488	0.710738	1	0	#N/A	#N/A	#N/A	#N/A	#N/A	0	#N/A	#N/A	#N/A	#N/A	#N/A	0	0	0	0	0	0	0	0	0	0	0	0	0	0	0	0	0	0	0	0	0	0
AL139246.5	1	2530064..2547460	ENSG00000272449	0	#N/A	#N/A	#N/A	#N/A	#N/A	0	#N/A	#N/A	#N/A	#N/A	#N/A	0	#N/A	#N/A	#N/A	#N/A	#N/A	0	#N/A	#N/A	#N/A	#N/A	#N/A	0	0	0	0	0	0	0	0	0	0	0	0	0	0	0	0	0	0	0	0	0	0
TNFRSF14-AS1	1	complement(2549920..2557031)	ENSG00000238164	0.00702897	1.93	0.948601	0.540218	0.75914	1	0.00311465	1.02126	0.0303547	0.986092	0.999298	1	0.00696923	1.72811	0.789198	0.613378	0.801334	1	0.00702897	-1.05348	-0.0751625	0.955655	0.969598	1	1	0.0104598	1.19724	2.94197	1	0.0106271	1.21649	2.78058	0	0	0	0	0	0	0	0	2	0.0209077	2.60601	5.79611	0	0
TNFRSF14	1	2555639..2565382	ENSG00000157873	0	#N/A	#N/A	#N/A	#N/A	#N/A	0	#N/A	#N/A	#N/A	#N/A	#N/A	0	#N/A	#N/A	#N/A	#N/A	#N/A	0	#N/A	#N/A	#N/A	#N/A	#N/A	0	0	0	0	0	0	0	0	0	0	0	0	0	0	0	0	0	0	0	0	0	0
AL139246.2	1	2566410..2569888	ENSG00000225931	0	#N/A	#N/A	#N/A	#N/A	#N/A	0	#N/A	#N/A	#N/A	#N/A	#N/A	0	#N/A	#N/A	#N/A	#N/A	#N/A	0	#N/A	#N/A	#N/A	#N/A	#N/A	0	0	0	0	0	0	0	0	0	0	0	0	0	0	0	0	0	0	0	0	0	0
AL139246.3	1	2581560..2584533	ENSG00000228037	0	#N/A	#N/A	#N/A	#N/A	#N/A	0	#N/A	#N/A	#N/A	#N/A	#N/A	0	#N/A	#N/A	#N/A	#N/A	#N/A	0	#N/A	#N/A	#N/A	#N/A	#N/A	0	0	0	0	0	0	0	0	0	0	0	0	0	0	0	0	0	0	0	0	0	0
PRXL2B	1	2586491..2591469	ENSG00000157870	0	#N/A	#N/A	#N/A	#N/A	#N/A	0	#N/A	#N/A	#N/A	#N/A	#N/A	0	#N/A	#N/A	#N/A	#N/A	#N/A	0	#N/A	#N/A	#N/A	#N/A	#N/A	0	0	0	0	0	0	0	0	0	0	0	0	0	0	0	0	0	0	0	0	0	0
MMEL1	1	complement(2590639..2633016)	ENSG00000142606	0	#N/A	#N/A	#N/A	#N/A	#N/A	0	#N/A	#N/A	#N/A	#N/A	#N/A	0	#N/A	#N/A	#N/A	#N/A	#N/A	0	#N/A	#N/A	#N/A	#N/A	#N/A	0	0	0	0	0	0	0	0	0	0	0	0	0	0	0	0	0	0	0	0	0	0
MMEL1-AS1	1	2632568..2636620	ENSG00000237058	0	#N/A	#N/A	#N/A	#N/A	#N/A	0	#N/A	#N/A	#N/A	#N/A	#N/A	0	#N/A	#N/A	#N/A	#N/A	#N/A	0	#N/A	#N/A	#N/A	#N/A	#N/A	0	0	0	0	0	0	0	0	0	0	0	0	0	0	0	0	0	0	0	0	0	0
TTC34	1	complement(2635976..2801717)	ENSG00000215912	0.00242765	4.15076	2.05338	0.442497	0.757646	1	0	#N/A	#N/A	#N/A	#N/A	#N/A	0	#N/A	#N/A	#N/A	#N/A	#N/A	0.00242765	-4.0026	-2.00094	0.457819	0.733953	1	1	0.00728294	0.833615	2.94197	0	0	0	0	0	0	0	0	0	0	0	0	0	0	0	0	0	0
AC242022.2	1	2768091..2784733	ENSG00000285945	0	#N/A	#N/A	#N/A	#N/A	#N/A	0	#N/A	#N/A	#N/A	#N/A	#N/A	0	#N/A	#N/A	#N/A	#N/A	#N/A	0	#N/A	#N/A	#N/A	#N/A	#N/A	0	0	0	0	0	0	0	0	0	0	0	0	0	0	0	0	0	0	0	0	0	0
AC242022.1	1	2773603..2776473	ENSG00000283259	0	#N/A	#N/A	#N/A	#N/A	#N/A	0	#N/A	#N/A	#N/A	#N/A	#N/A	0	#N/A	#N/A	#N/A	#N/A	#N/A	0	#N/A	#N/A	#N/A	#N/A	#N/A	0	0	0	0	0	0	0	0	0	0	0	0	0	0	0	0	0	0	0	0	0	0
AL592464.2	1	complement(2811850..2812692)	ENSG00000233234	0	#N/A	#N/A	#N/A	#N/A	#N/A	0	#N/A	#N/A	#N/A	#N/A	#N/A	0	#N/A	#N/A	#N/A	#N/A	#N/A	0	#N/A	#N/A	#N/A	#N/A	#N/A	0	0	0	0	0	0	0	0	0	0	0	0	0	0	0	0	0	0	0	0	0	0
AL592464.3	1	2814056..2817767	ENSG00000287396	0	#N/A	#N/A	#N/A	#N/A	#N/A	0	#N/A	#N/A	#N/A	#N/A	#N/A	0	#N/A	#N/A	#N/A	#N/A	#N/A	0	#N/A	#N/A	#N/A	#N/A	#N/A	0	0	0	0	0	0	0	0	0	0	0	0	0	0	0	0	0	0	0	0	0	0
AL592464.1	1	complement(2814432..2814998)	ENSG00000231630	0	#N/A	#N/A	#N/A	#N/A	#N/A	0	#N/A	#N/A	#N/A	#N/A	#N/A	0	#N/A	#N/A	#N/A	#N/A	#N/A	0	#N/A	#N/A	#N/A	#N/A	#N/A	0	0	0	0	0	0	0	0	0	0	0	0	0	0	0	0	0	0	0	0	0	0
AL589702.1	1	complement(2960658..2968707)	ENSG00000284745	0	#N/A	#N/A	#N/A	#N/A	#N/A	0	#N/A	#N/A	#N/A	#N/A	#N/A	0	#N/A	#N/A	#N/A	#N/A	#N/A	0	#N/A	#N/A	#N/A	#N/A	#N/A	0	0	0	0	0	0	0	0	0	0	0	0	0	0	0	0	0	0	0	0	0	0
ACTRT2	1	3021467..3022903	ENSG00000169717	0	#N/A	#N/A	#N/A	#N/A	#N/A	0	#N/A	#N/A	#N/A	#N/A	#N/A	0	#N/A	#N/A	#N/A	#N/A	#N/A	0	#N/A	#N/A	#N/A	#N/A	#N/A	0	0	0	0	0	0	0	0	0	0	0	0	0	0	0	0	0	0	0	0	0	0
PRDM16-DT	1	complement(3059615..3068437)	ENSG00000177133	0	#N/A	#N/A	#N/A	#N/A	#N/A	0	#N/A	#N/A	#N/A	#N/A	#N/A	0	#N/A	#N/A	#N/A	#N/A	#N/A	0	#N/A	#N/A	#N/A	#N/A	#N/A	0	0	0	0	0	0	0	0	0	0	0	0	0	0	0	0	0	0	0	0	0	0
PRDM16	1	3069168..3438621	ENSG00000142611	0	#N/A	#N/A	#N/A	#N/A	#N/A	0.00177288	3.85656	1.94732	0.470482	0.710738	1	0.00177288	-3.86399	-1.95009	0.473499	0.717792	1	0	#N/A	#N/A	#N/A	#N/A	#N/A	0	0	0	0	0	0	0	0	0	0	0	0	0	0	0	0	0	0	0	0	0	0
MIR4251	1	3127975..3128035	ENSG00000283572	0	#N/A	#N/A	#N/A	#N/A	#N/A	0	#N/A	#N/A	#N/A	#N/A	#N/A	0	#N/A	#N/A	#N/A	#N/A	#N/A	0	#N/A	#N/A	#N/A	#N/A	#N/A	0	0	0	0	0	0	0	0	0	0	0	0	0	0	0	0	0	0	0	0	0	0
AL008733.1	1	complement(3132927..3133709)	ENSG00000226286	0.0395715	-3.23971	-1.69586	0.521261	0.757646	1	0.0395715	-3.49106	-1.80367	0.491488	0.710738	1	0	#N/A	#N/A	#N/A	#N/A	#N/A	0	#N/A	#N/A	#N/A	#N/A	#N/A	0	0	0	0	0	0	0	0	0	0	0	0	0	0	0	0	0	0	0	0	0	0
AL512383.1	1	3205988..3208664	ENSG00000279839	0	#N/A	#N/A	#N/A	#N/A	#N/A	0	#N/A	#N/A	#N/A	#N/A	#N/A	0	#N/A	#N/A	#N/A	#N/A	#N/A	0	#N/A	#N/A	#N/A	#N/A	#N/A	0	0	0	0	0	0	0	0	0	0	0	0	0	0	0	0	0	0	0	0	0	0
AL590438.1	1	complement(3306636..3310096)	ENSG00000272235	0	#N/A	#N/A	#N/A	#N/A	#N/A	0	#N/A	#N/A	#N/A	#N/A	#N/A	0	#N/A	#N/A	#N/A	#N/A	#N/A	0	#N/A	#N/A	#N/A	#N/A	#N/A	0	0	0	0	0	0	0	0	0	0	0	0	0	0	0	0	0	0	0	0	0	0
AL354743.2	1	complement(3313052..3323149)	ENSG00000287828	0	#N/A	#N/A	#N/A	#N/A	#N/A	0	#N/A	#N/A	#N/A	#N/A	#N/A	0	#N/A	#N/A	#N/A	#N/A	#N/A	0	#N/A	#N/A	#N/A	#N/A	#N/A	0	0	0	0	0	0	0	0	0	0	0	0	0	0	0	0	0	0	0	0	0	0
AL354743.1	1	complement(3367815..3373928)	ENSG00000286518	0	#N/A	#N/A	#N/A	#N/A	#N/A	0	#N/A	#N/A	#N/A	#N/A	#N/A	0	#N/A	#N/A	#N/A	#N/A	#N/A	0	#N/A	#N/A	#N/A	#N/A	#N/A	0	0	0	0	0	0	0	0	0	0	0	0	0	0	0	0	0	0	0	0	0	0
ARHGEF16	1	3454665..3481113	ENSG00000130762	0	#N/A	#N/A	#N/A	#N/A	#N/A	0	#N/A	#N/A	#N/A	#N/A	#N/A	0	#N/A	#N/A	#N/A	#N/A	#N/A	0	#N/A	#N/A	#N/A	#N/A	#N/A	0	0	0	0	0	0	0	0	0	0	0	0	0	0	0	0	0	0	0	0	0	0
AL512413.1	1	3487246..3487627	ENSG00000272088	0	#N/A	#N/A	#N/A	#N/A	#N/A	0	#N/A	#N/A	#N/A	#N/A	#N/A	0	#N/A	#N/A	#N/A	#N/A	#N/A	0	#N/A	#N/A	#N/A	#N/A	#N/A	0	0	0	0	0	0	0	0	0	0	0	0	0	0	0	0	0	0	0	0	0	0
MEGF6	1	complement(3487951..3611508)	ENSG00000162591	0.00478182	1.11542	0.157587	0.906193	0.938225	1	0.00411462	1.01206	0.0172921	0.989609	0.999298	1	0.00403839	-1.7268	-0.788101	0.611808	0.801334	1	0.00478182	-1.82741	-0.869797	0.574857	0.78978	1	1	0.00711582	0.814486	2.94197	1	0.00722965	0.827579	2.78058	0	0	0	0	0	0	0	0	1	0.00711176	0.886435	2.89806	0	0
MIR551A	1	complement(3560695..3560790)	ENSG00000207776	0	#N/A	#N/A	#N/A	#N/A	#N/A	0	#N/A	#N/A	#N/A	#N/A	#N/A	0	#N/A	#N/A	#N/A	#N/A	#N/A	0	#N/A	#N/A	#N/A	#N/A	#N/A	0	0	0	0	0	0	0	0	0	0	0	0	0	0	0	0	0	0	0	0	0	0
AL513320.1	1	complement(3623190..3624743)	ENSG00000238260	0	#N/A	#N/A	#N/A	#N/A	#N/A	0	#N/A	#N/A	#N/A	#N/A	#N/A	0	#N/A	#N/A	#N/A	#N/A	#N/A	0	#N/A	#N/A	#N/A	#N/A	#N/A	0	0	0	0	0	0	0	0	0	0	0	0	0	0	0	0	0	0	0	0	0	0
TPRG1L	1	3625015..3630127	ENSG00000158109	0	#N/A	#N/A	#N/A	#N/A	#N/A	0	#N/A	#N/A	#N/A	#N/A	#N/A	0	#N/A	#N/A	#N/A	#N/A	#N/A	0	#N/A	#N/A	#N/A	#N/A	#N/A	0	0	0	0	0	0	0	0	0	0	0	0	0	0	0	0	0	0	0	0	0	0
WRAP73	1	complement(3630767..3652761)	ENSG00000116213	0	#N/A	#N/A	#N/A	#N/A	#N/A	0	#N/A	#N/A	#N/A	#N/A	#N/A	0.00540824	3.49149	1.80384	0.488364	0.717792	1	0.00540824	3.36336	1.7499	0.504941	0.733953	1	0	0	0	0	0	0	0	0	0	0	0	0	0	0	0	0	0	0	0	0	1	0.0162247
TP73	1	3652516..3736201	ENSG00000078900	0	#N/A	#N/A	#N/A	#N/A	#N/A	0	#N/A	#N/A	#N/A	#N/A	#N/A	0	#N/A	#N/A	#N/A	#N/A	#N/A	0	#N/A	#N/A	#N/A	#N/A	#N/A	0	0	0	0	0	0	0	0	0	0	0	0	0	0	0	0	0	0	0	0	0	0
AL136528.1	1	complement(3658938..3668772)	ENSG00000227589	0.0265046	-3.23989	-1.69594	0.521239	0.757646	1	0.0265046	-3.49123	-1.80374	0.491469	0.710738	1	0	#N/A	#N/A	#N/A	#N/A	#N/A	0	#N/A	#N/A	#N/A	#N/A	#N/A	0	0	0	0	0	0	0	0	0	0	0	0	0	0	0	0	0	0	0	0	0	0
AL136528.2	1	complement(3712200..3714298)	ENSG00000235131	0	#N/A	#N/A	#N/A	#N/A	#N/A	0	#N/A	#N/A	#N/A	#N/A	#N/A	0	#N/A	#N/A	#N/A	#N/A	#N/A	0	#N/A	#N/A	#N/A	#N/A	#N/A	0	0	0	0	0	0	0	0	0	0	0	0	0	0	0	0	0	0	0	0	0	0
TP73-AS1	1	complement(3735511..3747373)	ENSG00000227372	0.00224327	1.11932	0.162623	0.92559	0.938225	1	0.00394482	1.75608	0.812355	0.600439	0.791053	1	0.00394482	-6.62846	-2.72867	0.294679	0.717792	1	0.00224327	-4.00256	-2.00092	0.457823	0.733953	1	0	0	0	0	1	0.00672981	0.770363	2.78058	0	0	0	0	0	0	0	0	0	0	0	0	0	0
AL136528.3	1	3736943..3737103	ENSG00000276189	0	#N/A	#N/A	#N/A	#N/A	#N/A	0	#N/A	#N/A	#N/A	#N/A	#N/A	0	#N/A	#N/A	#N/A	#N/A	#N/A	0	#N/A	#N/A	#N/A	#N/A	#N/A	0	0	0	0	0	0	0	0	0	0	0	0	0	0	0	0	0	0	0	0	0	0
CCDC27	1	3746460..3771645	ENSG00000162592	0	#N/A	#N/A	#N/A	#N/A	#N/A	0	#N/A	#N/A	#N/A	#N/A	#N/A	0	#N/A	#N/A	#N/A	#N/A	#N/A	0	#N/A	#N/A	#N/A	#N/A	#N/A	0	0	0	0	0	0	0	0	0	0	0	0	0	0	0	0	0	0	0	0	0	0
SMIM1	1	3772761..3775982	ENSG00000235169	0	#N/A	#N/A	#N/A	#N/A	#N/A	0	#N/A	#N/A	#N/A	#N/A	#N/A	0	#N/A	#N/A	#N/A	#N/A	#N/A	0	#N/A	#N/A	#N/A	#N/A	#N/A	0	0	0	0	0	0	0	0	0	0	0	0	0	0	0	0	0	0	0	0	0	0
LRRC47	1	complement(3778559..3796498)	ENSG00000130764	0.00949091	7.15942	2.83984	0.265894	0.757646	1	0	#N/A	#N/A	#N/A	#N/A	#N/A	0	#N/A	#N/A	#N/A	#N/A	#N/A	0.00949091	-6.89204	-2.78493	0.279654	0.733953	1	2	0.0284727	3.25903	5.88394	0	0	0	0	0	0	0	0	0	0	0	0	0	0	0	0	0	0
RN7SL574P	1	3782815..3783111	ENSG00000266075	0	#N/A	#N/A	#N/A	#N/A	#N/A	0	#N/A	#N/A	#N/A	#N/A	#N/A	0	#N/A	#N/A	#N/A	#N/A	#N/A	0	#N/A	#N/A	#N/A	#N/A	#N/A	0	0	0	0	0	0	0	0	0	0	0	0	0	0	0	0	0	0	0	0	0	0
AL365330.1	1	3785008..3785538	ENSG00000272153	0	#N/A	#N/A	#N/A	#N/A	#N/A	0	#N/A	#N/A	#N/A	#N/A	#N/A	0.0777524	3.49149	1.80384	0.488364	0.717792	1	0.0777524	3.36336	1.7499	0.504941	0.733953	1	0	0	0	0	0	0	0	0	0	0	0	0	0	0	0	0	0	0	0	0	1	0.233257
CEP104	1	complement(3812086..3857214)	ENSG00000116198	0.0023579	1.11929	0.162588	0.925606	0.938225	1	0.00251985	1.02128	0.0303715	0.986084	0.999298	1	0.00271694	-1.00664	-0.00954579	0.995626	0.996429	1	0.00271694	-1.06232	-0.0872148	0.960054	0.969598	1	0	0	0	0	0	0	0	0	1	0.00620044	0.778212	2.70877	0	0	0	0	1	0.00815083	1.01595	2.89806	0	0
DFFB	1	3857267..3885429	ENSG00000169598	0	#N/A	#N/A	#N/A	#N/A	#N/A	0	#N/A	#N/A	#N/A	#N/A	#N/A	0	#N/A	#N/A	#N/A	#N/A	#N/A	0	#N/A	#N/A	#N/A	#N/A	#N/A	0	0	0	0	0	0	0	0	0	0	0	0	0	0	0	0	0	0	0	0	0	0
C1orf174	1	complement(3889125..3900293)	ENSG00000198912	0.00495432	4.15071	2.05336	0.442501	0.757646	1	0	#N/A	#N/A	#N/A	#N/A	#N/A	0.00940896	3.49149	1.80384	0.488364	0.717792	1	0.00940896	-1.06232	-0.0872159	0.960053	0.969598	1	0	0	0	0	1	0.014863	1.70136	2.78058	0	0	0	0	0	0	0	0	0	0	0	0	1	0.0282269
LINC01134	1	3900352..3917225	ENSG00000236423	0	#N/A	#N/A	#N/A	#N/A	#N/A	0	#N/A	#N/A	#N/A	#N/A	#N/A	0	#N/A	#N/A	#N/A	#N/A	#N/A	0	#N/A	#N/A	#N/A	#N/A	#N/A	0	0	0	0	0	0	0	0	0	0	0	0	0	0	0	0	0	0	0	0	0	0
LINC01346	1	3940486..3955262	ENSG00000233304	0	#N/A	#N/A	#N/A	#N/A	#N/A	0	#N/A	#N/A	#N/A	#N/A	#N/A	0	#N/A	#N/A	#N/A	#N/A	#N/A	0	#N/A	#N/A	#N/A	#N/A	#N/A	0	0	0	0	0	0	0	0	0	0	0	0	0	0	0	0	0	0	0	0	0	0
LINC01345	1	complement(3944547..3949024)	ENSG00000226374	0.00856043	-3.23971	-1.69586	0.521261	0.757646	1	0.00856043	-3.49106	-1.80367	0.491488	0.710738	1	0	#N/A	#N/A	#N/A	#N/A	#N/A	0	#N/A	#N/A	#N/A	#N/A	#N/A	0	0	0	0	0	0	0	0	0	0	0	0	0	0	0	0	0	0	0	0	0	0
LINC02780	1	3976133..4012704	ENSG00000284668	0	#N/A	#N/A	#N/A	#N/A	#N/A	0	#N/A	#N/A	#N/A	#N/A	#N/A	0	#N/A	#N/A	#N/A	#N/A	#N/A	0	#N/A	#N/A	#N/A	#N/A	#N/A	0	0	0	0	0	0	0	0	0	0	0	0	0	0	0	0	0	0	0	0	0	0
AL805961.1	1	complement(4012921..4019508)	ENSG00000284703	0.00414874	-3.23989	-1.69594	0.521239	0.757646	1	0.00718943	1.75599	0.812283	0.600892	0.791053	1	0.00718943	-6.62849	-2.72868	0.294678	0.717792	1	0	#N/A	#N/A	#N/A	#N/A	#N/A	0	0	0	0	0	0	0	0	0	0	0	0	0	0	0	0	0	0	0	0	0	0
EEF1DP6	1	complement(4175528..4175899)	ENSG00000229280	0	#N/A	#N/A	#N/A	#N/A	#N/A	0	#N/A	#N/A	#N/A	#N/A	#N/A	0	#N/A	#N/A	#N/A	#N/A	#N/A	0	#N/A	#N/A	#N/A	#N/A	#N/A	0	0	0	0	0	0	0	0	0	0	0	0	0	0	0	0	0	0	0	0	0	0
LINC01777	1	4412027..4424689	ENSG00000235054	0	#N/A	#N/A	#N/A	#N/A	#N/A	0	#N/A	#N/A	#N/A	#N/A	#N/A	0	#N/A	#N/A	#N/A	#N/A	#N/A	0	#N/A	#N/A	#N/A	#N/A	#N/A	0	0	0	0	0	0	0	0	0	0	0	0	0	0	0	0	0	0	0	0	0	0
AL355602.1	1	complement(4479131..4484375)	ENSG00000284694	0.00639022	1.11929	0.162578	0.92561	0.938225	1	0.0170673	2.49083	1.31663	0.36906	0.710738	1	0.0170673	-9.39313	-3.23161	0.205828	0.717792	1	0.00639022	-4.00256	-2.00092	0.457823	0.733953	1	0	0	0	0	1	0.0191707	2.19447	2.78058	0	0	0	0	0	0	0	0	0	0	0	0	0	0
Z98747.1	1	complement(4551735..4552145)	ENSG00000227169	0	#N/A	#N/A	#N/A	#N/A	#N/A	0	#N/A	#N/A	#N/A	#N/A	#N/A	0	#N/A	#N/A	#N/A	#N/A	#N/A	0	#N/A	#N/A	#N/A	#N/A	#N/A	0	0	0	0	0	0	0	0	0	0	0	0	0	0	0	0	0	0	0	0	0	0
LINC01646	1	4571481..4594016	ENSG00000232596	0	#N/A	#N/A	#N/A	#N/A	#N/A	0	#N/A	#N/A	#N/A	#N/A	#N/A	0	#N/A	#N/A	#N/A	#N/A	#N/A	0	#N/A	#N/A	#N/A	#N/A	#N/A	0	0	0	0	0	0	0	0	0	0	0	0	0	0	0	0	0	0	0	0	0	0
AJAP1	1	4654609..4792534	ENSG00000196581	0.00129852	4.15061	2.05332	0.44251	0.757646	1	0	#N/A	#N/A	#N/A	#N/A	#N/A	0.00329554	3.49149	1.80384	0.488364	0.717792	1	0.00329554	-1.06228	-0.087168	0.960075	0.969598	1	0	0	0	0	0	0	0	0	1	0.00389557	0.488929	2.70877	0	0	0	0	0	0	0	0	1	0.00988662
Z98886.1	1	complement(4730211..4734992)	ENSG00000287586	0	#N/A	#N/A	#N/A	#N/A	#N/A	0	#N/A	#N/A	#N/A	#N/A	#N/A	0	#N/A	#N/A	#N/A	#N/A	#N/A	0	#N/A	#N/A	#N/A	#N/A	#N/A	0	0	0	0	0	0	0	0	0	0	0	0	0	0	0	0	0	0	0	0	0	0
BX005132.1	1	complement(4963954..4973298)	ENSG00000284739	0	#N/A	#N/A	#N/A	#N/A	#N/A	0	#N/A	#N/A	#N/A	#N/A	#N/A	0	#N/A	#N/A	#N/A	#N/A	#N/A	0	#N/A	#N/A	#N/A	#N/A	#N/A	0	0	0	0	0	0	0	0	0	0	0	0	0	0	0	0	0	0	0	0	0	0
LINC02781	1	4973381..4981568	ENSG00000284674	0	#N/A	#N/A	#N/A	#N/A	#N/A	0.0235123	6.63149	2.72933	0.29002	0.710738	1	0.0235123	-6.62863	-2.72871	0.294672	0.717792	1	0	#N/A	#N/A	#N/A	#N/A	#N/A	0	0	0	0	0	0	0	0	0	0	0	0	0	0	0	0	0	0	0	0	0	0
LINC02782	1	complement(5086459..5090899)	ENSG00000231510	0	#N/A	#N/A	#N/A	#N/A	#N/A	0	#N/A	#N/A	#N/A	#N/A	#N/A	0	#N/A	#N/A	#N/A	#N/A	#N/A	0	#N/A	#N/A	#N/A	#N/A	#N/A	0	0	0	0	0	0	0	0	0	0	0	0	0	0	0	0	0	0	0	0	0	0
AL139823.1	1	complement(5301928..5307394)	ENSG00000284616	0	#N/A	#N/A	#N/A	#N/A	#N/A	0	#N/A	#N/A	#N/A	#N/A	#N/A	0	#N/A	#N/A	#N/A	#N/A	#N/A	0	#N/A	#N/A	#N/A	#N/A	#N/A	0	0	0	0	0	0	0	0	0	0	0	0	0	0	0	0	0	0	0	0	0	0
Z98259.3	1	complement(5478736..5493057)	ENSG00000284692	0	#N/A	#N/A	#N/A	#N/A	#N/A	0	#N/A	#N/A	#N/A	#N/A	#N/A	0	#N/A	#N/A	#N/A	#N/A	#N/A	0	#N/A	#N/A	#N/A	#N/A	#N/A	0	0	0	0	0	0	0	0	0	0	0	0	0	0	0	0	0	0	0	0	0	0
Z98259.2	1	complement(5480787..5482028)	ENSG00000284666	0	#N/A	#N/A	#N/A	#N/A	#N/A	0	#N/A	#N/A	#N/A	#N/A	#N/A	0	#N/A	#N/A	#N/A	#N/A	#N/A	0	#N/A	#N/A	#N/A	#N/A	#N/A	0	0	0	0	0	0	0	0	0	0	0	0	0	0	0	0	0	0	0	0	0	0
Z98259.1	1	5492978..5494674	ENSG00000260972	0	#N/A	#N/A	#N/A	#N/A	#N/A	0	#N/A	#N/A	#N/A	#N/A	#N/A	0	#N/A	#N/A	#N/A	#N/A	#N/A	0	#N/A	#N/A	#N/A	#N/A	#N/A	0	0	0	0	0	0	0	0	0	0	0	0	0	0	0	0	0	0	0	0	0	0
Z97988.2	1	5554747..5554881	ENSG00000283356	0	#N/A	#N/A	#N/A	#N/A	#N/A	0	#N/A	#N/A	#N/A	#N/A	#N/A	0	#N/A	#N/A	#N/A	#N/A	#N/A	0	#N/A	#N/A	#N/A	#N/A	#N/A	0	0	0	0	0	0	0	0	0	0	0	0	0	0	0	0	0	0	0	0	0	0
AL365255.1	1	complement(5561709..5668295)	ENSG00000236948	0	#N/A	#N/A	#N/A	#N/A	#N/A	0	#N/A	#N/A	#N/A	#N/A	#N/A	0	#N/A	#N/A	#N/A	#N/A	#N/A	0	#N/A	#N/A	#N/A	#N/A	#N/A	0	0	0	0	0	0	0	0	0	0	0	0	0	0	0	0	0	0	0	0	0	0
Z97988.1	1	5564071..5564143	ENSG00000264341	0	#N/A	#N/A	#N/A	#N/A	#N/A	0	#N/A	#N/A	#N/A	#N/A	#N/A	0	#N/A	#N/A	#N/A	#N/A	#N/A	0	#N/A	#N/A	#N/A	#N/A	#N/A	0	0	0	0	0	0	0	0	0	0	0	0	0	0	0	0	0	0	0	0	0	0
MIR4689	1	complement(5862672..5862741)	ENSG00000264101	0	#N/A	#N/A	#N/A	#N/A	#N/A	0	#N/A	#N/A	#N/A	#N/A	#N/A	0	#N/A	#N/A	#N/A	#N/A	#N/A	0	#N/A	#N/A	#N/A	#N/A	#N/A	0	0	0	0	0	0	0	0	0	0	0	0	0	0	0	0	0	0	0	0	0	0
NPHP4	1	complement(5862811..5992473)	ENSG00000131697	0.00165106	1.11932	0.162623	0.92559	0.938225	1	0.00725853	4.00473	2.00171	0.211269	0.710738	1	0.00725853	-14.7692	-3.88452	0.146621	0.717792	1	0.00165106	-4.00256	-2.00092	0.457823	0.733953	1	0	0	0	0	1	0.00495319	0.566992	2.78058	0	0	0	0	0	0	0	0	0	0	0	0	0	0
KCNAB2	1	5990927..6101193	ENSG00000069424	0.00250904	1.12393	0.168555	0.906535	0.938225	1	0.00214196	-6.05752	-2.59873	0.297632	0.710738	1	0	#N/A	#N/A	#N/A	#N/A	#N/A	0.00250904	-6.88494	-2.78344	0.282059	0.733953	1	0	0	0	0	2	0.00752711	0.86163	5.56116	0	0	0	0	0	0	0	0	0	0	0	0	0	0
CHD5	1	complement(6101787..6180321)	ENSG00000116254	0	#N/A	#N/A	#N/A	#N/A	#N/A	0.00171545	3.85656	1.94732	0.470482	0.710738	1	0.00171545	-3.86399	-1.95009	0.473499	0.717792	1	0	#N/A	#N/A	#N/A	#N/A	#N/A	0	0	0	0	0	0	0	0	0	0	0	0	0	0	0	0	0	0	0	0	0	0
AL031847.2	1	complement(6159430..6197757)	ENSG00000285629	0	#N/A	#N/A	#N/A	#N/A	#N/A	0	#N/A	#N/A	#N/A	#N/A	#N/A	0	#N/A	#N/A	#N/A	#N/A	#N/A	0	#N/A	#N/A	#N/A	#N/A	#N/A	0	0	0	0	0	0	0	0	0	0	0	0	0	0	0	0	0	0	0	0	0	0
RPL22	1	complement(6185020..6209389)	ENSG00000116251	0.0092469	1.11529	0.157423	0.908294	0.938225	1	0.0119067	1.4354	0.521455	0.684497	0.844482	1	0.0265508	1.07617	0.10591	0.937426	0.996429	1	0.0265508	1.4122	0.497943	0.739749	0.895406	1	1	0.0137603	1.57502	2.94197	1	0.0139804	1.60034	2.78058	0	0	0	0	0	0	0	0	0	0	0	0	3	0.0796524
AL031847.1	1	complement(6204840..6205780)	ENSG00000226944	0	#N/A	#N/A	#N/A	#N/A	#N/A	0	#N/A	#N/A	#N/A	#N/A	#N/A	0	#N/A	#N/A	#N/A	#N/A	#N/A	0	#N/A	#N/A	#N/A	#N/A	#N/A	0	0	0	0	0	0	0	0	0	0	0	0	0	0	0	0	0	0	0	0	0	0
RNF207	1	6205475..6221299	ENSG00000158286	0.00324447	4.15076	2.05338	0.442497	0.757646	1	0	#N/A	#N/A	#N/A	#N/A	#N/A	0	#N/A	#N/A	#N/A	#N/A	#N/A	0.00324447	-4.0026	-2.00094	0.457819	0.733953	1	1	0.0097334	1.1141	2.94197	0	0	0	0	0	0	0	0	0	0	0	0	0	0	0	0	0	0
ICMT	1	complement(6221193..6235972)	ENSG00000116237	0.0087855	1.11539	0.157542	0.905545	0.938225	1	0.00785146	-1.69908	-0.764753	0.620376	0.791053	1	0.00352663	-3.86399	-1.95009	0.473499	0.717792	1	0.0087855	-6.88501	-2.78346	0.279911	0.733953	1	1	0.0130737	1.49643	2.94197	1	0.0132828	1.52049	2.78058	0	0	0	0	0	0	0	0	0	0	0	0	0	0
LINC00337	1	6234692..6239444	ENSG00000225077	0.00689902	4.15061	2.05332	0.44251	0.757646	1	0	#N/A	#N/A	#N/A	#N/A	#N/A	0.00619651	3.49098	1.80363	0.488422	0.717792	1	0.00689902	-1.06244	-0.0873768	0.959981	0.969598	1	0	0	0	0	0	0	0	0	1	0.0206971	2.59767	2.70877	1	0.0185895	2.12228	2.10964	0	0	0	0	0	0
HES3	1	6244179..6245578	ENSG00000173673	0.0261395	-3.23971	-1.69586	0.521261	0.757646	1	0.0261395	-3.49106	-1.80367	0.491488	0.710738	1	0.0205794	3.49098	1.80363	0.488422	0.717792	1	0.0205794	3.36287	1.74969	0.504999	0.733953	1	0	0	0	0	0	0	0	0	0	0	0	0	1	0.0617382	7.04835	2.10964	0	0	0	0	0	0
GPR153	1	complement(6247353..6261098)	ENSG00000158292	0	#N/A	#N/A	#N/A	#N/A	#N/A	0.00455326	3.85657	1.94732	0.470482	0.710738	1	0.00455326	-3.86398	-1.95009	0.4735	0.717792	1	0	#N/A	#N/A	#N/A	#N/A	#N/A	0	0	0	0	0	0	0	0	0	0	0	0	0	0	0	0	0	0	0	0	0	0
ACOT7	1	complement(6264269..6394391)	ENSG00000097021	0.0131608	2.74036	1.45436	0.320143	0.757646	1	0.0048459	1.02121	0.0302848	0.986124	0.999298	1	0.00872853	1.72792	0.789036	0.608914	0.801334	1	0.0131608	-1.49458	-0.579739	0.658514	0.846624	1	0	0	0	0	1	0.0158144	1.81028	2.78058	2	0.0236681	2.97057	5.41755	1	0.010629	1.21346	2.10964	1	0.0155566	1.93902	2.89806	0	0
AL031848.2	1	6393555..6394391	ENSG00000271746	0	#N/A	#N/A	#N/A	#N/A	#N/A	0	#N/A	#N/A	#N/A	#N/A	#N/A	0	#N/A	#N/A	#N/A	#N/A	#N/A	0	#N/A	#N/A	#N/A	#N/A	#N/A	0	0	0	0	0	0	0	0	0	0	0	0	0	0	0	0	0	0	0	0	0	0
HES2	1	complement(6412418..6424670)	ENSG00000069812	0.00804126	7.15683	2.83932	0.272149	0.757646	1	0.00687062	6.63149	2.72933	0.29002	0.710738	1	0.00687062	-6.62863	-2.72871	0.294672	0.717792	1	0.00804126	-6.88494	-2.78344	0.28197	0.733953	1	0	0	0	0	2	0.0241238	2.76145	5.56116	0	0	0	0	0	0	0	0	0	0	0	0	0	0
ESPN	1	6424776..6461367	ENSG00000187017	0	#N/A	#N/A	#N/A	#N/A	#N/A	0.00274951	3.85657	1.94732	0.470482	0.710738	1	0.00274951	-3.86398	-1.95009	0.4735	0.717792	1	0	#N/A	#N/A	#N/A	#N/A	#N/A	0	0	0	0	0	0	0	0	0	0	0	0	0	0	0	0	0	0	0	0	0	0
MIR4252	1	complement(6429834..6429896)	ENSG00000265392	0	#N/A	#N/A	#N/A	#N/A	#N/A	0	#N/A	#N/A	#N/A	#N/A	#N/A	0	#N/A	#N/A	#N/A	#N/A	#N/A	0	#N/A	#N/A	#N/A	#N/A	#N/A	0	0	0	0	0	0	0	0	0	0	0	0	0	0	0	0	0	0	0	0	0	0
AL031848.1	1	complement(6443034..6447006)	ENSG00000231868	0	#N/A	#N/A	#N/A	#N/A	#N/A	0	#N/A	#N/A	#N/A	#N/A	#N/A	0	#N/A	#N/A	#N/A	#N/A	#N/A	0	#N/A	#N/A	#N/A	#N/A	#N/A	0	0	0	0	0	0	0	0	0	0	0	0	0	0	0	0	0	0	0	0	0	0
TNFRSF25	1	complement(6460786..6466195)	ENSG00000215788	0.00887402	1.92982	0.948468	0.540271	0.75914	1	0.00466601	1.02121	0.0302835	0.986124	0.999298	1	0.00963962	-1.00658	-0.00946699	0.995662	0.996429	1	0.00963962	-1.82727	-0.869687	0.574904	0.78978	1	0	0	0	0	1	0.0152273	1.74307	2.78058	1	0.0113947	1.43014	2.70877	0	0	0	0	0	0	0	0	1	0.0289189
PLEKHG5	1	complement(6466092..6520061)	ENSG00000171680	0	#N/A	#N/A	#N/A	#N/A	#N/A	0	#N/A	#N/A	#N/A	#N/A	#N/A	0.00585375	3.49149	1.80384	0.488364	0.717792	1	0.00585375	3.36336	1.7499	0.504941	0.733953	1	0	0	0	0	0	0	0	0	0	0	0	0	0	0	0	0	0	0	0	0	1	0.0175613
NOL9	1	complement(6521347..6554513)	ENSG00000162408	0.00274852	-3.23989	-1.69594	0.521239	0.757646	1	0.00274852	-3.49123	-1.80374	0.491469	0.710738	1	0.020384	17.4731	4.12707	0.0989062	0.717792	1	0.020384	16.747	4.06583	0.106563	0.733953	1	0	0	0	0	0	0	0	0	0	0	0	0	0	0	0	0	5	0.0441172	5.49892	14.4903	1	0.0170347
RNU6-731P	1	6540854..6540964	ENSG00000253022	0	#N/A	#N/A	#N/A	#N/A	#N/A	0	#N/A	#N/A	#N/A	#N/A	#N/A	0	#N/A	#N/A	#N/A	#N/A	#N/A	0	#N/A	#N/A	#N/A	#N/A	#N/A	0	0	0	0	0	0	0	0	0	0	0	0	0	0	0	0	0	0	0	0	0	0
AL591866.1	1	6547905..6548619	ENSG00000229519	0	#N/A	#N/A	#N/A	#N/A	#N/A	0	#N/A	#N/A	#N/A	#N/A	#N/A	0	#N/A	#N/A	#N/A	#N/A	#N/A	0	#N/A	#N/A	#N/A	#N/A	#N/A	0	0	0	0	0	0	0	0	0	0	0	0	0	0	0	0	0	0	0	0	0	0
TAS1R1	1	6555307..6579755	ENSG00000173662	0	#N/A	#N/A	#N/A	#N/A	#N/A	0	#N/A	#N/A	#N/A	#N/A	#N/A	0	#N/A	#N/A	#N/A	#N/A	#N/A	0	#N/A	#N/A	#N/A	#N/A	#N/A	0	0	0	0	0	0	0	0	0	0	0	0	0	0	0	0	0	0	0	0	0	0
ZBTB48	1	6579994..6589280	ENSG00000204859	0.0142332	1.12916	0.175252	0.890131	0.938225	1	0.0419039	3.09043	1.62781	0.11091	0.710738	1	0.0419039	-2.16829	-1.11655	0.327209	0.717792	1	0.0366177	1.36182	0.445538	0.752377	0.905315	1	3	0.0426996	4.88746	8.82591	0	0	0	0	0	0	0	0	0	0	0	0	0	0	0	0	4	0.109853
KLHL21	1	complement(6590724..6614607)	ENSG00000162413	0	#N/A	#N/A	#N/A	#N/A	#N/A	0	#N/A	#N/A	#N/A	#N/A	#N/A	0	#N/A	#N/A	#N/A	#N/A	#N/A	0	#N/A	#N/A	#N/A	#N/A	#N/A	0	0	0	0	0	0	0	0	0	0	0	0	0	0	0	0	0	0	0	0	0	0
PHF13	1	6613731..6624030	ENSG00000116273	0.00550431	-3.23981	-1.69591	0.521249	0.757646	1	0.00550431	-3.49117	-1.80371	0.491476	0.710738	1	0	#N/A	#N/A	#N/A	#N/A	#N/A	0	#N/A	#N/A	#N/A	#N/A	#N/A	0	0	0	0	0	0	0	0	0	0	0	0	0	0	0	0	0	0	0	0	0	0
THAP3	1	6624866..6635586	ENSG00000041988	0	#N/A	#N/A	#N/A	#N/A	#N/A	0.00425239	3.85656	1.94732	0.470482	0.710738	1	0.00425239	-3.86399	-1.95009	0.473499	0.717792	1	0	#N/A	#N/A	#N/A	#N/A	#N/A	0	0	0	0	0	0	0	0	0	0	0	0	0	0	0	0	0	0	0	0	0	0
DNAJC11	1	complement(6634168..6701924)	ENSG00000007923	0.0126287	2.77982	1.47499	0.353897	0.757646	1	0.00393304	-3.49117	-1.80371	0.491476	0.710738	1	0.00420718	3.49137	1.80379	0.488377	0.717792	1	0.0126287	-2.60646	-1.38209	0.381923	0.733953	1	3	0.0378862	4.3365	8.82591	0	0	0	0	0	0	0	0	0	0	0	0	1	0.0126215	1.57319	2.89806	0	0
LINC01672	1	6724637..6730012	ENSG00000228750	0	#N/A	#N/A	#N/A	#N/A	#N/A	0	#N/A	#N/A	#N/A	#N/A	#N/A	0	#N/A	#N/A	#N/A	#N/A	#N/A	0	#N/A	#N/A	#N/A	#N/A	#N/A	0	0	0	0	0	0	0	0	0	0	0	0	0	0	0	0	0	0	0	0	0	0
AL591163.1	1	6767954..6770038	ENSG00000284744	0	#N/A	#N/A	#N/A	#N/A	#N/A	0	#N/A	#N/A	#N/A	#N/A	#N/A	0	#N/A	#N/A	#N/A	#N/A	#N/A	0	#N/A	#N/A	#N/A	#N/A	#N/A	0	0	0	0	0	0	0	0	0	0	0	0	0	0	0	0	0	0	0	0	0	0
CAMTA1-DT	1	complement(6783892..6784843)	ENSG00000237436	0	#N/A	#N/A	#N/A	#N/A	#N/A	0	#N/A	#N/A	#N/A	#N/A	#N/A	0	#N/A	#N/A	#N/A	#N/A	#N/A	0	#N/A	#N/A	#N/A	#N/A	#N/A	0	0	0	0	0	0	0	0	0	0	0	0	0	0	0	0	0	0	0	0	0	0
CAMTA1	1	6785454..7769706	ENSG00000171735	0.00216069	4.15076	2.05338	0.442497	0.757646	1	0	#N/A	#N/A	#N/A	#N/A	#N/A	0	#N/A	#N/A	#N/A	#N/A	#N/A	0.00216069	-4.0026	-2.00094	0.457819	0.733953	1	1	0.00648206	0.741945	2.94197	0	0	0	0	0	0	0	0	0	0	0	0	0	0	0	0	0	0
AL590128.1	1	complement(6834333..6834618)	ENSG00000227950	0	#N/A	#N/A	#N/A	#N/A	#N/A	0	#N/A	#N/A	#N/A	#N/A	#N/A	0	#N/A	#N/A	#N/A	#N/A	#N/A	0	#N/A	#N/A	#N/A	#N/A	#N/A	0	0	0	0	0	0	0	0	0	0	0	0	0	0	0	0	0	0	0	0	0	0
AL512330.1	1	complement(7008376..7014279)	ENSG00000237365	0	#N/A	#N/A	#N/A	#N/A	#N/A	0	#N/A	#N/A	#N/A	#N/A	#N/A	0	#N/A	#N/A	#N/A	#N/A	#N/A	0	#N/A	#N/A	#N/A	#N/A	#N/A	0	0	0	0	0	0	0	0	0	0	0	0	0	0	0	0	0	0	0	0	0	0
RNU1-8P	1	7219360..7219524	ENSG00000207056	0.121118	-3.23989	-1.69594	0.521239	0.757646	1	0.121118	-3.49123	-1.80374	0.491469	0.710738	1	0	#N/A	#N/A	#N/A	#N/A	#N/A	0	#N/A	#N/A	#N/A	#N/A	#N/A	0	0	0	0	0	0	0	0	0	0	0	0	0	0	0	0	0	0	0	0	0	0
CAMTA1-IT1	1	7368942..7370270	ENSG00000237402	0	#N/A	#N/A	#N/A	#N/A	#N/A	0	#N/A	#N/A	#N/A	#N/A	#N/A	0	#N/A	#N/A	#N/A	#N/A	#N/A	0	#N/A	#N/A	#N/A	#N/A	#N/A	0	0	0	0	0	0	0	0	0	0	0	0	0	0	0	0	0	0	0	0	0	0
CAMTA1-AS2	1	complement(7382487..7389754)	ENSG00000237728	0	#N/A	#N/A	#N/A	#N/A	#N/A	0	#N/A	#N/A	#N/A	#N/A	#N/A	0	#N/A	#N/A	#N/A	#N/A	#N/A	0	#N/A	#N/A	#N/A	#N/A	#N/A	0	0	0	0	0	0	0	0	0	0	0	0	0	0	0	0	0	0	0	0	0	0
CAMTA1-AS1	1	complement(7441096..7441554)	ENSG00000225126	0	#N/A	#N/A	#N/A	#N/A	#N/A	0	#N/A	#N/A	#N/A	#N/A	#N/A	0	#N/A	#N/A	#N/A	#N/A	#N/A	0	#N/A	#N/A	#N/A	#N/A	#N/A	0	0	0	0	0	0	0	0	0	0	0	0	0	0	0	0	0	0	0	0	0	0
AL359881.3	1	complement(7693124..7694844)	ENSG00000270171	0	#N/A	#N/A	#N/A	#N/A	#N/A	0	#N/A	#N/A	#N/A	#N/A	#N/A	0	#N/A	#N/A	#N/A	#N/A	#N/A	0	#N/A	#N/A	#N/A	#N/A	#N/A	0	0	0	0	0	0	0	0	0	0	0	0	0	0	0	0	0	0	0	0	0	0
AL359881.2	1	complement(7698303..7698872)	ENSG00000270035	0	#N/A	#N/A	#N/A	#N/A	#N/A	0	#N/A	#N/A	#N/A	#N/A	#N/A	0	#N/A	#N/A	#N/A	#N/A	#N/A	0	#N/A	#N/A	#N/A	#N/A	#N/A	0	0	0	0	0	0	0	0	0	0	0	0	0	0	0	0	0	0	0	0	0	0
AL359881.1	1	complement(7700704..7700970)	ENSG00000269978	0	#N/A	#N/A	#N/A	#N/A	#N/A	0	#N/A	#N/A	#N/A	#N/A	#N/A	0	#N/A	#N/A	#N/A	#N/A	#N/A	0	#N/A	#N/A	#N/A	#N/A	#N/A	0	0	0	0	0	0	0	0	0	0	0	0	0	0	0	0	0	0	0	0	0	0
VAMP3	1	7771296..7781432	ENSG00000049245	0	#N/A	#N/A	#N/A	#N/A	#N/A	0	#N/A	#N/A	#N/A	#N/A	#N/A	0.0302133	6.18331	2.62838	0.301687	0.717792	1	0.0302133	5.93842	2.57008	0.316844	0.733953	1	0	0	0	0	0	0	0	0	0	0	0	0	0	0	0	0	0	0	0	0	2	0.09064
Z98884.2	1	7776383..7776775	ENSG00000269925	0	#N/A	#N/A	#N/A	#N/A	#N/A	0	#N/A	#N/A	#N/A	#N/A	#N/A	0	#N/A	#N/A	#N/A	#N/A	#N/A	0	#N/A	#N/A	#N/A	#N/A	#N/A	0	0	0	0	0	0	0	0	0	0	0	0	0	0	0	0	0	0	0	0	0	0
PER3	1	7784320..7845177	ENSG00000049246	0.0295961	1.50909	0.593674	0.472509	0.757646	1	0.0244327	1.12002	0.163531	0.844861	0.978131	1	0.0244327	-1.10712	-0.146813	0.878005	0.996429	1	0.0295961	-1.41879	-0.504661	0.593551	0.802983	1	1	0.00898541	1.02848	2.94197	5	0.0456457	5.22508	13.9029	5	0.0341571	4.28703	13.5439	5	0.030679	3.50247	10.5482	2	0.0179606	2.23867	5.79611	1	0.0173376
Z98884.1	1	complement(7810242..7827342)	ENSG00000236266	0	#N/A	#N/A	#N/A	#N/A	#N/A	0	#N/A	#N/A	#N/A	#N/A	#N/A	0.0497428	3.49149	1.80384	0.488364	0.717792	1	0.0497428	3.36336	1.7499	0.504941	0.733953	1	0	0	0	0	0	0	0	0	0	0	0	0	0	0	0	0	0	0	0	0	1	0.149228
UTS2	1	complement(7843083..7853512)	ENSG00000049247	0	#N/A	#N/A	#N/A	#N/A	#N/A	0	#N/A	#N/A	#N/A	#N/A	#N/A	0	#N/A	#N/A	#N/A	#N/A	#N/A	0	#N/A	#N/A	#N/A	#N/A	#N/A	0	0	0	0	0	0	0	0	0	0	0	0	0	0	0	0	0	0	0	0	0	0
TNFRSF9	1	complement(7915894..7943165)	ENSG00000049249	0	#N/A	#N/A	#N/A	#N/A	#N/A	0.00301921	3.85657	1.94732	0.470482	0.710738	1	0.00301921	-3.86398	-1.95009	0.4735	0.717792	1	0	#N/A	#N/A	#N/A	#N/A	#N/A	0	0	0	0	0	0	0	0	0	0	0	0	0	0	0	0	0	0	0	0	0	0
AL009183.1	1	7942372..7942726	ENSG00000270330	0	#N/A	#N/A	#N/A	#N/A	#N/A	0	#N/A	#N/A	#N/A	#N/A	#N/A	0	#N/A	#N/A	#N/A	#N/A	#N/A	0	#N/A	#N/A	#N/A	#N/A	#N/A	0	0	0	0	0	0	0	0	0	0	0	0	0	0	0	0	0	0	0	0	0	0
PARK7	1	7954291..7985505	ENSG00000116288	0.00906948	4.15071	2.05336	0.442501	0.757646	1	0	#N/A	#N/A	#N/A	#N/A	#N/A	0	#N/A	#N/A	#N/A	#N/A	#N/A	0.00906948	-4.00256	-2.00092	0.457823	0.733953	1	0	0	0	0	1	0.0272084	3.11456	2.78058	0	0	0	0	0	0	0	0	0	0	0	0	0	0
AL034417.1	1	complement(7982881..7982983)	ENSG00000200344	0	#N/A	#N/A	#N/A	#N/A	#N/A	0	#N/A	#N/A	#N/A	#N/A	#N/A	0	#N/A	#N/A	#N/A	#N/A	#N/A	0	#N/A	#N/A	#N/A	#N/A	#N/A	0	0	0	0	0	0	0	0	0	0	0	0	0	0	0	0	0	0	0	0	0	0
AL034417.5	1	7991134..8005312	ENSG00000284747	0	#N/A	#N/A	#N/A	#N/A	#N/A	0	#N/A	#N/A	#N/A	#N/A	#N/A	0	#N/A	#N/A	#N/A	#N/A	#N/A	0	#N/A	#N/A	#N/A	#N/A	#N/A	0	0	0	0	0	0	0	0	0	0	0	0	0	0	0	0	0	0	0	0	0	0
AL034417.4	1	complement(7998187..7999934)	ENSG00000284716	0.299784	-1.75966	-0.815298	0.263971	0.757646	1	0.299784	-1.74329	-0.801816	0.211651	0.710738	1	0.159419	-1.71009	-0.774072	0.414846	0.717792	1	0.160516	-1.62967	-0.70458	0.498057	0.733953	1	3	0.184636	21.1337	8.82591	4	0.250119	28.6312	11.1223	1	0.0467916	5.87278	2.70877	2	0.084054	9.59603	4.21929	2	0.123021	15.3337	5.79611	1	0.118753
ERRFI1	1	complement(8004404..8026309)	ENSG00000116285	0.0143498	-1.27506	-0.350562	0.790021	0.938225	1	0.0143498	1.00825	0.0118476	0.991503	0.999298	1	0.0691566	2.55003	1.35051	0.305026	0.717792	1	0.0691566	3.41916	1.77364	0.228951	0.733953	1	0	0	0	0	2	0.0312126	3.57291	5.56116	0	0	0	0	0	0	0	0	0	0	0	0	7	0.20747
AL034417.3	1	8026738..8122702	ENSG00000238290	0	#N/A	#N/A	#N/A	#N/A	#N/A	0.016943	6.6314	2.72931	0.290023	0.710738	1	0.016943	-1.727	-0.788265	0.628303	0.809887	1	0.00714843	3.36287	1.74969	0.504999	0.733953	1	0	0	0	0	0	0	0	0	0	0	0	0	1	0.0214453	2.4483	2.10964	0	0	0	0	0	0
AL034417.2	1	complement(8057245..8058463)	ENSG00000232848	0	#N/A	#N/A	#N/A	#N/A	#N/A	0	#N/A	#N/A	#N/A	#N/A	#N/A	0	#N/A	#N/A	#N/A	#N/A	#N/A	0	#N/A	#N/A	#N/A	#N/A	#N/A	0	0	0	0	0	0	0	0	0	0	0	0	0	0	0	0	0	0	0	0	0	0
AL358876.1	1	8189824..8192770	ENSG00000229305	0	#N/A	#N/A	#N/A	#N/A	#N/A	0	#N/A	#N/A	#N/A	#N/A	#N/A	0	#N/A	#N/A	#N/A	#N/A	#N/A	0	#N/A	#N/A	#N/A	#N/A	#N/A	0	0	0	0	0	0	0	0	0	0	0	0	0	0	0	0	0	0	0	0	0	0
LINC01714	1	8201518..8215210	ENSG00000227634	0	#N/A	#N/A	#N/A	#N/A	#N/A	0	#N/A	#N/A	#N/A	#N/A	#N/A	0	#N/A	#N/A	#N/A	#N/A	#N/A	0	#N/A	#N/A	#N/A	#N/A	#N/A	0	0	0	0	0	0	0	0	0	0	0	0	0	0	0	0	0	0	0	0	0	0
RNU1-7P	1	complement(8206434..8206597)	ENSG00000200975	0	#N/A	#N/A	#N/A	#N/A	#N/A	0	#N/A	#N/A	#N/A	#N/A	#N/A	0	#N/A	#N/A	#N/A	#N/A	#N/A	0	#N/A	#N/A	#N/A	#N/A	#N/A	0	0	0	0	0	0	0	0	0	0	0	0	0	0	0	0	0	0	0	0	0	0
AL358876.2	1	complement(8218190..8220529)	ENSG00000233645	0	#N/A	#N/A	#N/A	#N/A	#N/A	0	#N/A	#N/A	#N/A	#N/A	#N/A	0	#N/A	#N/A	#N/A	#N/A	#N/A	0	#N/A	#N/A	#N/A	#N/A	#N/A	0	0	0	0	0	0	0	0	0	0	0	0	0	0	0	0	0	0	0	0	0	0
RNU6-991P	1	complement(8292157..8292263)	ENSG00000251977	0	#N/A	#N/A	#N/A	#N/A	#N/A	0	#N/A	#N/A	#N/A	#N/A	#N/A	0	#N/A	#N/A	#N/A	#N/A	#N/A	0	#N/A	#N/A	#N/A	#N/A	#N/A	0	0	0	0	0	0	0	0	0	0	0	0	0	0	0	0	0	0	0	0	0	0
SLC45A1	1	8317826..8344167	ENSG00000162426	0.0138422	-5.60612	-2.487	0.323636	0.757646	1	0.0138422	-6.058	-2.59884	0.297608	0.710738	1	0	#N/A	#N/A	#N/A	#N/A	#N/A	0	#N/A	#N/A	#N/A	#N/A	#N/A	0	0	0	0	0	0	0	0	0	0	0	0	0	0	0	0	0	0	0	0	0	0
AL356072.1	1	8328067..8328179	ENSG00000252254	0	#N/A	#N/A	#N/A	#N/A	#N/A	0	#N/A	#N/A	#N/A	#N/A	#N/A	0	#N/A	#N/A	#N/A	#N/A	#N/A	0	#N/A	#N/A	#N/A	#N/A	#N/A	0	0	0	0	0	0	0	0	0	0	0	0	0	0	0	0	0	0	0	0	0	0
RERE	1	complement(8352397..8848921)	ENSG00000142599	0.00305675	1.11532	0.15746	0.906229	0.938225	1	0.00283278	-1.69916	-0.764821	0.620341	0.791053	1	0.00406615	2.46258	1.30017	0.371252	0.717792	1	0.00406615	1.35113	0.434162	0.733219	0.893089	1	1	0.00454874	0.520655	2.94197	1	0.0046215	0.529024	2.78058	0	0	0	0	1	0.00310616	0.354615	2.10964	2	0.00909229	1.13329	5.79611	0	0
RERE-AS1	1	8424645..8435013	ENSG00000232912	0.0184546	4.15071	2.05336	0.442501	0.757646	1	0.0162263	3.85657	1.94732	0.470482	0.710738	1	0.0162263	-3.86398	-1.95009	0.4735	0.717792	1	0.0184546	-4.00256	-2.00092	0.457823	0.733953	1	0	0	0	0	1	0.0553639	6.33751	2.78058	0	0	0	0	0	0	0	0	0	0	0	0	0	0
AL096855.1	1	complement(8511795..8511919)	ENSG00000221083	0	#N/A	#N/A	#N/A	#N/A	#N/A	0	#N/A	#N/A	#N/A	#N/A	#N/A	0	#N/A	#N/A	#N/A	#N/A	#N/A	0	#N/A	#N/A	#N/A	#N/A	#N/A	0	0	0	0	0	0	0	0	0	0	0	0	0	0	0	0	0	0	0	0	0	0
AL096855.2	1	8512653..8513021	ENSG00000270282	0	#N/A	#N/A	#N/A	#N/A	#N/A	0	#N/A	#N/A	#N/A	#N/A	#N/A	0	#N/A	#N/A	#N/A	#N/A	#N/A	0	#N/A	#N/A	#N/A	#N/A	#N/A	0	0	0	0	0	0	0	0	0	0	0	0	0	0	0	0	0	0	0	0	0	0
RPL7P11	1	8750430..8751087	ENSG00000234619	0	#N/A	#N/A	#N/A	#N/A	#N/A	0	#N/A	#N/A	#N/A	#N/A	#N/A	0	#N/A	#N/A	#N/A	#N/A	#N/A	0	#N/A	#N/A	#N/A	#N/A	#N/A	0	0	0	0	0	0	0	0	0	0	0	0	0	0	0	0	0	0	0	0	0	0
RPL7P7	1	complement(8786211..8786913)	ENSG00000224315	0	#N/A	#N/A	#N/A	#N/A	#N/A	0	#N/A	#N/A	#N/A	#N/A	#N/A	0	#N/A	#N/A	#N/A	#N/A	#N/A	0	#N/A	#N/A	#N/A	#N/A	#N/A	0	0	0	0	0	0	0	0	0	0	0	0	0	0	0	0	0	0	0	0	0	0
AL357552.1	1	complement(8796571..8796673)	ENSG00000222511	0	#N/A	#N/A	#N/A	#N/A	#N/A	0	#N/A	#N/A	#N/A	#N/A	#N/A	0	#N/A	#N/A	#N/A	#N/A	#N/A	0	#N/A	#N/A	#N/A	#N/A	#N/A	0	0	0	0	0	0	0	0	0	0	0	0	0	0	0	0	0	0	0	0	0	0
AL357552.2	1	8798475..8799506	ENSG00000226545	0	#N/A	#N/A	#N/A	#N/A	#N/A	0	#N/A	#N/A	#N/A	#N/A	#N/A	0	#N/A	#N/A	#N/A	#N/A	#N/A	0	#N/A	#N/A	#N/A	#N/A	#N/A	0	0	0	0	0	0	0	0	0	0	0	0	0	0	0	0	0	0	0	0	0	0
AL357552.3	1	complement(8805860..8807051)	ENSG00000228423	0	#N/A	#N/A	#N/A	#N/A	#N/A	0	#N/A	#N/A	#N/A	#N/A	#N/A	0	#N/A	#N/A	#N/A	#N/A	#N/A	0	#N/A	#N/A	#N/A	#N/A	#N/A	0	0	0	0	0	0	0	0	0	0	0	0	0	0	0	0	0	0	0	0	0	0
RPL23AP19	1	8831007..8831375	ENSG00000229716	0	#N/A	#N/A	#N/A	#N/A	#N/A	0	#N/A	#N/A	#N/A	#N/A	#N/A	0	#N/A	#N/A	#N/A	#N/A	#N/A	0	#N/A	#N/A	#N/A	#N/A	#N/A	0	0	0	0	0	0	0	0	0	0	0	0	0	0	0	0	0	0	0	0	0	0
ENO1	1	complement(8861000..8879190)	ENSG00000074800	0.0676135	-1.2987	-0.377072	0.639755	0.846739	1	0.0676135	-1.4657	-0.551592	0.458617	0.710738	1	0.0448712	-2.10371	-1.07293	0.330187	0.717792	1	0.0494893	-2.24701	-1.168	0.310633	0.733953	1	8	0.0984537	11.2691	23.5358	4	0.0500143	5.72515	11.1223	0	0	0	0	0	0	0	0	1	0.0122997	1.53308	2.89806	4	0.0949843
MIR6728	1	complement(8866502..8866590)	ENSG00000274258	0	#N/A	#N/A	#N/A	#N/A	#N/A	0	#N/A	#N/A	#N/A	#N/A	#N/A	0	#N/A	#N/A	#N/A	#N/A	#N/A	0	#N/A	#N/A	#N/A	#N/A	#N/A	0	0	0	0	0	0	0	0	0	0	0	0	0	0	0	0	0	0	0	0	0	0
ENO1-AS1	1	8878835..8879894	ENSG00000230679	0	#N/A	#N/A	#N/A	#N/A	#N/A	0	#N/A	#N/A	#N/A	#N/A	#N/A	0	#N/A	#N/A	#N/A	#N/A	#N/A	0	#N/A	#N/A	#N/A	#N/A	#N/A	0	0	0	0	0	0	0	0	0	0	0	0	0	0	0	0	0	0	0	0	0	0
RNU6-304P	1	complement(8883427..8883533)	ENSG00000201725	0	#N/A	#N/A	#N/A	#N/A	#N/A	0	#N/A	#N/A	#N/A	#N/A	#N/A	0	#N/A	#N/A	#N/A	#N/A	#N/A	0	#N/A	#N/A	#N/A	#N/A	#N/A	0	0	0	0	0	0	0	0	0	0	0	0	0	0	0	0	0	0	0	0	0	0
HMGN2P17	1	8893409..8894151	ENSG00000238249	0	#N/A	#N/A	#N/A	#N/A	#N/A	0	#N/A	#N/A	#N/A	#N/A	#N/A	0	#N/A	#N/A	#N/A	#N/A	#N/A	0	#N/A	#N/A	#N/A	#N/A	#N/A	0	0	0	0	0	0	0	0	0	0	0	0	0	0	0	0	0	0	0	0	0	0
AL139415.1	1	complement(8907393..8907744)	ENSG00000232208	0	#N/A	#N/A	#N/A	#N/A	#N/A	0	#N/A	#N/A	#N/A	#N/A	#N/A	0	#N/A	#N/A	#N/A	#N/A	#N/A	0	#N/A	#N/A	#N/A	#N/A	#N/A	0	0	0	0	0	0	0	0	0	0	0	0	0	0	0	0	0	0	0	0	0	0
AL139415.2	1	8909742..8909904	ENSG00000232663	0	#N/A	#N/A	#N/A	#N/A	#N/A	0	#N/A	#N/A	#N/A	#N/A	#N/A	0	#N/A	#N/A	#N/A	#N/A	#N/A	0	#N/A	#N/A	#N/A	#N/A	#N/A	0	0	0	0	0	0	0	0	0	0	0	0	0	0	0	0	0	0	0	0	0	0
CA6	1	8945867..8975092	ENSG00000131686	0	#N/A	#N/A	#N/A	#N/A	#N/A	0	#N/A	#N/A	#N/A	#N/A	#N/A	0	#N/A	#N/A	#N/A	#N/A	#N/A	0	#N/A	#N/A	#N/A	#N/A	#N/A	0	0	0	0	0	0	0	0	0	0	0	0	0	0	0	0	0	0	0	0	0	0
RN7SL451P	1	complement(8979576..8979874)	ENSG00000265141	0	#N/A	#N/A	#N/A	#N/A	#N/A	0	#N/A	#N/A	#N/A	#N/A	#N/A	0	#N/A	#N/A	#N/A	#N/A	#N/A	0	#N/A	#N/A	#N/A	#N/A	#N/A	0	0	0	0	0	0	0	0	0	0	0	0	0	0	0	0	0	0	0	0	0	0
SLC2A7	1	complement(9003300..9026345)	ENSG00000197241	0.0105704	4.15061	2.05332	0.44251	0.757646	1	0	#N/A	#N/A	#N/A	#N/A	#N/A	0	#N/A	#N/A	#N/A	#N/A	#N/A	0.0105704	-4.00243	-2.00088	0.457835	0.733953	1	0	0	0	0	0	0	0	0	1	0.0317113	3.98006	2.70877	0	0	0	0	0	0	0	0	0	0
SLC2A5	1	complement(9035106..9088478)	ENSG00000142583	0.0525271	-1.59421	-0.672845	0.322166	0.757646	1	0.0525271	-1.27649	-0.352188	0.545441	0.773518	1	0.0395364	-1.23522	-0.304772	0.706717	0.863242	1	0.037386	1.05016	0.0706096	0.935922	0.969598	1	3	0.0290373	3.32365	8.82591	2	0.0196679	2.25138	5.56116	5	0.0367941	4.61799	13.5439	4	0.026438	3.01829	8.43858	5	0.0483679	6.02874	14.4903	2	0.0373521
AL158048.1	1	9082696..9082879	ENSG00000252404	0	#N/A	#N/A	#N/A	#N/A	#N/A	0	#N/A	#N/A	#N/A	#N/A	#N/A	0	#N/A	#N/A	#N/A	#N/A	#N/A	0	#N/A	#N/A	#N/A	#N/A	#N/A	0	0	0	0	0	0	0	0	0	0	0	0	0	0	0	0	0	0	0	0	0	0
GPR157	1	complement(9100305..9129102)	ENSG00000180758	0	#N/A	#N/A	#N/A	#N/A	#N/A	0	#N/A	#N/A	#N/A	#N/A	#N/A	0	#N/A	#N/A	#N/A	#N/A	#N/A	0	#N/A	#N/A	#N/A	#N/A	#N/A	0	0	0	0	0	0	0	0	0	0	0	0	0	0	0	0	0	0	0	0	0	0
MIR34AHG	1	complement(9148011..9198906)	ENSG00000228526	0.00235139	-3.23989	-1.69594	0.521239	0.757646	1	0.00691635	2.49082	1.31662	0.369059	0.710738	1	0.00691635	-1.40674	-0.492355	0.704676	0.861338	1	0.00503237	5.86325	2.5517	0.316575	0.733953	1	0	0	0	0	0	0	0	0	0	0	0	0	0	0	0	0	2	0.0150971	1.88176	5.79611	0	0
MIR34A	1	complement(9151668..9151777)	ENSG00000284357	0	#N/A	#N/A	#N/A	#N/A	#N/A	0	#N/A	#N/A	#N/A	#N/A	#N/A	0	#N/A	#N/A	#N/A	#N/A	#N/A	0	#N/A	#N/A	#N/A	#N/A	#N/A	0	0	0	0	0	0	0	0	0	0	0	0	0	0	0	0	0	0	0	0	0	0
LNCTAM34A	1	9182004..9196284	ENSG00000234546	0	#N/A	#N/A	#N/A	#N/A	#N/A	0	#N/A	#N/A	#N/A	#N/A	#N/A	0	#N/A	#N/A	#N/A	#N/A	#N/A	0	#N/A	#N/A	#N/A	#N/A	#N/A	0	0	0	0	0	0	0	0	0	0	0	0	0	0	0	0	0	0	0	0	0	0
H6PD	1	9234775..9271337	ENSG00000049239	0.0127464	2.98932	1.57982	0.160385	0.757646	1	0.00413589	-1.69908	-0.764751	0.620376	0.791053	1	0.00386187	1.72792	0.789036	0.608914	0.801334	1	0.0127464	-2.81787	-1.4946	0.232604	0.733953	1	2	0.0137736	1.57654	5.88394	2	0.0139939	1.60189	5.56116	2	0.0104718	1.3143	5.41755	1	0.00470273	0.536887	2.10964	1	0.00688287	0.857904	2.89806	0	0
SPSB1	1	9292894..9369532	ENSG00000171621	0	#N/A	#N/A	#N/A	#N/A	#N/A	0	#N/A	#N/A	#N/A	#N/A	#N/A	0	#N/A	#N/A	#N/A	#N/A	#N/A	0	#N/A	#N/A	#N/A	#N/A	#N/A	0	0	0	0	0	0	0	0	0	0	0	0	0	0	0	0	0	0	0	0	0	0
BX323043.1	1	complement(9421098..9422862)	ENSG00000284652	0	#N/A	#N/A	#N/A	#N/A	#N/A	0	#N/A	#N/A	#N/A	#N/A	#N/A	0	#N/A	#N/A	#N/A	#N/A	#N/A	0	#N/A	#N/A	#N/A	#N/A	#N/A	0	0	0	0	0	0	0	0	0	0	0	0	0	0	0	0	0	0	0	0	0	0
LINC02606	1	complement(9425094..9440564)	ENSG00000284693	0	#N/A	#N/A	#N/A	#N/A	#N/A	0	#N/A	#N/A	#N/A	#N/A	#N/A	0.00815291	3.49137	1.80379	0.488377	0.717792	1	0.00815291	3.36325	1.74986	0.504954	0.733953	1	0	0	0	0	0	0	0	0	0	0	0	0	0	0	0	0	1	0.0244587	3.04862	2.89806	0	0
RNA5SP40	1	complement(9437669..9437778)	ENSG00000252956	0	#N/A	#N/A	#N/A	#N/A	#N/A	0	#N/A	#N/A	#N/A	#N/A	#N/A	0	#N/A	#N/A	#N/A	#N/A	#N/A	0	#N/A	#N/A	#N/A	#N/A	#N/A	0	0	0	0	0	0	0	0	0	0	0	0	0	0	0	0	0	0	0	0	0	0
AL928921.1	1	complement(9501092..9503471)	ENSG00000235263	0	#N/A	#N/A	#N/A	#N/A	#N/A	0	#N/A	#N/A	#N/A	#N/A	#N/A	0	#N/A	#N/A	#N/A	#N/A	#N/A	0	#N/A	#N/A	#N/A	#N/A	#N/A	0	0	0	0	0	0	0	0	0	0	0	0	0	0	0	0	0	0	0	0	0	0
SLC25A33	1	9539465..9585173	ENSG00000171612	0	#N/A	#N/A	#N/A	#N/A	#N/A	0.00513162	3.85661	1.94733	0.470478	0.710738	1	0.00513162	-3.86407	-1.95012	0.473491	0.717792	1	0	#N/A	#N/A	#N/A	#N/A	#N/A	0	0	0	0	0	0	0	0	0	0	0	0	0	0	0	0	0	0	0	0	0	0
AL954705.1	1	9576427..9576985	ENSG00000231181	0	#N/A	#N/A	#N/A	#N/A	#N/A	0	#N/A	#N/A	#N/A	#N/A	#N/A	0	#N/A	#N/A	#N/A	#N/A	#N/A	0	#N/A	#N/A	#N/A	#N/A	#N/A	0	0	0	0	0	0	0	0	0	0	0	0	0	0	0	0	0	0	0	0	0	0
TMEM201	1	9588911..9614877	ENSG00000188807	0	#N/A	#N/A	#N/A	#N/A	#N/A	0.0028411	3.85661	1.94733	0.470478	0.710738	1	0.0028411	-3.86407	-1.95012	0.473491	0.717792	1	0	#N/A	#N/A	#N/A	#N/A	#N/A	0	0	0	0	0	0	0	0	0	0	0	0	0	0	0	0	0	0	0	0	0	0
PIK3CD	1	9651731..9729114	ENSG00000171608	0	#N/A	#N/A	#N/A	#N/A	#N/A	0	#N/A	#N/A	#N/A	#N/A	#N/A	0.00989603	6.07359	2.60255	0.292899	0.717792	1	0.00989603	5.83421	2.54454	0.308416	0.733953	1	0	0	0	0	0	0	0	0	0	0	0	0	0	0	0	0	1	0.0101303	1.26268	2.89806	1	0.0195578
PIK3CD-AS1	1	complement(9652610..9654586)	ENSG00000179840	0	#N/A	#N/A	#N/A	#N/A	#N/A	0	#N/A	#N/A	#N/A	#N/A	#N/A	0	#N/A	#N/A	#N/A	#N/A	#N/A	0	#N/A	#N/A	#N/A	#N/A	#N/A	0	0	0	0	0	0	0	0	0	0	0	0	0	0	0	0	0	0	0	0	0	0
AL691449.1	1	complement(9660828..9662626)	ENSG00000233268	0	#N/A	#N/A	#N/A	#N/A	#N/A	0	#N/A	#N/A	#N/A	#N/A	#N/A	0	#N/A	#N/A	#N/A	#N/A	#N/A	0	#N/A	#N/A	#N/A	#N/A	#N/A	0	0	0	0	0	0	0	0	0	0	0	0	0	0	0	0	0	0	0	0	0	0
PIK3CD-AS2	1	complement(9672426..9687555)	ENSG00000231789	0	#N/A	#N/A	#N/A	#N/A	#N/A	0	#N/A	#N/A	#N/A	#N/A	#N/A	0	#N/A	#N/A	#N/A	#N/A	#N/A	0	#N/A	#N/A	#N/A	#N/A	#N/A	0	0	0	0	0	0	0	0	0	0	0	0	0	0	0	0	0	0	0	0	0	0
CLSTN1	1	complement(9728926..9823984)	ENSG00000171603	0.0147112	-10.3377	-3.36985	0.167015	0.757646	1	0.0147112	-3.13876	-1.6502	0.253202	0.710738	1	0.0157552	1.72818	0.789257	0.653557	0.824766	1	0.0157552	5.93842	2.57008	0.316956	0.733953	1	0	0	0	0	0	0	0	0	0	0	0	0	0	0	0	0	0	0	0	0	2	0.0472656
MZT1P1	1	9780822..9781240	ENSG00000271264	0	#N/A	#N/A	#N/A	#N/A	#N/A	0	#N/A	#N/A	#N/A	#N/A	#N/A	0	#N/A	#N/A	#N/A	#N/A	#N/A	0	#N/A	#N/A	#N/A	#N/A	#N/A	0	0	0	0	0	0	0	0	0	0	0	0	0	0	0	0	0	0	0	0	0	0
AL357140.3	1	complement(9826289..9828271)	ENSG00000280113	0	#N/A	#N/A	#N/A	#N/A	#N/A	0	#N/A	#N/A	#N/A	#N/A	#N/A	0	#N/A	#N/A	#N/A	#N/A	#N/A	0	#N/A	#N/A	#N/A	#N/A	#N/A	0	0	0	0	0	0	0	0	0	0	0	0	0	0	0	0	0	0	0	0	0	0
CTNNBIP1	1	complement(9848276..9910336)	ENSG00000178585	0.00651079	4.15071	2.05336	0.442501	0.757646	1	0	#N/A	#N/A	#N/A	#N/A	#N/A	0	#N/A	#N/A	#N/A	#N/A	#N/A	0.00651079	-4.00256	-2.00092	0.457823	0.733953	1	0	0	0	0	1	0.0195324	2.23588	2.78058	0	0	0	0	0	0	0	0	0	0	0	0	0	0
AL357140.1	1	9848318..9850154	ENSG00000223989	0	#N/A	#N/A	#N/A	#N/A	#N/A	0	#N/A	#N/A	#N/A	#N/A	#N/A	0	#N/A	#N/A	#N/A	#N/A	#N/A	0	#N/A	#N/A	#N/A	#N/A	#N/A	0	0	0	0	0	0	0	0	0	0	0	0	0	0	0	0	0	0	0	0	0	0
AL357140.4	1	9900614..9908034	ENSG00000285701	0	#N/A	#N/A	#N/A	#N/A	#N/A	0	#N/A	#N/A	#N/A	#N/A	#N/A	0	#N/A	#N/A	#N/A	#N/A	#N/A	0	#N/A	#N/A	#N/A	#N/A	#N/A	0	0	0	0	0	0	0	0	0	0	0	0	0	0	0	0	0	0	0	0	0	0
LZIC	1	complement(9922113..9943407)	ENSG00000162441	0	#N/A	#N/A	#N/A	#N/A	#N/A	0	#N/A	#N/A	#N/A	#N/A	#N/A	0.00756302	3.49149	1.80384	0.488364	0.717792	1	0.00756302	3.36336	1.7499	0.504941	0.733953	1	0	0	0	0	0	0	0	0	0	0	0	0	0	0	0	0	0	0	0	0	1	0.0226891
AL357140.2	1	9942923..9949974	ENSG00000228150	0	#N/A	#N/A	#N/A	#N/A	#N/A	0	#N/A	#N/A	#N/A	#N/A	#N/A	0	#N/A	#N/A	#N/A	#N/A	#N/A	0	#N/A	#N/A	#N/A	#N/A	#N/A	0	0	0	0	0	0	0	0	0	0	0	0	0	0	0	0	0	0	0	0	0	0
NMNAT1	1	9943428..9985501	ENSG00000173614	0	#N/A	#N/A	#N/A	#N/A	#N/A	0.00805845	6.63149	2.72933	0.29002	0.710738	1	0.00805845	-6.62863	-2.72871	0.294672	0.717792	1	0	#N/A	#N/A	#N/A	#N/A	#N/A	0	0	0	0	0	0	0	0	0	0	0	0	0	0	0	0	0	0	0	0	0	0
RN7SKP269	1	9947318..9947636	ENSG00000202415	0	#N/A	#N/A	#N/A	#N/A	#N/A	0	#N/A	#N/A	#N/A	#N/A	#N/A	0	#N/A	#N/A	#N/A	#N/A	#N/A	0	#N/A	#N/A	#N/A	#N/A	#N/A	0	0	0	0	0	0	0	0	0	0	0	0	0	0	0	0	0	0	0	0	0	0
TMEM274P	1	complement(9950572..9960787)	ENSG00000283611	0	#N/A	#N/A	#N/A	#N/A	#N/A	0	#N/A	#N/A	#N/A	#N/A	#N/A	0	#N/A	#N/A	#N/A	#N/A	#N/A	0	#N/A	#N/A	#N/A	#N/A	#N/A	0	0	0	0	0	0	0	0	0	0	0	0	0	0	0	0	0	0	0	0	0	0
MIR5697	1	9967381..9967458	ENSG00000265521	0	#N/A	#N/A	#N/A	#N/A	#N/A	0	#N/A	#N/A	#N/A	#N/A	#N/A	0	#N/A	#N/A	#N/A	#N/A	#N/A	0	#N/A	#N/A	#N/A	#N/A	#N/A	0	0	0	0	0	0	0	0	0	0	0	0	0	0	0	0	0	0	0	0	0	0
AL603962.1	1	9983141..9984568	ENSG00000241326	0.0498613	4.15071	2.05336	0.442501	0.757646	1	0	#N/A	#N/A	#N/A	#N/A	#N/A	0	#N/A	#N/A	#N/A	#N/A	#N/A	0.0498613	-4.00256	-2.00092	0.457823	0.733953	1	0	0	0	0	1	0.149584	17.1229	2.78058	0	0	0	0	0	0	0	0	0	0	0	0	0	0
RBP7	1	9997206..10016021	ENSG00000162444	0	#N/A	#N/A	#N/A	#N/A	#N/A	0	#N/A	#N/A	#N/A	#N/A	#N/A	0	#N/A	#N/A	#N/A	#N/A	#N/A	0	#N/A	#N/A	#N/A	#N/A	#N/A	0	0	0	0	0	0	0	0	0	0	0	0	0	0	0	0	0	0	0	0	0	0
UBE4B	1	10032832..10181239	ENSG00000130939	0.00432705	-1.54602	-0.628555	0.694335	0.859623	1	0.00432705	-6.07532	-2.60296	0.304059	0.710738	1	0	#N/A	#N/A	#N/A	#N/A	#N/A	0.00235353	-4.00256	-2.00092	0.457823	0.733953	1	0	0	0	0	1	0.00706059	0.808227	2.78058	0	0	0	0	0	0	0	0	0	0	0	0	0	0
AL590639.1	1	complement(10054445..10054781)	ENSG00000224340	0	#N/A	#N/A	#N/A	#N/A	#N/A	0	#N/A	#N/A	#N/A	#N/A	#N/A	0	#N/A	#N/A	#N/A	#N/A	#N/A	0	#N/A	#N/A	#N/A	#N/A	#N/A	0	0	0	0	0	0	0	0	0	0	0	0	0	0	0	0	0	0	0	0	0	0
PGAM1P11	1	10058671..10059648	ENSG00000233623	0	#N/A	#N/A	#N/A	#N/A	#N/A	0	#N/A	#N/A	#N/A	#N/A	#N/A	0.0314486	3.49137	1.80379	0.488377	0.717792	1	0.0314486	3.36325	1.74986	0.504954	0.733953	1	0	0	0	0	0	0	0	0	0	0	0	0	0	0	0	0	1	0.0943459	11.7596	2.89806	0	0
RNU6-828P	1	10163268..10163374	ENSG00000201746	0	#N/A	#N/A	#N/A	#N/A	#N/A	0	#N/A	#N/A	#N/A	#N/A	#N/A	0	#N/A	#N/A	#N/A	#N/A	#N/A	0	#N/A	#N/A	#N/A	#N/A	#N/A	0	0	0	0	0	0	0	0	0	0	0	0	0	0	0	0	0	0	0	0	0	0
KIF1B	1	10210805..10381603	ENSG00000054523	0.00120752	1.1193	0.162594	0.925602	0.938225	1	0.0011282	-3.49117	-1.80371	0.491476	0.710738	1	0.00465988	6.18331	2.62838	0.3018	0.717792	1	0.00465988	1.63292	0.707451	0.676624	0.853368	1	1	0.00362256	0.414643	2.94197	0	0	0	0	0	0	0	0	0	0	0	0	0	0	0	0	2	0.0139796
AL358013.1	1	10227718..10227803	ENSG00000264881	0	#N/A	#N/A	#N/A	#N/A	#N/A	0	#N/A	#N/A	#N/A	#N/A	#N/A	0	#N/A	#N/A	#N/A	#N/A	#N/A	0	#N/A	#N/A	#N/A	#N/A	#N/A	0	0	0	0	0	0	0	0	0	0	0	0	0	0	0	0	0	0	0	0	0	0
RNU6-37P	1	10298966..10299072	ENSG00000199562	0	#N/A	#N/A	#N/A	#N/A	#N/A	0	#N/A	#N/A	#N/A	#N/A	#N/A	0	#N/A	#N/A	#N/A	#N/A	#N/A	0	#N/A	#N/A	#N/A	#N/A	#N/A	0	0	0	0	0	0	0	0	0	0	0	0	0	0	0	0	0	0	0	0	0	0
RN7SL731P	1	10306465..10306757	ENSG00000264501	0	#N/A	#N/A	#N/A	#N/A	#N/A	0	#N/A	#N/A	#N/A	#N/A	#N/A	0.281819	6.18331	2.62838	0.301913	0.717792	1	0.281819	5.93842	2.57008	0.317069	0.733953	1	0	0	0	0	0	0	0	0	0	0	0	0	0	0	0	0	0	0	0	0	2	0.845458
AL139424.3	1	complement(10381906..10387150)	ENSG00000284735	0	#N/A	#N/A	#N/A	#N/A	#N/A	0	#N/A	#N/A	#N/A	#N/A	#N/A	0	#N/A	#N/A	#N/A	#N/A	#N/A	0	#N/A	#N/A	#N/A	#N/A	#N/A	0	0	0	0	0	0	0	0	0	0	0	0	0	0	0	0	0	0	0	0	0	0
AL139424.2	1	10395416..10397432	ENSG00000284642	0.0135353	-3.23981	-1.69591	0.521249	0.757646	1	0.0135353	-3.49117	-1.80371	0.491476	0.710738	1	0	#N/A	#N/A	#N/A	#N/A	#N/A	0	#N/A	#N/A	#N/A	#N/A	#N/A	0	0	0	0	0	0	0	0	0	0	0	0	0	0	0	0	0	0	0	0	0	0
PGD	1	10398592..10420511	ENSG00000142657	0.0295542	-3.50365	-1.80886	0.204199	0.757646	1	0.0295542	-2.24423	-1.16622	0.308139	0.710738	1	0.0116857	-6.62862	-2.72871	0.294672	0.717792	1	0.00652252	-4.00256	-2.00092	0.457823	0.733953	1	0	0	0	0	1	0.0195675	2.2399	2.78058	0	0	0	0	0	0	0	0	0	0	0	0	0	0
AL139424.1	1	complement(10429881..10430677)	ENSG00000271989	0.0250747	-3.23989	-1.69594	0.521239	0.757646	1	0.0250747	-3.49123	-1.80374	0.491469	0.710738	1	0	#N/A	#N/A	#N/A	#N/A	#N/A	0	#N/A	#N/A	#N/A	#N/A	#N/A	0	0	0	0	0	0	0	0	0	0	0	0	0	0	0	0	0	0	0	0	0	0
CENPS-CORT	1	10430102..10452153	ENSG00000251503	0	#N/A	#N/A	#N/A	#N/A	#N/A	0	#N/A	#N/A	#N/A	#N/A	#N/A	0	#N/A	#N/A	#N/A	#N/A	#N/A	0	#N/A	#N/A	#N/A	#N/A	#N/A	0	0	0	0	0	0	0	0	0	0	0	0	0	0	0	0	0	0	0	0	0	0
CENPS	1	10430433..10442808	ENSG00000175279	0	#N/A	#N/A	#N/A	#N/A	#N/A	0	#N/A	#N/A	#N/A	#N/A	#N/A	0	#N/A	#N/A	#N/A	#N/A	#N/A	0	#N/A	#N/A	#N/A	#N/A	#N/A	0	0	0	0	0	0	0	0	0	0	0	0	0	0	0	0	0	0	0	0	0	0
CORT	1	10449719..10451902	ENSG00000241563	0	#N/A	#N/A	#N/A	#N/A	#N/A	0	#N/A	#N/A	#N/A	#N/A	#N/A	0	#N/A	#N/A	#N/A	#N/A	#N/A	0	#N/A	#N/A	#N/A	#N/A	#N/A	0	0	0	0	0	0	0	0	0	0	0	0	0	0	0	0	0	0	0	0	0	0
DFFA	1	complement(10456522..10472529)	ENSG00000160049	0.0118531	-10.3383	-3.36993	0.167004	0.757646	1	0.0118531	-11.1913	-3.4843	0.148694	0.710738	1	0.00322794	3.49137	1.80379	0.488377	0.717792	1	0.00322794	3.36325	1.74986	0.504954	0.733953	1	0	0	0	0	0	0	0	0	0	0	0	0	0	0	0	0	1	0.00968381	1.20702	2.89806	0	0
AL354956.1	1	10458555..10459338	ENSG00000203469	0	#N/A	#N/A	#N/A	#N/A	#N/A	0	#N/A	#N/A	#N/A	#N/A	#N/A	0	#N/A	#N/A	#N/A	#N/A	#N/A	0	#N/A	#N/A	#N/A	#N/A	#N/A	0	0	0	0	0	0	0	0	0	0	0	0	0	0	0	0	0	0	0	0	0	0
PEX14	1	10472288..10630758	ENSG00000142655	0	#N/A	#N/A	#N/A	#N/A	#N/A	0	#N/A	#N/A	#N/A	#N/A	#N/A	0	#N/A	#N/A	#N/A	#N/A	#N/A	0	#N/A	#N/A	#N/A	#N/A	#N/A	0	0	0	0	0	0	0	0	0	0	0	0	0	0	0	0	0	0	0	0	0	0
AL139423.2	1	complement(10612222..10616452)	ENSG00000287727	0	#N/A	#N/A	#N/A	#N/A	#N/A	0	#N/A	#N/A	#N/A	#N/A	#N/A	0	#N/A	#N/A	#N/A	#N/A	#N/A	0	#N/A	#N/A	#N/A	#N/A	#N/A	0	0	0	0	0	0	0	0	0	0	0	0	0	0	0	0	0	0	0	0	0	0
RN7SL614P	1	10616836..10617115	ENSG00000243267	0	#N/A	#N/A	#N/A	#N/A	#N/A	0.0682665	3.85657	1.94732	0.470482	0.710738	1	0.0682665	-3.86398	-1.95009	0.4735	0.717792	1	0	#N/A	#N/A	#N/A	#N/A	#N/A	0	0	0	0	0	0	0	0	0	0	0	0	0	0	0	0	0	0	0	0	0	0
CASZ1	1	complement(10636604..10796650)	ENSG00000130940	0.0136017	-1.00373	-0.00537143	0.995787	0.99607	1	0.0136017	-1.90541	-0.930105	0.312483	0.710738	1	0.018603	2.10188	1.07168	0.351581	0.717792	1	0.018603	1.16873	0.224942	0.856198	0.969598	1	0	0	0	0	7	0.0402726	4.61001	19.4641	0	0	0	0	0	0	0	0	6	0.0339565	4.23246	17.3883	2	0.0218524
AL139423.1	1	10639241..10654333	ENSG00000272078	0	#N/A	#N/A	#N/A	#N/A	#N/A	0	#N/A	#N/A	#N/A	#N/A	#N/A	0	#N/A	#N/A	#N/A	#N/A	#N/A	0	#N/A	#N/A	#N/A	#N/A	#N/A	0	0	0	0	0	0	0	0	0	0	0	0	0	0	0	0	0	0	0	0	0	0
HSPE1P24	1	10895761..10895998	ENSG00000225158	0	#N/A	#N/A	#N/A	#N/A	#N/A	0	#N/A	#N/A	#N/A	#N/A	#N/A	0	#N/A	#N/A	#N/A	#N/A	#N/A	0	#N/A	#N/A	#N/A	#N/A	#N/A	0	0	0	0	0	0	0	0	0	0	0	0	0	0	0	0	0	0	0	0	0	0
C1orf127	1	complement(10946471..10982037)	ENSG00000175262	0	#N/A	#N/A	#N/A	#N/A	#N/A	0	#N/A	#N/A	#N/A	#N/A	#N/A	0	#N/A	#N/A	#N/A	#N/A	#N/A	0	#N/A	#N/A	#N/A	#N/A	#N/A	0	0	0	0	0	0	0	0	0	0	0	0	0	0	0	0	0	0	0	0	0	0
CFL1P6	1	complement(10990978..10991797)	ENSG00000215785	0	#N/A	#N/A	#N/A	#N/A	#N/A	0	#N/A	#N/A	#N/A	#N/A	#N/A	0	#N/A	#N/A	#N/A	#N/A	#N/A	0	#N/A	#N/A	#N/A	#N/A	#N/A	0	0	0	0	0	0	0	0	0	0	0	0	0	0	0	0	0	0	0	0	0	0
TARDBP	1	11012344..11026420	ENSG00000120948	0.0032918	-3.23989	-1.69594	0.521239	0.757646	1	0.0032918	1.02121	0.0302848	0.986124	0.999298	1	0.00314851	-3.86398	-1.95009	0.4735	0.717792	1	0	#N/A	#N/A	#N/A	#N/A	#N/A	0	0	0	0	0	0	0	0	0	0	0	0	0	0	0	0	0	0	0	0	0	0
AL109811.3	1	11012662..11030528	ENSG00000277726	0	#N/A	#N/A	#N/A	#N/A	#N/A	0	#N/A	#N/A	#N/A	#N/A	#N/A	0	#N/A	#N/A	#N/A	#N/A	#N/A	0	#N/A	#N/A	#N/A	#N/A	#N/A	0	0	0	0	0	0	0	0	0	0	0	0	0	0	0	0	0	0	0	0	0	0
MASP2	1	complement(11026523..11047239)	ENSG00000009724	0.00469618	-3.23981	-1.69591	0.521249	0.757646	1	0.00469618	-3.49117	-1.80371	0.491476	0.710738	1	0	#N/A	#N/A	#N/A	#N/A	#N/A	0	#N/A	#N/A	#N/A	#N/A	#N/A	0	0	0	0	0	0	0	0	0	0	0	0	0	0	0	0	0	0	0	0	0	0
AL109811.2	1	11029659..11030528	ENSG00000271895	0	#N/A	#N/A	#N/A	#N/A	#N/A	0	#N/A	#N/A	#N/A	#N/A	#N/A	0	#N/A	#N/A	#N/A	#N/A	#N/A	0	#N/A	#N/A	#N/A	#N/A	#N/A	0	0	0	0	0	0	0	0	0	0	0	0	0	0	0	0	0	0	0	0	0	0
SRM	1	complement(11054584..11060020)	ENSG00000116649	0	#N/A	#N/A	#N/A	#N/A	#N/A	0.0104719	3.85661	1.94733	0.470478	0.710738	1	0.0104719	-1.00675	-0.00970777	0.995552	0.996429	1	0.00771456	3.36287	1.74969	0.504999	0.733953	1	0	0	0	0	0	0	0	0	0	0	0	0	1	0.0231437	2.6422	2.10964	0	0	0	0	0	0
EXOSC10	1	complement(11066618..11099869)	ENSG00000171824	0.00643476	-5.6058	-2.48692	0.323654	0.757646	1	0.00643476	-6.05771	-2.59877	0.297622	0.710738	1	0.00689142	3.49149	1.80384	0.488364	0.717792	1	0.00689142	3.36336	1.7499	0.504941	0.733953	1	0	0	0	0	0	0	0	0	0	0	0	0	0	0	0	0	0	0	0	0	1	0.0206743
AL109811.1	1	11068471..11073097	ENSG00000226849	0	#N/A	#N/A	#N/A	#N/A	#N/A	0	#N/A	#N/A	#N/A	#N/A	#N/A	0	#N/A	#N/A	#N/A	#N/A	#N/A	0	#N/A	#N/A	#N/A	#N/A	#N/A	0	0	0	0	0	0	0	0	0	0	0	0	0	0	0	0	0	0	0	0	0	0
EXOSC10-AS1	1	11099675..11102100	ENSG00000230337	0	#N/A	#N/A	#N/A	#N/A	#N/A	0	#N/A	#N/A	#N/A	#N/A	#N/A	0	#N/A	#N/A	#N/A	#N/A	#N/A	0	#N/A	#N/A	#N/A	#N/A	#N/A	0	0	0	0	0	0	0	0	0	0	0	0	0	0	0	0	0	0	0	0	0	0
MTOR	1	complement(11106535..11262551)	ENSG00000198793	0.00152586	-3.23971	-1.69586	0.521261	0.757646	1	0.00152586	1.02126	0.0303534	0.986093	0.999298	1	0.00515264	1.72817	0.789242	0.60881	0.801334	1	0.00515264	5.83421	2.54454	0.308416	0.733953	1	0	0	0	0	0	0	0	0	0	0	0	0	0	0	0	0	1	0.00527462	0.657447	2.89806	1	0.0101833
MTOR-AS1	1	11143898..11149537	ENSG00000225602	0	#N/A	#N/A	#N/A	#N/A	#N/A	0	#N/A	#N/A	#N/A	#N/A	#N/A	0	#N/A	#N/A	#N/A	#N/A	#N/A	0	#N/A	#N/A	#N/A	#N/A	#N/A	0	0	0	0	0	0	0	0	0	0	0	0	0	0	0	0	0	0	0	0	0	0
RNU6-537P	1	11152350..11152452	ENSG00000253086	0	#N/A	#N/A	#N/A	#N/A	#N/A	0	#N/A	#N/A	#N/A	#N/A	#N/A	0	#N/A	#N/A	#N/A	#N/A	#N/A	0	#N/A	#N/A	#N/A	#N/A	#N/A	0	0	0	0	0	0	0	0	0	0	0	0	0	0	0	0	0	0	0	0	0	0
ANGPTL7	1	11189355..11195981	ENSG00000171819	0	#N/A	#N/A	#N/A	#N/A	#N/A	0	#N/A	#N/A	#N/A	#N/A	#N/A	0	#N/A	#N/A	#N/A	#N/A	#N/A	0	#N/A	#N/A	#N/A	#N/A	#N/A	0	0	0	0	0	0	0	0	0	0	0	0	0	0	0	0	0	0	0	0	0	0
RNU6-291P	1	11226254..11226360	ENSG00000207451	1.45433	-1.02161	-0.0308451	0.969373	0.975464	1	1.45433	-1.90548	-0.930157	0.294512	0.710738	1	1.85813	2.1976	1.13593	0.291249	0.717792	1	1.85813	1.21668	0.282949	0.776243	0.921334	1	3	1.79977	206.004	8.82591	2	1.21904	139.544	5.56116	2	0.912218	114.492	5.41755	2	0.81933	93.5388	4.21929	6	3.59749	448.403	17.3883	1	1.15757
RPL39P6	1	11232963..11233112	ENSG00000238173	0	#N/A	#N/A	#N/A	#N/A	#N/A	0	#N/A	#N/A	#N/A	#N/A	#N/A	0	#N/A	#N/A	#N/A	#N/A	#N/A	0	#N/A	#N/A	#N/A	#N/A	#N/A	0	0	0	0	0	0	0	0	0	0	0	0	0	0	0	0	0	0	0	0	0	0
UBIAD1	1	11273206..11296049	ENSG00000120942	0	#N/A	#N/A	#N/A	#N/A	#N/A	0	#N/A	#N/A	#N/A	#N/A	#N/A	0.004208	3.49137	1.80379	0.488377	0.717792	1	0.004208	3.36325	1.74986	0.504954	0.733953	1	0	0	0	0	0	0	0	0	0	0	0	0	0	0	0	0	1	0.012624	1.5735	2.89806	0	0
UBE2V2P3	1	complement(11278616..11279351)	ENSG00000238199	0	#N/A	#N/A	#N/A	#N/A	#N/A	0	#N/A	#N/A	#N/A	#N/A	#N/A	0	#N/A	#N/A	#N/A	#N/A	#N/A	0	#N/A	#N/A	#N/A	#N/A	#N/A	0	0	0	0	0	0	0	0	0	0	0	0	0	0	0	0	0	0	0	0	0	0
AL031291.1	1	complement(11311734..11319093)	ENSG00000284646	0	#N/A	#N/A	#N/A	#N/A	#N/A	0	#N/A	#N/A	#N/A	#N/A	#N/A	0	#N/A	#N/A	#N/A	#N/A	#N/A	0	#N/A	#N/A	#N/A	#N/A	#N/A	0	0	0	0	0	0	0	0	0	0	0	0	0	0	0	0	0	0	0	0	0	0
MTCYBP45	1	complement(11425257..11425821)	ENSG00000224338	0	#N/A	#N/A	#N/A	#N/A	#N/A	0	#N/A	#N/A	#N/A	#N/A	#N/A	0	#N/A	#N/A	#N/A	#N/A	#N/A	0	#N/A	#N/A	#N/A	#N/A	#N/A	0	0	0	0	0	0	0	0	0	0	0	0	0	0	0	0	0	0	0	0	0	0
DISP3	1	11479155..11537551	ENSG00000204624	0.00303252	-3.23971	-1.69586	0.521261	0.757646	1	0.00303252	-3.49106	-1.80367	0.491488	0.710738	1	0	#N/A	#N/A	#N/A	#N/A	#N/A	0	#N/A	#N/A	#N/A	#N/A	#N/A	0	0	0	0	0	0	0	0	0	0	0	0	0	0	0	0	0	0	0	0	0	0
AL590989.1	1	complement(11500803..11502016)	ENSG00000285833	0	#N/A	#N/A	#N/A	#N/A	#N/A	0	#N/A	#N/A	#N/A	#N/A	#N/A	0	#N/A	#N/A	#N/A	#N/A	#N/A	0	#N/A	#N/A	#N/A	#N/A	#N/A	0	0	0	0	0	0	0	0	0	0	0	0	0	0	0	0	0	0	0	0	0	0
LINC01647	1	11609468..11613358	ENSG00000235643	0	#N/A	#N/A	#N/A	#N/A	#N/A	0	#N/A	#N/A	#N/A	#N/A	#N/A	0	#N/A	#N/A	#N/A	#N/A	#N/A	0	#N/A	#N/A	#N/A	#N/A	#N/A	0	0	0	0	0	0	0	0	0	0	0	0	0	0	0	0	0	0	0	0	0	0
AL031731.1	1	11623558..11643416	ENSG00000284708	0	#N/A	#N/A	#N/A	#N/A	#N/A	0.00826922	3.85656	1.94732	0.470482	0.710738	1	0.0102125	-1.00662	-0.00951379	0.995641	0.996429	1	0.0102125	3.36325	1.74986	0.504954	0.733953	1	0	0	0	0	0	0	0	0	0	0	0	0	0	0	0	0	1	0.0306376	3.81878	2.89806	0	0
FBXO2	1	complement(11637018..11655785)	ENSG00000116661	0.00586753	-3.23971	-1.69586	0.521261	0.757646	1	0.00586753	-3.49106	-1.80367	0.491488	0.710738	1	0	#N/A	#N/A	#N/A	#N/A	#N/A	0	#N/A	#N/A	#N/A	#N/A	#N/A	0	0	0	0	0	0	0	0	0	0	0	0	0	0	0	0	0	0	0	0	0	0
FBXO44	1	11654375..11663327	ENSG00000132879	0	#N/A	#N/A	#N/A	#N/A	#N/A	0	#N/A	#N/A	#N/A	#N/A	#N/A	0	#N/A	#N/A	#N/A	#N/A	#N/A	0	#N/A	#N/A	#N/A	#N/A	#N/A	0	0	0	0	0	0	0	0	0	0	0	0	0	0	0	0	0	0	0	0	0	0
FBXO6	1	11664200..11674354	ENSG00000116663	0	#N/A	#N/A	#N/A	#N/A	#N/A	0	#N/A	#N/A	#N/A	#N/A	#N/A	0	#N/A	#N/A	#N/A	#N/A	#N/A	0	#N/A	#N/A	#N/A	#N/A	#N/A	0	0	0	0	0	0	0	0	0	0	0	0	0	0	0	0	0	0	0	0	0	0
MAD2L2	1	complement(11674480..11691650)	ENSG00000116670	0.0292075	-2.03181	-1.02276	0.364467	0.757646	1	0.0292075	-3.85877	-1.94814	0.156491	0.710738	1	0.031275	2.46301	1.30042	0.422538	0.717792	1	0.031275	1.35136	0.434417	0.762595	0.912307	1	1	0.0193116	2.21043	2.94197	1	0.0196205	2.24597	2.78058	0	0	0	0	0	0	0	0	1	0.0193006	2.40569	2.89806	2	0.0745244
DRAXIN	1	11691710..11725857	ENSG00000162490	0.0135692	-2.03204	-1.02293	0.390319	0.757646	1	0.0135692	-3.8591	-1.94826	0.175673	0.710738	1	0.0163005	3.93209	1.9753	0.184424	0.717792	1	0.0163005	2.15528	1.10788	0.394062	0.733953	1	1	0.00871579	0.997621	2.94197	1	0.00885521	1.01366	2.78058	0	0	0	0	1	0.00595168	0.679474	2.10964	3	0.0261325	3.25724	8.69417	1	0.0168173
AGTRAP	1	11736084..11754802	ENSG00000177674	0.0164202	-1.54592	-0.628465	0.684374	0.851552	1	0.0164202	-1.69911	-0.764779	0.633178	0.803801	1	0.00814526	-3.86407	-1.95012	0.473491	0.717792	1	0.00878738	-4.0026	-2.00094	0.457819	0.733953	1	1	0.0263621	3.01745	2.94197	0	0	0	0	0	0	0	0	0	0	0	0	0	0	0	0	0	0
C1orf167	1	11761787..11789585	ENSG00000215910	0	#N/A	#N/A	#N/A	#N/A	#N/A	0	#N/A	#N/A	#N/A	#N/A	#N/A	0.00964327	6.07359	2.60255	0.292899	0.717792	1	0.00964327	5.83421	2.54454	0.308416	0.733953	1	0	0	0	0	0	0	0	0	0	0	0	0	0	0	0	0	1	0.00987155	1.23042	2.89806	1	0.0190582
C1orf167-AS1	1	complement(11777077..11779619)	ENSG00000177553	0	#N/A	#N/A	#N/A	#N/A	#N/A	0	#N/A	#N/A	#N/A	#N/A	#N/A	0	#N/A	#N/A	#N/A	#N/A	#N/A	0	#N/A	#N/A	#N/A	#N/A	#N/A	0	0	0	0	0	0	0	0	0	0	0	0	0	0	0	0	0	0	0	0	0	0
MTHFR	1	complement(11785723..11806455)	ENSG00000177000	0	#N/A	#N/A	#N/A	#N/A	#N/A	0	#N/A	#N/A	#N/A	#N/A	#N/A	0	#N/A	#N/A	#N/A	#N/A	#N/A	0	#N/A	#N/A	#N/A	#N/A	#N/A	0	0	0	0	0	0	0	0	0	0	0	0	0	0	0	0	0	0	0	0	0	0
CLCN6	1	11806096..11848079	ENSG00000011021	0.00261804	4.15076	2.05338	0.442497	0.757646	1	0	#N/A	#N/A	#N/A	#N/A	#N/A	0	#N/A	#N/A	#N/A	#N/A	#N/A	0.00261804	-4.0026	-2.00094	0.457819	0.733953	1	1	0.00785413	0.898994	2.94197	0	0	0	0	0	0	0	0	0	0	0	0	0	0	0	0	0	0
AL021155.3	1	11843812..11843984	ENSG00000276470	0.115517	-3.23989	-1.69594	0.521239	0.757646	1	0.214737	1.75601	0.812301	0.600457	0.791053	1	0.214737	-6.62863	-2.72871	0.294672	0.717792	1	0	#N/A	#N/A	#N/A	#N/A	#N/A	0	0	0	0	0	0	0	0	0	0	0	0	0	0	0	0	0	0	0	0	0	0
AL021155.4	1	11845549..11845697	ENSG00000278852	0	#N/A	#N/A	#N/A	#N/A	#N/A	0	#N/A	#N/A	#N/A	#N/A	#N/A	0	#N/A	#N/A	#N/A	#N/A	#N/A	0	#N/A	#N/A	#N/A	#N/A	#N/A	0	0	0	0	0	0	0	0	0	0	0	0	0	0	0	0	0	0	0	0	0	0
NPPA	1	complement(11845709..11848345)	ENSG00000175206	0	#N/A	#N/A	#N/A	#N/A	#N/A	0	#N/A	#N/A	#N/A	#N/A	#N/A	0	#N/A	#N/A	#N/A	#N/A	#N/A	0	#N/A	#N/A	#N/A	#N/A	#N/A	0	0	0	0	0	0	0	0	0	0	0	0	0	0	0	0	0	0	0	0	0	0
AL021155.2	1	11847442..11847549	ENSG00000275915	0	#N/A	#N/A	#N/A	#N/A	#N/A	0	#N/A	#N/A	#N/A	#N/A	#N/A	0	#N/A	#N/A	#N/A	#N/A	#N/A	0	#N/A	#N/A	#N/A	#N/A	#N/A	0	0	0	0	0	0	0	0	0	0	0	0	0	0	0	0	0	0	0	0	0	0
NPPB	1	complement(11857464..11858945)	ENSG00000120937	0	#N/A	#N/A	#N/A	#N/A	#N/A	0	#N/A	#N/A	#N/A	#N/A	#N/A	0	#N/A	#N/A	#N/A	#N/A	#N/A	0	#N/A	#N/A	#N/A	#N/A	#N/A	0	0	0	0	0	0	0	0	0	0	0	0	0	0	0	0	0	0	0	0	0	0
AL021155.1	1	11877770..11880406	ENSG00000224904	0	#N/A	#N/A	#N/A	#N/A	#N/A	0	#N/A	#N/A	#N/A	#N/A	#N/A	0	#N/A	#N/A	#N/A	#N/A	#N/A	0	#N/A	#N/A	#N/A	#N/A	#N/A	0	0	0	0	0	0	0	0	0	0	0	0	0	0	0	0	0	0	0	0	0	0
AL021155.5	1	11907940..11914298	ENSG00000285646	0	#N/A	#N/A	#N/A	#N/A	#N/A	0	#N/A	#N/A	#N/A	#N/A	#N/A	0.0194198	3.49149	1.80384	0.488364	0.717792	1	0.0194198	3.36336	1.7499	0.504941	0.733953	1	0	0	0	0	0	0	0	0	0	0	0	0	0	0	0	0	0	0	0	0	1	0.0582594
RNU5E-1	1	11908152..11908271	ENSG00000199347	7.17453	-1.19512	-0.257158	0.723618	0.886316	1	7.17453	-2.68955	-1.42737	0.0153692	0.710738	1	12.0543	2.66537	1.41434	0.187639	0.717792	1	12.0543	1.24063	0.311075	0.791803	0.936193	1	20	10.6986	1224.58	58.8394	12	6.52186	746.559	33.3669	0	0	0	0	0	0	0	0	2	1.06925	133.275	5.79611	34	35.0935
RNU5E-4P	1	complement(11909808..11909927)	ENSG00000201801	1.15412	-1.2339	-0.303231	0.746708	0.911507	1	1.15412	-1.36922	-0.453351	0.639901	0.808226	1	1.03216	-1.43252	-0.518557	0.69528	0.857245	1	1.03216	-1.5883	-0.667482	0.603406	0.814348	1	2	1.06986	122.458	5.88394	3	1.63047	186.64	8.34174	0	0	0	0	0	0	0	0	0	0	0	0	3	3.09649
KIAA2013	1	complement(11919591..11926428)	ENSG00000116685	0	#N/A	#N/A	#N/A	#N/A	#N/A	0	#N/A	#N/A	#N/A	#N/A	#N/A	0	#N/A	#N/A	#N/A	#N/A	#N/A	0	#N/A	#N/A	#N/A	#N/A	#N/A	0	0	0	0	0	0	0	0	0	0	0	0	0	0	0	0	0	0	0	0	0	0
PLOD1	1	11934205..11975538	ENSG00000083444	0.00810842	7.15691	2.83934	0.265991	0.757646	1	0.00325484	3.85656	1.94732	0.470482	0.710738	1	0.0155212	1.72822	0.789289	0.641569	0.821072	1	0.0155212	-1.05341	-0.0750689	0.961652	0.969598	1	1	0.0120661	1.38111	2.94197	1	0.0122591	1.40331	2.78058	0	0	0	0	0	0	0	0	0	0	0	0	2	0.0465637
AL096840.3	1	complement(11979533..11980127)	ENSG00000287384	0	#N/A	#N/A	#N/A	#N/A	#N/A	0	#N/A	#N/A	#N/A	#N/A	#N/A	0	#N/A	#N/A	#N/A	#N/A	#N/A	0	#N/A	#N/A	#N/A	#N/A	#N/A	0	0	0	0	0	0	0	0	0	0	0	0	0	0	0	0	0	0	0	0	0	0
MFN2	1	11980181..12013514	ENSG00000116688	0.0086742	1.11535	0.157497	0.911325	0.938225	1	0.0114585	1.43549	0.521539	0.673666	0.83924	1	0.0114585	-9.39337	-3.23164	0.205822	0.717792	1	0.0086742	-6.88501	-2.78346	0.279911	0.733953	1	1	0.0129081	1.47747	2.94197	1	0.0131145	1.50122	2.78058	0	0	0	0	0	0	0	0	0	0	0	0	0	0
AL096840.2	1	complement(12017216..12017308)	ENSG00000270914	0	#N/A	#N/A	#N/A	#N/A	#N/A	0	#N/A	#N/A	#N/A	#N/A	#N/A	0	#N/A	#N/A	#N/A	#N/A	#N/A	0	#N/A	#N/A	#N/A	#N/A	#N/A	0	0	0	0	0	0	0	0	0	0	0	0	0	0	0	0	0	0	0	0	0	0
MIIP	1	12019466..12032045	ENSG00000116691	0	#N/A	#N/A	#N/A	#N/A	#N/A	0	#N/A	#N/A	#N/A	#N/A	#N/A	0	#N/A	#N/A	#N/A	#N/A	#N/A	0	#N/A	#N/A	#N/A	#N/A	#N/A	0	0	0	0	0	0	0	0	0	0	0	0	0	0	0	0	0	0	0	0	0	0
AL096840.1	1	complement(12024012..12024124)	ENSG00000202461	0	#N/A	#N/A	#N/A	#N/A	#N/A	0	#N/A	#N/A	#N/A	#N/A	#N/A	0	#N/A	#N/A	#N/A	#N/A	#N/A	0	#N/A	#N/A	#N/A	#N/A	#N/A	0	0	0	0	0	0	0	0	0	0	0	0	0	0	0	0	0	0	0	0	0	0
MIR6729	1	12029158..12029222	ENSG00000276869	0	#N/A	#N/A	#N/A	#N/A	#N/A	0	#N/A	#N/A	#N/A	#N/A	#N/A	0	#N/A	#N/A	#N/A	#N/A	#N/A	0	#N/A	#N/A	#N/A	#N/A	#N/A	0	0	0	0	0	0	0	0	0	0	0	0	0	0	0	0	0	0	0	0	0	0
RN7SL649P	1	complement(12036740..12037014)	ENSG00000243539	0	#N/A	#N/A	#N/A	#N/A	#N/A	0	#N/A	#N/A	#N/A	#N/A	#N/A	0	#N/A	#N/A	#N/A	#N/A	#N/A	0	#N/A	#N/A	#N/A	#N/A	#N/A	0	0	0	0	0	0	0	0	0	0	0	0	0	0	0	0	0	0	0	0	0	0
TNFRSF8	1	12063303..12144207	ENSG00000120949	0	#N/A	#N/A	#N/A	#N/A	#N/A	0	#N/A	#N/A	#N/A	#N/A	#N/A	0	#N/A	#N/A	#N/A	#N/A	#N/A	0	#N/A	#N/A	#N/A	#N/A	#N/A	0	0	0	0	0	0	0	0	0	0	0	0	0	0	0	0	0	0	0	0	0	0
RNU6-777P	1	complement(12077881..12077984)	ENSG00000201135	0	#N/A	#N/A	#N/A	#N/A	#N/A	0	#N/A	#N/A	#N/A	#N/A	#N/A	0	#N/A	#N/A	#N/A	#N/A	#N/A	0	#N/A	#N/A	#N/A	#N/A	#N/A	0	0	0	0	0	0	0	0	0	0	0	0	0	0	0	0	0	0	0	0	0	0
RPL23AP89	1	complement(12080293..12080547)	ENSG00000227875	0.0852531	4.15071	2.05336	0.442501	0.757646	1	0	#N/A	#N/A	#N/A	#N/A	#N/A	0	#N/A	#N/A	#N/A	#N/A	#N/A	0.0852531	-4.00256	-2.00092	0.457823	0.733953	1	0	0	0	0	1	0.255759	29.2768	2.78058	0	0	0	0	0	0	0	0	0	0	0	0	0	0
AL357835.1	1	complement(12088441..12092264)	ENSG00000285604	0	#N/A	#N/A	#N/A	#N/A	#N/A	0	#N/A	#N/A	#N/A	#N/A	#N/A	0	#N/A	#N/A	#N/A	#N/A	#N/A	0	#N/A	#N/A	#N/A	#N/A	#N/A	0	0	0	0	0	0	0	0	0	0	0	0	0	0	0	0	0	0	0	0	0	0
MIR7846	1	12166943..12167038	ENSG00000283789	0	#N/A	#N/A	#N/A	#N/A	#N/A	0	#N/A	#N/A	#N/A	#N/A	#N/A	0	#N/A	#N/A	#N/A	#N/A	#N/A	0	#N/A	#N/A	#N/A	#N/A	#N/A	0	0	0	0	0	0	0	0	0	0	0	0	0	0	0	0	0	0	0	0	0	0
TNFRSF1B	1	12166991..12209228	ENSG00000028137	0	#N/A	#N/A	#N/A	#N/A	#N/A	0	#N/A	#N/A	#N/A	#N/A	#N/A	0	#N/A	#N/A	#N/A	#N/A	#N/A	0	#N/A	#N/A	#N/A	#N/A	#N/A	0	0	0	0	0	0	0	0	0	0	0	0	0	0	0	0	0	0	0	0	0	0
MIR4632	1	12191713..12191773	ENSG00000263676	0	#N/A	#N/A	#N/A	#N/A	#N/A	0	#N/A	#N/A	#N/A	#N/A	#N/A	0	#N/A	#N/A	#N/A	#N/A	#N/A	0	#N/A	#N/A	#N/A	#N/A	#N/A	0	0	0	0	0	0	0	0	0	0	0	0	0	0	0	0	0	0	0	0	0	0
RPL10P17	1	complement(12220794..12221109)	ENSG00000225196	0	#N/A	#N/A	#N/A	#N/A	#N/A	0	#N/A	#N/A	#N/A	#N/A	#N/A	0	#N/A	#N/A	#N/A	#N/A	#N/A	0	#N/A	#N/A	#N/A	#N/A	#N/A	0	0	0	0	0	0	0	0	0	0	0	0	0	0	0	0	0	0	0	0	0	0
AL031276.1	1	complement(12221148..12221271)	ENSG00000252969	0	#N/A	#N/A	#N/A	#N/A	#N/A	0	#N/A	#N/A	#N/A	#N/A	#N/A	0	#N/A	#N/A	#N/A	#N/A	#N/A	0	#N/A	#N/A	#N/A	#N/A	#N/A	0	0	0	0	0	0	0	0	0	0	0	0	0	0	0	0	0	0	0	0	0	0
VPS13D	1	12230030..12512047	ENSG00000048707	0.00192489	-1.54596	-0.628502	0.684355	0.851552	1	0.00192489	1.012	0.0172126	0.989968	0.999298	1	0.00191003	-1.72688	-0.788167	0.611775	0.801334	1	0.0010303	-1.06236	-0.0872777	0.960025	0.969598	1	1	0.0030909	0.353789	2.94197	0	0	0	0	0	0	0	0	0	0	0	0	1	0.00308914	0.385041	2.89806	0	0
SNORA59A	1	12507246..12507397	ENSG00000239149	0	#N/A	#N/A	#N/A	#N/A	#N/A	0	#N/A	#N/A	#N/A	#N/A	#N/A	0	#N/A	#N/A	#N/A	#N/A	#N/A	0	#N/A	#N/A	#N/A	#N/A	#N/A	0	0	0	0	0	0	0	0	0	0	0	0	0	0	0	0	0	0	0	0	0	0
LINC02766	1	12527724..12528420	ENSG00000229484	0	#N/A	#N/A	#N/A	#N/A	#N/A	0	#N/A	#N/A	#N/A	#N/A	#N/A	0	#N/A	#N/A	#N/A	#N/A	#N/A	0	#N/A	#N/A	#N/A	#N/A	#N/A	0	0	0	0	0	0	0	0	0	0	0	0	0	0	0	0	0	0	0	0	0	0
DHRS3	1	complement(12567910..12618210)	ENSG00000162496	0	#N/A	#N/A	#N/A	#N/A	#N/A	0	#N/A	#N/A	#N/A	#N/A	#N/A	0	#N/A	#N/A	#N/A	#N/A	#N/A	0	#N/A	#N/A	#N/A	#N/A	#N/A	0	0	0	0	0	0	0	0	0	0	0	0	0	0	0	0	0	0	0	0	0	0
RNU6ATAC18P	1	complement(12569972..12570072)	ENSG00000221340	0	#N/A	#N/A	#N/A	#N/A	#N/A	0	#N/A	#N/A	#N/A	#N/A	#N/A	0	#N/A	#N/A	#N/A	#N/A	#N/A	0	#N/A	#N/A	#N/A	#N/A	#N/A	0	0	0	0	0	0	0	0	0	0	0	0	0	0	0	0	0	0	0	0	0	0
MIR6730	1	complement(12578957..12579023)	ENSG00000276830	0	#N/A	#N/A	#N/A	#N/A	#N/A	0	#N/A	#N/A	#N/A	#N/A	#N/A	0	#N/A	#N/A	#N/A	#N/A	#N/A	0	#N/A	#N/A	#N/A	#N/A	#N/A	0	0	0	0	0	0	0	0	0	0	0	0	0	0	0	0	0	0	0	0	0	0
AC254633.1	1	complement(12618900..12619244)	ENSG00000272482	0	#N/A	#N/A	#N/A	#N/A	#N/A	0	#N/A	#N/A	#N/A	#N/A	#N/A	0	#N/A	#N/A	#N/A	#N/A	#N/A	0	#N/A	#N/A	#N/A	#N/A	#N/A	0	0	0	0	0	0	0	0	0	0	0	0	0	0	0	0	0	0	0	0	0	0
AADACL4	1	12644547..12667086	ENSG00000204518	0	#N/A	#N/A	#N/A	#N/A	#N/A	0	#N/A	#N/A	#N/A	#N/A	#N/A	0	#N/A	#N/A	#N/A	#N/A	#N/A	0	#N/A	#N/A	#N/A	#N/A	#N/A	0	0	0	0	0	0	0	0	0	0	0	0	0	0	0	0	0	0	0	0	0	0
AC244670.1	1	12692909..12693020	ENSG00000226166	0	#N/A	#N/A	#N/A	#N/A	#N/A	0	#N/A	#N/A	#N/A	#N/A	#N/A	0	#N/A	#N/A	#N/A	#N/A	#N/A	0	#N/A	#N/A	#N/A	#N/A	#N/A	0	0	0	0	0	0	0	0	0	0	0	0	0	0	0	0	0	0	0	0	0	0
AADACL3	1	12716110..12728760	ENSG00000188984	0.314058	1.04213	0.0595298	0.904088	0.938225	1	0.314058	-1.13972	-0.188678	0.63026	0.800806	1	0.273455	-1.18033	-0.239188	0.731788	0.881458	1	0.3035	-1.34993	-0.432886	0.58305	0.796285	1	23	0.364097	41.675	67.6653	22	0.353837	40.5038	61.1727	16	0.192567	24.1689	43.3404	17	0.183768	20.9799	35.864	19	0.300604	37.4683	55.0631	11	0.335994
C1orf158	1	12746200..12763699	ENSG00000157330	0	#N/A	#N/A	#N/A	#N/A	#N/A	0	#N/A	#N/A	#N/A	#N/A	#N/A	0	#N/A	#N/A	#N/A	#N/A	#N/A	0	#N/A	#N/A	#N/A	#N/A	#N/A	0	0	0	0	0	0	0	0	0	0	0	0	0	0	0	0	0	0	0	0	0	0
PRAMEF12	1	12774841..12777906	ENSG00000116726	0	#N/A	#N/A	#N/A	#N/A	#N/A	0	#N/A	#N/A	#N/A	#N/A	#N/A	0	#N/A	#N/A	#N/A	#N/A	#N/A	0	#N/A	#N/A	#N/A	#N/A	#N/A	0	0	0	0	0	0	0	0	0	0	0	0	0	0	0	0	0	0	0	0	0	0
PRAMEF1	1	12791397..12796628	ENSG00000116721	0	#N/A	#N/A	#N/A	#N/A	#N/A	0	#N/A	#N/A	#N/A	#N/A	#N/A	0	#N/A	#N/A	#N/A	#N/A	#N/A	0	#N/A	#N/A	#N/A	#N/A	#N/A	0	0	0	0	0	0	0	0	0	0	0	0	0	0	0	0	0	0	0	0	0	0
LINC01784	1	complement(12822686..12823159)	ENSG00000228338	0	#N/A	#N/A	#N/A	#N/A	#N/A	0	#N/A	#N/A	#N/A	#N/A	#N/A	0	#N/A	#N/A	#N/A	#N/A	#N/A	0	#N/A	#N/A	#N/A	#N/A	#N/A	0	0	0	0	0	0	0	0	0	0	0	0	0	0	0	0	0	0	0	0	0	0
PRAMEF11	1	complement(12824605..12831410)	ENSG00000239810	0	#N/A	#N/A	#N/A	#N/A	#N/A	0	#N/A	#N/A	#N/A	#N/A	#N/A	0	#N/A	#N/A	#N/A	#N/A	#N/A	0	#N/A	#N/A	#N/A	#N/A	#N/A	0	0	0	0	0	0	0	0	0	0	0	0	0	0	0	0	0	0	0	0	0	0
PRAMEF30P	1	complement(12838125..12841357)	ENSG00000231103	0	#N/A	#N/A	#N/A	#N/A	#N/A	0	#N/A	#N/A	#N/A	#N/A	#N/A	0	#N/A	#N/A	#N/A	#N/A	#N/A	0	#N/A	#N/A	#N/A	#N/A	#N/A	0	0	0	0	0	0	0	0	0	0	0	0	0	0	0	0	0	0	0	0	0	0
HNRNPCL1	1	complement(12847408..12848725)	ENSG00000179172	0	#N/A	#N/A	#N/A	#N/A	#N/A	0	#N/A	#N/A	#N/A	#N/A	#N/A	0	#N/A	#N/A	#N/A	#N/A	#N/A	0	#N/A	#N/A	#N/A	#N/A	#N/A	0	0	0	0	0	0	0	0	0	0	0	0	0	0	0	0	0	0	0	0	0	0
PRAMEF2	1	12857086..12861909	ENSG00000120952	0	#N/A	#N/A	#N/A	#N/A	#N/A	0	#N/A	#N/A	#N/A	#N/A	#N/A	0	#N/A	#N/A	#N/A	#N/A	#N/A	0	#N/A	#N/A	#N/A	#N/A	#N/A	0	0	0	0	0	0	0	0	0	0	0	0	0	0	0	0	0	0	0	0	0	0
PRAMEF4	1	complement(12879212..12886201)	ENSG00000243073	0	#N/A	#N/A	#N/A	#N/A	#N/A	0	#N/A	#N/A	#N/A	#N/A	#N/A	0	#N/A	#N/A	#N/A	#N/A	#N/A	0	#N/A	#N/A	#N/A	#N/A	#N/A	0	0	0	0	0	0	0	0	0	0	0	0	0	0	0	0	0	0	0	0	0	0
PRAMEF10	1	complement(12892896..12898270)	ENSG00000187545	0	#N/A	#N/A	#N/A	#N/A	#N/A	0	#N/A	#N/A	#N/A	#N/A	#N/A	0	#N/A	#N/A	#N/A	#N/A	#N/A	0	#N/A	#N/A	#N/A	#N/A	#N/A	0	0	0	0	0	0	0	0	0	0	0	0	0	0	0	0	0	0	0	0	0	0
PRAMEF7	1	12916610..12920482	ENSG00000204510	0	#N/A	#N/A	#N/A	#N/A	#N/A	0	#N/A	#N/A	#N/A	#N/A	#N/A	0	#N/A	#N/A	#N/A	#N/A	#N/A	0	#N/A	#N/A	#N/A	#N/A	#N/A	0	0	0	0	0	0	0	0	0	0	0	0	0	0	0	0	0	0	0	0	0	0
RNU6-1072P	1	12922554..12922660	ENSG00000207434	0	#N/A	#N/A	#N/A	#N/A	#N/A	0	#N/A	#N/A	#N/A	#N/A	#N/A	0	#N/A	#N/A	#N/A	#N/A	#N/A	0	#N/A	#N/A	#N/A	#N/A	#N/A	0	0	0	0	0	0	0	0	0	0	0	0	0	0	0	0	0	0	0	0	0	0
PRAMEF29P	1	12926162..12928253	ENSG00000234064	0	#N/A	#N/A	#N/A	#N/A	#N/A	0	#N/A	#N/A	#N/A	#N/A	#N/A	0	#N/A	#N/A	#N/A	#N/A	#N/A	0	#N/A	#N/A	#N/A	#N/A	#N/A	0	0	0	0	0	0	0	0	0	0	0	0	0	0	0	0	0	0	0	0	0	0
PRAMEF6	1	complement(12938472..12947580)	ENSG00000232423	0	#N/A	#N/A	#N/A	#N/A	#N/A	0	#N/A	#N/A	#N/A	#N/A	#N/A	0	#N/A	#N/A	#N/A	#N/A	#N/A	0	#N/A	#N/A	#N/A	#N/A	#N/A	0	0	0	0	0	0	0	0	0	0	0	0	0	0	0	0	0	0	0	0	0	0
PRAMEF28P	1	13029339..13032130	ENSG00000274178	0	#N/A	#N/A	#N/A	#N/A	#N/A	0	#N/A	#N/A	#N/A	#N/A	#N/A	0	#N/A	#N/A	#N/A	#N/A	#N/A	0	#N/A	#N/A	#N/A	#N/A	#N/A	0	0	0	0	0	0	0	0	0	0	0	0	0	0	0	0	0	0	0	0	0	0
PRAMEF27	1	complement(13049476..13056491)	ENSG00000274764	0	#N/A	#N/A	#N/A	#N/A	#N/A	0	#N/A	#N/A	#N/A	#N/A	#N/A	0	#N/A	#N/A	#N/A	#N/A	#N/A	0	#N/A	#N/A	#N/A	#N/A	#N/A	0	0	0	0	0	0	0	0	0	0	0	0	0	0	0	0	0	0	0	0	0	0
HNRNPCL3	1	13060869..13062229	ENSG00000277058	0	#N/A	#N/A	#N/A	#N/A	#N/A	0	#N/A	#N/A	#N/A	#N/A	#N/A	0	#N/A	#N/A	#N/A	#N/A	#N/A	0	#N/A	#N/A	#N/A	#N/A	#N/A	0	0	0	0	0	0	0	0	0	0	0	0	0	0	0	0	0	0	0	0	0	0
PRAMEF25	1	13068677..13077884	ENSG00000229571	0	#N/A	#N/A	#N/A	#N/A	#N/A	0	#N/A	#N/A	#N/A	#N/A	#N/A	0	#N/A	#N/A	#N/A	#N/A	#N/A	0	#N/A	#N/A	#N/A	#N/A	#N/A	0	0	0	0	0	0	0	0	0	0	0	0	0	0	0	0	0	0	0	0	0	0
PRAMEF34P	1	complement(13095179..13097971)	ENSG00000277862	0	#N/A	#N/A	#N/A	#N/A	#N/A	0	#N/A	#N/A	#N/A	#N/A	#N/A	0	#N/A	#N/A	#N/A	#N/A	#N/A	0	#N/A	#N/A	#N/A	#N/A	#N/A	0	0	0	0	0	0	0	0	0	0	0	0	0	0	0	0	0	0	0	0	0	0
PRAMEF35P	1	complement(13104403..13105689)	ENSG00000236179	0	#N/A	#N/A	#N/A	#N/A	#N/A	0	#N/A	#N/A	#N/A	#N/A	#N/A	0	#N/A	#N/A	#N/A	#N/A	#N/A	0	#N/A	#N/A	#N/A	#N/A	#N/A	0	0	0	0	0	0	0	0	0	0	0	0	0	0	0	0	0	0	0	0	0	0
HNRNPCL2	1	complement(13115488..13116854)	ENSG00000275774	0	#N/A	#N/A	#N/A	#N/A	#N/A	0	#N/A	#N/A	#N/A	#N/A	#N/A	0	#N/A	#N/A	#N/A	#N/A	#N/A	0	#N/A	#N/A	#N/A	#N/A	#N/A	0	0	0	0	0	0	0	0	0	0	0	0	0	0	0	0	0	0	0	0	0	0
PRAMEF36P	1	13128818..13131615	ENSG00000229978	0	#N/A	#N/A	#N/A	#N/A	#N/A	0	#N/A	#N/A	#N/A	#N/A	#N/A	0	#N/A	#N/A	#N/A	#N/A	#N/A	0	#N/A	#N/A	#N/A	#N/A	#N/A	0	0	0	0	0	0	0	0	0	0	0	0	0	0	0	0	0	0	0	0	0	0
AC245056.1	1	complement(13146981..13147460)	ENSG00000233336	0	#N/A	#N/A	#N/A	#N/A	#N/A	0	#N/A	#N/A	#N/A	#N/A	#N/A	0	#N/A	#N/A	#N/A	#N/A	#N/A	0	#N/A	#N/A	#N/A	#N/A	#N/A	0	0	0	0	0	0	0	0	0	0	0	0	0	0	0	0	0	0	0	0	0	0
PRAMEF26	1	complement(13148905..13155961)	ENSG00000280267	0	#N/A	#N/A	#N/A	#N/A	#N/A	0	#N/A	#N/A	#N/A	#N/A	#N/A	0	#N/A	#N/A	#N/A	#N/A	#N/A	0	#N/A	#N/A	#N/A	#N/A	#N/A	0	0	0	0	0	0	0	0	0	0	0	0	0	0	0	0	0	0	0	0	0	0
HNRNPCL4	1	complement(13164586..13165467)	ENSG00000179412	0	#N/A	#N/A	#N/A	#N/A	#N/A	0	#N/A	#N/A	#N/A	#N/A	#N/A	0	#N/A	#N/A	#N/A	#N/A	#N/A	0	#N/A	#N/A	#N/A	#N/A	#N/A	0	0	0	0	0	0	0	0	0	0	0	0	0	0	0	0	0	0	0	0	0	0
PRAMEF9	1	13172455..13179464	ENSG00000204505	0	#N/A	#N/A	#N/A	#N/A	#N/A	0	#N/A	#N/A	#N/A	#N/A	#N/A	0	#N/A	#N/A	#N/A	#N/A	#N/A	0	#N/A	#N/A	#N/A	#N/A	#N/A	0	0	0	0	0	0	0	0	0	0	0	0	0	0	0	0	0	0	0	0	0	0
PRAMEF13	1	complement(13196188..13201409)	ENSG00000279169	0	#N/A	#N/A	#N/A	#N/A	#N/A	0	#N/A	#N/A	#N/A	#N/A	#N/A	0	#N/A	#N/A	#N/A	#N/A	#N/A	0	#N/A	#N/A	#N/A	#N/A	#N/A	0	0	0	0	0	0	0	0	0	0	0	0	0	0	0	0	0	0	0	0	0	0
PRAMEF18	1	complement(13222705..13226106)	ENSG00000279804	0	#N/A	#N/A	#N/A	#N/A	#N/A	0	#N/A	#N/A	#N/A	#N/A	#N/A	0.0199741	3.49149	1.80384	0.488364	0.717792	1	0.0199741	3.36336	1.7499	0.504941	0.733953	1	0	0	0	0	0	0	0	0	0	0	0	0	0	0	0	0	0	0	0	0	1	0.0599224
PRAMEF31P	1	13245863..13248652	ENSG00000250894	0	#N/A	#N/A	#N/A	#N/A	#N/A	0	#N/A	#N/A	#N/A	#N/A	#N/A	0	#N/A	#N/A	#N/A	#N/A	#N/A	0	#N/A	#N/A	#N/A	#N/A	#N/A	0	0	0	0	0	0	0	0	0	0	0	0	0	0	0	0	0	0	0	0	0	0
PRAMEF5	1	13254212..13263314	ENSG00000270601	0	#N/A	#N/A	#N/A	#N/A	#N/A	0	#N/A	#N/A	#N/A	#N/A	#N/A	0	#N/A	#N/A	#N/A	#N/A	#N/A	0	#N/A	#N/A	#N/A	#N/A	#N/A	0	0	0	0	0	0	0	0	0	0	0	0	0	0	0	0	0	0	0	0	0	0
PRAMEF32P	1	complement(13273539..13275627)	ENSG00000231219	0	#N/A	#N/A	#N/A	#N/A	#N/A	0	#N/A	#N/A	#N/A	#N/A	#N/A	0	#N/A	#N/A	#N/A	#N/A	#N/A	0	#N/A	#N/A	#N/A	#N/A	#N/A	0	0	0	0	0	0	0	0	0	0	0	0	0	0	0	0	0	0	0	0	0	0
RNU6-771P	1	complement(13279125..13279231)	ENSG00000207511	0	#N/A	#N/A	#N/A	#N/A	#N/A	0	#N/A	#N/A	#N/A	#N/A	#N/A	0	#N/A	#N/A	#N/A	#N/A	#N/A	0	#N/A	#N/A	#N/A	#N/A	#N/A	0	0	0	0	0	0	0	0	0	0	0	0	0	0	0	0	0	0	0	0	0	0
PRAMEF8	1	complement(13281035..13285174)	ENSG00000182330	0	#N/A	#N/A	#N/A	#N/A	#N/A	0	#N/A	#N/A	#N/A	#N/A	#N/A	0	#N/A	#N/A	#N/A	#N/A	#N/A	0	#N/A	#N/A	#N/A	#N/A	#N/A	0	0	0	0	0	0	0	0	0	0	0	0	0	0	0	0	0	0	0	0	0	0
PRAMEF33	1	13303539..13308907	ENSG00000237700	0	#N/A	#N/A	#N/A	#N/A	#N/A	0	#N/A	#N/A	#N/A	#N/A	#N/A	0	#N/A	#N/A	#N/A	#N/A	#N/A	0	#N/A	#N/A	#N/A	#N/A	#N/A	0	0	0	0	0	0	0	0	0	0	0	0	0	0	0	0	0	0	0	0	0	0
PRAMEF15	1	13315581..13322598	ENSG00000204501	0	#N/A	#N/A	#N/A	#N/A	#N/A	0	#N/A	#N/A	#N/A	#N/A	#N/A	0	#N/A	#N/A	#N/A	#N/A	#N/A	0	#N/A	#N/A	#N/A	#N/A	#N/A	0	0	0	0	0	0	0	0	0	0	0	0	0	0	0	0	0	0	0	0	0	0
AC243961.1	1	13324039..13324518	ENSG00000228229	0	#N/A	#N/A	#N/A	#N/A	#N/A	0	#N/A	#N/A	#N/A	#N/A	#N/A	0	#N/A	#N/A	#N/A	#N/A	#N/A	0	#N/A	#N/A	#N/A	#N/A	#N/A	0	0	0	0	0	0	0	0	0	0	0	0	0	0	0	0	0	0	0	0	0	0
PRAMEF14	1	complement(13341892..13347134)	ENSG00000204481	0	#N/A	#N/A	#N/A	#N/A	#N/A	0	#N/A	#N/A	#N/A	#N/A	#N/A	0	#N/A	#N/A	#N/A	#N/A	#N/A	0	#N/A	#N/A	#N/A	#N/A	#N/A	0	0	0	0	0	0	0	0	0	0	0	0	0	0	0	0	0	0	0	0	0	0
PRAMEF19	1	complement(13369067..13371900)	ENSG00000204480	0	#N/A	#N/A	#N/A	#N/A	#N/A	0	#N/A	#N/A	#N/A	#N/A	#N/A	0	#N/A	#N/A	#N/A	#N/A	#N/A	0	#N/A	#N/A	#N/A	#N/A	#N/A	0	0	0	0	0	0	0	0	0	0	0	0	0	0	0	0	0	0	0	0	0	0
PRAMEF17	1	13389632..13392629	ENSG00000204479	0	#N/A	#N/A	#N/A	#N/A	#N/A	0	#N/A	#N/A	#N/A	#N/A	#N/A	0	#N/A	#N/A	#N/A	#N/A	#N/A	0	#N/A	#N/A	#N/A	#N/A	#N/A	0	0	0	0	0	0	0	0	0	0	0	0	0	0	0	0	0	0	0	0	0	0
PRAMEF20	1	13410450..13421328	ENSG00000204478	0	#N/A	#N/A	#N/A	#N/A	#N/A	0	#N/A	#N/A	#N/A	#N/A	#N/A	0	#N/A	#N/A	#N/A	#N/A	#N/A	0	#N/A	#N/A	#N/A	#N/A	#N/A	0	0	0	0	0	0	0	0	0	0	0	0	0	0	0	0	0	0	0	0	0	0
LRRC38	1	complement(13474973..13514003)	ENSG00000162494	0	#N/A	#N/A	#N/A	#N/A	#N/A	0	#N/A	#N/A	#N/A	#N/A	#N/A	0	#N/A	#N/A	#N/A	#N/A	#N/A	0	#N/A	#N/A	#N/A	#N/A	#N/A	0	0	0	0	0	0	0	0	0	0	0	0	0	0	0	0	0	0	0	0	0	0
AL354712.1	1	13513220..13516270	ENSG00000259961	0	#N/A	#N/A	#N/A	#N/A	#N/A	0	#N/A	#N/A	#N/A	#N/A	#N/A	0	#N/A	#N/A	#N/A	#N/A	#N/A	0	#N/A	#N/A	#N/A	#N/A	#N/A	0	0	0	0	0	0	0	0	0	0	0	0	0	0	0	0	0	0	0	0	0	0
BRWD1P1	1	13555001..13555694	ENSG00000215909	0	#N/A	#N/A	#N/A	#N/A	#N/A	0	#N/A	#N/A	#N/A	#N/A	#N/A	0	#N/A	#N/A	#N/A	#N/A	#N/A	0	#N/A	#N/A	#N/A	#N/A	#N/A	0	0	0	0	0	0	0	0	0	0	0	0	0	0	0	0	0	0	0	0	0	0
PDPN	1	13583465..13617957	ENSG00000162493	0.0116366	7.15691	2.83934	0.265991	0.757646	1	0	#N/A	#N/A	#N/A	#N/A	#N/A	0	#N/A	#N/A	#N/A	#N/A	#N/A	0.0116366	-6.88501	-2.78346	0.279911	0.733953	1	1	0.0173164	1.98206	2.94197	1	0.0175934	2.01392	2.78058	0	0	0	0	0	0	0	0	0	0	0	0	0	0
RNA5SP41	1	complement(13623184..13623284)	ENSG00000222952	0	#N/A	#N/A	#N/A	#N/A	#N/A	0	#N/A	#N/A	#N/A	#N/A	#N/A	0	#N/A	#N/A	#N/A	#N/A	#N/A	0	#N/A	#N/A	#N/A	#N/A	#N/A	0	0	0	0	0	0	0	0	0	0	0	0	0	0	0	0	0	0	0	0	0	0
AL359771.1	1	complement(13657311..13659910)	ENSG00000237445	0	#N/A	#N/A	#N/A	#N/A	#N/A	0	#N/A	#N/A	#N/A	#N/A	#N/A	0	#N/A	#N/A	#N/A	#N/A	#N/A	0	#N/A	#N/A	#N/A	#N/A	#N/A	0	0	0	0	0	0	0	0	0	0	0	0	0	0	0	0	0	0	0	0	0	0
AL359771.2	1	complement(13696070..13696199)	ENSG00000253085	0	#N/A	#N/A	#N/A	#N/A	#N/A	0	#N/A	#N/A	#N/A	#N/A	#N/A	0	#N/A	#N/A	#N/A	#N/A	#N/A	0	#N/A	#N/A	#N/A	#N/A	#N/A	0	0	0	0	0	0	0	0	0	0	0	0	0	0	0	0	0	0	0	0	0	0
PRDM2	1	13700198..13825079	ENSG00000116731	0.00366047	-5.60598	-2.48697	0.323644	0.757646	1	0.00366047	1.01201	0.0172212	0.98978	0.999298	1	0.00377978	-1.72678	-0.788086	0.611809	0.801334	1	0.00377978	3.36336	1.7499	0.504941	0.733953	1	0	0	0	0	0	0	0	0	0	0	0	0	0	0	0	0	0	0	0	0	1	0.0113393
KAZN	1	13892792..15118043	ENSG00000189337	0	#N/A	#N/A	#N/A	#N/A	#N/A	0	#N/A	#N/A	#N/A	#N/A	#N/A	0	#N/A	#N/A	#N/A	#N/A	#N/A	0	#N/A	#N/A	#N/A	#N/A	#N/A	0	0	0	0	0	0	0	0	0	0	0	0	0	0	0	0	0	0	0	0	0	0
RNU6-1265P	1	complement(14124233..14124335)	ENSG00000252151	0	#N/A	#N/A	#N/A	#N/A	#N/A	0	#N/A	#N/A	#N/A	#N/A	#N/A	0	#N/A	#N/A	#N/A	#N/A	#N/A	0	#N/A	#N/A	#N/A	#N/A	#N/A	0	0	0	0	0	0	0	0	0	0	0	0	0	0	0	0	0	0	0	0	0	0
AL357873.1	1	complement(14221887..14304445)	ENSG00000231606	0.0129016	-3.23989	-1.69594	0.521239	0.757646	1	0.0129016	-3.49123	-1.80374	0.491469	0.710738	1	0	#N/A	#N/A	#N/A	#N/A	#N/A	0	#N/A	#N/A	#N/A	#N/A	#N/A	0	0	0	0	0	0	0	0	0	0	0	0	0	0	0	0	0	0	0	0	0	0
KAZN-AS1	1	complement(14338825..14419973)	ENSG00000234593	0.00699248	-3.23989	-1.69594	0.521239	0.757646	1	0.00699248	-3.49123	-1.80374	0.491469	0.710738	1	0.00748253	3.49137	1.80379	0.488377	0.717792	1	0.00748253	3.36325	1.74986	0.504954	0.733953	1	0	0	0	0	0	0	0	0	0	0	0	0	0	0	0	0	1	0.0224476	2.79794	2.89806	0	0
TBCAP2	1	complement(14692129..14692613)	ENSG00000235829	0	#N/A	#N/A	#N/A	#N/A	#N/A	0	#N/A	#N/A	#N/A	#N/A	#N/A	0	#N/A	#N/A	#N/A	#N/A	#N/A	0	#N/A	#N/A	#N/A	#N/A	#N/A	0	0	0	0	0	0	0	0	0	0	0	0	0	0	0	0	0	0	0	0	0	0
AL031293.1	1	complement(14774469..14777727)	ENSG00000287756	0	#N/A	#N/A	#N/A	#N/A	#N/A	0	#N/A	#N/A	#N/A	#N/A	#N/A	0	#N/A	#N/A	#N/A	#N/A	#N/A	0	#N/A	#N/A	#N/A	#N/A	#N/A	0	0	0	0	0	0	0	0	0	0	0	0	0	0	0	0	0	0	0	0	0	0
TMEM51-AS1	1	complement(15111815..15153618)	ENSG00000175147	0	#N/A	#N/A	#N/A	#N/A	#N/A	0	#N/A	#N/A	#N/A	#N/A	#N/A	0.0034483	3.49149	1.80384	0.488364	0.717792	1	0.0034483	3.36336	1.7499	0.504941	0.733953	1	0	0	0	0	0	0	0	0	0	0	0	0	0	0	0	0	0	0	0	0	1	0.0103449
TMEM51	1	15152532..15220478	ENSG00000171729	0	#N/A	#N/A	#N/A	#N/A	#N/A	0	#N/A	#N/A	#N/A	#N/A	#N/A	0.00955544	3.49137	1.80379	0.488377	0.717792	1	0.00955544	3.36325	1.74986	0.504954	0.733953	1	0	0	0	0	0	0	0	0	0	0	0	0	0	0	0	0	1	0.0286663	3.57307	2.89806	0	0
C1orf195	1	complement(15164344..15171317)	ENSG00000204464	0	#N/A	#N/A	#N/A	#N/A	#N/A	0	#N/A	#N/A	#N/A	#N/A	#N/A	0	#N/A	#N/A	#N/A	#N/A	#N/A	0	#N/A	#N/A	#N/A	#N/A	#N/A	0	0	0	0	0	0	0	0	0	0	0	0	0	0	0	0	0	0	0	0	0	0
AL035405.1	1	complement(15191828..15192845)	ENSG00000215720	0	#N/A	#N/A	#N/A	#N/A	#N/A	0	#N/A	#N/A	#N/A	#N/A	#N/A	0	#N/A	#N/A	#N/A	#N/A	#N/A	0	#N/A	#N/A	#N/A	#N/A	#N/A	0	0	0	0	0	0	0	0	0	0	0	0	0	0	0	0	0	0	0	0	0	0
AL391094.1	1	15226373..15227549	ENSG00000278480	0.0168405	4.15061	2.05332	0.44251	0.757646	1	0	#N/A	#N/A	#N/A	#N/A	#N/A	0.0151257	3.49098	1.80363	0.488422	0.717792	1	0.0168405	-1.06244	-0.0873768	0.959981	0.969598	1	0	0	0	0	0	0	0	0	1	0.0505214	6.3409	2.70877	1	0.045377	5.18046	2.10964	0	0	0	0	0	0
FHAD1	1	15247272..15400283	ENSG00000142621	0.00312136	-1.54602	-0.628555	0.694387	0.859623	1	0.00312136	-1.69919	-0.764848	0.620328	0.791053	1	0.00436532	1.72797	0.78908	0.608891	0.801334	1	0.00436532	1.6327	0.707257	0.646955	0.838627	1	0	0	0	0	1	0.00509322	0.583021	2.78058	0	0	0	0	1	0.00342321	0.39081	2.10964	0	0	0	0	1	0.00967275
FHAD1-AS1	1	complement(15326680..15343876)	ENSG00000233485	0.00643623	-3.23989	-1.69594	0.521239	0.757646	1	0.00643623	-3.49123	-1.80374	0.491469	0.710738	1	0.00470576	3.49098	1.80363	0.488422	0.717792	1	0.00470576	3.36287	1.74969	0.504999	0.733953	1	0	0	0	0	0	0	0	0	0	0	0	0	1	0.0141173	1.6117	2.10964	0	0	0	0	0	0
AL031283.2	1	complement(15334166..15335464)	ENSG00000236045	0	#N/A	#N/A	#N/A	#N/A	#N/A	0	#N/A	#N/A	#N/A	#N/A	#N/A	0	#N/A	#N/A	#N/A	#N/A	#N/A	0	#N/A	#N/A	#N/A	#N/A	#N/A	0	0	0	0	0	0	0	0	0	0	0	0	0	0	0	0	0	0	0	0	0	0
AL031283.1	1	complement(15402979..15409433)	ENSG00000228140	1.24076	-1.11051	-0.151227	0.667135	0.851552	1	1.24076	-1.05181	-0.0728739	0.751095	0.896652	1	1.13744	-1.14447	-0.194674	0.753884	0.900978	1	1.12466	-1.04067	-0.0575154	0.933996	0.969598	1	90	1.11573	127.708	264.777	75	0.94465	108.134	208.543	102	0.96137	120.661	276.295	147	1.24442	142.07	310.118	85	1.05315	131.268	246.335	45	1.07642
EFHD2	1	15409888..15430339	ENSG00000142634	0	#N/A	#N/A	#N/A	#N/A	#N/A	0	#N/A	#N/A	#N/A	#N/A	#N/A	0	#N/A	#N/A	#N/A	#N/A	#N/A	0	#N/A	#N/A	#N/A	#N/A	#N/A	0	0	0	0	0	0	0	0	0	0	0	0	0	0	0	0	0	0	0	0	0	0
CTRC	1	15438442..15449242	ENSG00000162438	0	#N/A	#N/A	#N/A	#N/A	#N/A	0	#N/A	#N/A	#N/A	#N/A	#N/A	0	#N/A	#N/A	#N/A	#N/A	#N/A	0	#N/A	#N/A	#N/A	#N/A	#N/A	0	0	0	0	0	0	0	0	0	0	0	0	0	0	0	0	0	0	0	0	0	0
CELA2A	1	15456728..15472091	ENSG00000142615	0	#N/A	#N/A	#N/A	#N/A	#N/A	0	#N/A	#N/A	#N/A	#N/A	#N/A	0	#N/A	#N/A	#N/A	#N/A	#N/A	0	#N/A	#N/A	#N/A	#N/A	#N/A	0	0	0	0	0	0	0	0	0	0	0	0	0	0	0	0	0	0	0	0	0	0
CELA2B	1	15465909..15491395	ENSG00000215704	0	#N/A	#N/A	#N/A	#N/A	#N/A	0.0131916	3.85657	1.94732	0.470482	0.710738	1	0.0131916	-3.86398	-1.95009	0.4735	0.717792	1	0	#N/A	#N/A	#N/A	#N/A	#N/A	0	0	0	0	0	0	0	0	0	0	0	0	0	0	0	0	0	0	0	0	0	0
CASP9	1	complement(15490832..15526534)	ENSG00000132906	0.00714845	1.92995	0.948566	0.540235	0.75914	1	0.00752846	1.75612	0.812388	0.600422	0.791053	1	0.00752846	-1.72688	-0.788167	0.611775	0.801334	1	0.00714845	-1.82735	-0.869749	0.57488	0.78978	1	1	0.0121829	1.39447	2.94197	0	0	0	0	1	0.00926242	1.16252	2.70877	0	0	0	0	1	0.012176	1.51766	2.89806	0	0
DNAJC16	1	15526813..15592379	ENSG00000116138	0.00216735	1.11929	0.162588	0.925606	0.938225	1	0.00231621	1.02128	0.0303715	0.986084	0.999298	1	0.00731888	1.72813	0.78921	0.610625	0.801334	1	0.00731888	1.63293	0.707467	0.646854	0.838627	1	0	0	0	0	0	0	0	0	1	0.00569937	0.715322	2.70877	0	0	0	0	1	0.00749214	0.933846	2.89806	1	0.0144645
SCARNA21B	1	15542165..15542304	ENSG00000251866	0.132564	-3.23971	-1.69586	0.521261	0.757646	1	0.132564	-3.49106	-1.80367	0.491488	0.710738	1	0	#N/A	#N/A	#N/A	#N/A	#N/A	0	#N/A	#N/A	#N/A	#N/A	#N/A	0	0	0	0	0	0	0	0	0	0	0	0	0	0	0	0	0	0	0	0	0	0
AL121992.3	1	complement(15565611..15565956)	ENSG00000272510	0	#N/A	#N/A	#N/A	#N/A	#N/A	0	#N/A	#N/A	#N/A	#N/A	#N/A	0	#N/A	#N/A	#N/A	#N/A	#N/A	0	#N/A	#N/A	#N/A	#N/A	#N/A	0	0	0	0	0	0	0	0	0	0	0	0	0	0	0	0	0	0	0	0	0	0
AGMAT	1	complement(15571699..15585051)	ENSG00000116771	0	#N/A	#N/A	#N/A	#N/A	#N/A	0	#N/A	#N/A	#N/A	#N/A	#N/A	0	#N/A	#N/A	#N/A	#N/A	#N/A	0	#N/A	#N/A	#N/A	#N/A	#N/A	0	0	0	0	0	0	0	0	0	0	0	0	0	0	0	0	0	0	0	0	0	0
AL121992.1	1	complement(15586136..15603626)	ENSG00000237301	0	#N/A	#N/A	#N/A	#N/A	#N/A	0	#N/A	#N/A	#N/A	#N/A	#N/A	0	#N/A	#N/A	#N/A	#N/A	#N/A	0	#N/A	#N/A	#N/A	#N/A	#N/A	0	0	0	0	0	0	0	0	0	0	0	0	0	0	0	0	0	0	0	0	0	0
CHCHD2P6	1	15604597..15605043	ENSG00000235084	0	#N/A	#N/A	#N/A	#N/A	#N/A	0	#N/A	#N/A	#N/A	#N/A	#N/A	0	#N/A	#N/A	#N/A	#N/A	#N/A	0	#N/A	#N/A	#N/A	#N/A	#N/A	0	0	0	0	0	0	0	0	0	0	0	0	0	0	0	0	0	0	0	0	0	0
RNU7-179P	1	complement(15608078..15608145)	ENSG00000252417	0	#N/A	#N/A	#N/A	#N/A	#N/A	0	#N/A	#N/A	#N/A	#N/A	#N/A	0	#N/A	#N/A	#N/A	#N/A	#N/A	0	#N/A	#N/A	#N/A	#N/A	#N/A	0	0	0	0	0	0	0	0	0	0	0	0	0	0	0	0	0	0	0	0	0	0
CD24P1	1	complement(15614643..15614867)	ENSG00000236500	0	#N/A	#N/A	#N/A	#N/A	#N/A	0	#N/A	#N/A	#N/A	#N/A	#N/A	0	#N/A	#N/A	#N/A	#N/A	#N/A	0	#N/A	#N/A	#N/A	#N/A	#N/A	0	0	0	0	0	0	0	0	0	0	0	0	0	0	0	0	0	0	0	0	0	0
DDI2	1	15617458..15669044	ENSG00000197312	0	#N/A	#N/A	#N/A	#N/A	#N/A	0	#N/A	#N/A	#N/A	#N/A	#N/A	0	#N/A	#N/A	#N/A	#N/A	#N/A	0	#N/A	#N/A	#N/A	#N/A	#N/A	0	0	0	0	0	0	0	0	0	0	0	0	0	0	0	0	0	0	0	0	0	0
RSC1A1	1	15659869..15661722	ENSG00000215695	0	#N/A	#N/A	#N/A	#N/A	#N/A	0	#N/A	#N/A	#N/A	#N/A	#N/A	0.0222689	3.49149	1.80384	0.488364	0.717792	1	0.0222689	3.36336	1.7499	0.504941	0.733953	1	0	0	0	0	0	0	0	0	0	0	0	0	0	0	0	0	0	0	0	0	1	0.0668067
AL121992.2	1	complement(15682873..15683128)	ENSG00000271742	0	#N/A	#N/A	#N/A	#N/A	#N/A	0	#N/A	#N/A	#N/A	#N/A	#N/A	0	#N/A	#N/A	#N/A	#N/A	#N/A	0	#N/A	#N/A	#N/A	#N/A	#N/A	0	0	0	0	0	0	0	0	0	0	0	0	0	0	0	0	0	0	0	0	0	0
PLEKHM2	1	15684320..15734769	ENSG00000116786	0.00483591	-3.23981	-1.69591	0.521249	0.757646	1	0.00483591	-3.49117	-1.80371	0.491476	0.710738	1	0	#N/A	#N/A	#N/A	#N/A	#N/A	0	#N/A	#N/A	#N/A	#N/A	#N/A	0	0	0	0	0	0	0	0	0	0	0	0	0	0	0	0	0	0	0	0	0	0
AL450998.3	1	complement(15720312..15736896)	ENSG00000237938	0.014181	4.15071	2.05336	0.442501	0.757646	1	0	#N/A	#N/A	#N/A	#N/A	#N/A	0	#N/A	#N/A	#N/A	#N/A	#N/A	0.014181	-4.00256	-2.00092	0.457823	0.733953	1	0	0	0	0	1	0.0425431	4.86992	2.78058	0	0	0	0	0	0	0	0	0	0	0	0	0	0
SLC25A34	1	15736258..15741392	ENSG00000162461	0	#N/A	#N/A	#N/A	#N/A	#N/A	0	#N/A	#N/A	#N/A	#N/A	#N/A	0	#N/A	#N/A	#N/A	#N/A	#N/A	0	#N/A	#N/A	#N/A	#N/A	#N/A	0	0	0	0	0	0	0	0	0	0	0	0	0	0	0	0	0	0	0	0	0	0
SLC25A34-AS1	1	complement(15740051..15749896)	ENSG00000224459	0	#N/A	#N/A	#N/A	#N/A	#N/A	0	#N/A	#N/A	#N/A	#N/A	#N/A	0	#N/A	#N/A	#N/A	#N/A	#N/A	0	#N/A	#N/A	#N/A	#N/A	#N/A	0	0	0	0	0	0	0	0	0	0	0	0	0	0	0	0	0	0	0	0	0	0
TMEM82	1	15742499..15747982	ENSG00000162460	0.0748532	2.52086	1.33392	0.289423	0.757646	1	0.086492	3.10035	1.63243	0.186441	0.710738	1	0.086492	-2.0438	-1.03125	0.40878	0.717792	1	0.0748532	-1.64643	-0.719337	0.580588	0.796185	1	2	0.0889699	10.1836	5.88394	3	0.13559	15.521	8.34174	0	0	0	0	0	0	0	0	3	0.133379	16.6248	8.69417	0	0
FBLIM1	1	15756607..15786594	ENSG00000162458	0.00426546	-3.23971	-1.69586	0.521261	0.757646	1	0.00426546	-3.49106	-1.80367	0.491488	0.710738	1	0	#N/A	#N/A	#N/A	#N/A	#N/A	0	#N/A	#N/A	#N/A	#N/A	#N/A	0	0	0	0	0	0	0	0	0	0	0	0	0	0	0	0	0	0	0	0	0	0
RPL12P14	1	15792796..15793285	ENSG00000224321	0	#N/A	#N/A	#N/A	#N/A	#N/A	0	#N/A	#N/A	#N/A	#N/A	#N/A	0	#N/A	#N/A	#N/A	#N/A	#N/A	0	#N/A	#N/A	#N/A	#N/A	#N/A	0	0	0	0	0	0	0	0	0	0	0	0	0	0	0	0	0	0	0	0	0	0
UQCRHL	1	complement(15807169..15809348)	ENSG00000233954	0	#N/A	#N/A	#N/A	#N/A	#N/A	0	#N/A	#N/A	#N/A	#N/A	#N/A	0	#N/A	#N/A	#N/A	#N/A	#N/A	0	#N/A	#N/A	#N/A	#N/A	#N/A	0	0	0	0	0	0	0	0	0	0	0	0	0	0	0	0	0	0	0	0	0	0
AL450998.1	1	15828232..15828669	ENSG00000178715	0	#N/A	#N/A	#N/A	#N/A	#N/A	0.0452825	3.85661	1.94733	0.470478	0.710738	1	0.0452825	-3.86407	-1.95012	0.473491	0.717792	1	0	#N/A	#N/A	#N/A	#N/A	#N/A	0	0	0	0	0	0	0	0	0	0	0	0	0	0	0	0	0	0	0	0	0	0
AL450998.2	1	complement(15834474..15848147)	ENSG00000179743	0	#N/A	#N/A	#N/A	#N/A	#N/A	0	#N/A	#N/A	#N/A	#N/A	#N/A	0	#N/A	#N/A	#N/A	#N/A	#N/A	0	#N/A	#N/A	#N/A	#N/A	#N/A	0	0	0	0	0	0	0	0	0	0	0	0	0	0	0	0	0	0	0	0	0	0
SPEN	1	15836095..15940456	ENSG00000065526	0.0054776	-1.16435	-0.219519	0.835814	0.938225	1	0.0117238	2.15234	1.10591	0.220273	0.710738	1	0.0117238	-6.76788	-2.75871	0.0517156	0.717792	1	0.00450154	-2.5924	-1.37429	0.369202	0.733953	1	2	0.00895533	1.02504	5.88394	1	0.00454929	0.520758	2.78058	0	0	0	0	0	0	0	0	0	0	0	0	1	0.00863976
AL034555.1	1	complement(15917698..15917908)	ENSG00000270620	0	#N/A	#N/A	#N/A	#N/A	#N/A	0	#N/A	#N/A	#N/A	#N/A	#N/A	0	#N/A	#N/A	#N/A	#N/A	#N/A	0	#N/A	#N/A	#N/A	#N/A	#N/A	0	0	0	0	0	0	0	0	0	0	0	0	0	0	0	0	0	0	0	0	0	0
ZBTB17	1	complement(15941869..15976132)	ENSG00000116809	0	#N/A	#N/A	#N/A	#N/A	#N/A	0	#N/A	#N/A	#N/A	#N/A	#N/A	0	#N/A	#N/A	#N/A	#N/A	#N/A	0	#N/A	#N/A	#N/A	#N/A	#N/A	0	0	0	0	0	0	0	0	0	0	0	0	0	0	0	0	0	0	0	0	0	0
AL355994.4	1	15969632..15970194	ENSG00000234607	0	#N/A	#N/A	#N/A	#N/A	#N/A	0	#N/A	#N/A	#N/A	#N/A	#N/A	0	#N/A	#N/A	#N/A	#N/A	#N/A	0	#N/A	#N/A	#N/A	#N/A	#N/A	0	0	0	0	0	0	0	0	0	0	0	0	0	0	0	0	0	0	0	0	0	0
AL355994.1	1	15988182..15988441	ENSG00000231353	0	#N/A	#N/A	#N/A	#N/A	#N/A	0	#N/A	#N/A	#N/A	#N/A	#N/A	0	#N/A	#N/A	#N/A	#N/A	#N/A	0	#N/A	#N/A	#N/A	#N/A	#N/A	0	0	0	0	0	0	0	0	0	0	0	0	0	0	0	0	0	0	0	0	0	0
AL355994.5	1	complement(15989140..15989375)	ENSG00000275503	0	#N/A	#N/A	#N/A	#N/A	#N/A	0	#N/A	#N/A	#N/A	#N/A	#N/A	0	#N/A	#N/A	#N/A	#N/A	#N/A	0	#N/A	#N/A	#N/A	#N/A	#N/A	0	0	0	0	0	0	0	0	0	0	0	0	0	0	0	0	0	0	0	0	0	0
TBC1D3P6	1	15989871..15994751	ENSG00000224966	0	#N/A	#N/A	#N/A	#N/A	#N/A	0	#N/A	#N/A	#N/A	#N/A	#N/A	0	#N/A	#N/A	#N/A	#N/A	#N/A	0	#N/A	#N/A	#N/A	#N/A	#N/A	0	0	0	0	0	0	0	0	0	0	0	0	0	0	0	0	0	0	0	0	0	0
SRARP	1	16004236..16008807	ENSG00000183888	0	#N/A	#N/A	#N/A	#N/A	#N/A	0.00569784	3.85656	1.94732	0.470482	0.710738	1	0.00569784	-3.86399	-1.95009	0.473499	0.717792	1	0	#N/A	#N/A	#N/A	#N/A	#N/A	0	0	0	0	0	0	0	0	0	0	0	0	0	0	0	0	0	0	0	0	0	0
AL355994.3	1	complement(16006160..16006671)	ENSG00000233078	0	#N/A	#N/A	#N/A	#N/A	#N/A	0	#N/A	#N/A	#N/A	#N/A	#N/A	0	#N/A	#N/A	#N/A	#N/A	#N/A	0	#N/A	#N/A	#N/A	#N/A	#N/A	0	0	0	0	0	0	0	0	0	0	0	0	0	0	0	0	0	0	0	0	0	0
HSPB7	1	complement(16014028..16019594)	ENSG00000173641	0	#N/A	#N/A	#N/A	#N/A	#N/A	0	#N/A	#N/A	#N/A	#N/A	#N/A	0	#N/A	#N/A	#N/A	#N/A	#N/A	0	#N/A	#N/A	#N/A	#N/A	#N/A	0	0	0	0	0	0	0	0	0	0	0	0	0	0	0	0	0	0	0	0	0	0
CLCNKA	1	16018875..16034050	ENSG00000186510	0	#N/A	#N/A	#N/A	#N/A	#N/A	0	#N/A	#N/A	#N/A	#N/A	#N/A	0.0118776	3.49149	1.80384	0.488364	0.717792	1	0.0118776	3.36336	1.7499	0.504941	0.733953	1	0	0	0	0	0	0	0	0	0	0	0	0	0	0	0	0	0	0	0	0	1	0.0356328
AL355994.2	1	complement(16035178..16040029)	ENSG00000232456	0	#N/A	#N/A	#N/A	#N/A	#N/A	0	#N/A	#N/A	#N/A	#N/A	#N/A	0	#N/A	#N/A	#N/A	#N/A	#N/A	0	#N/A	#N/A	#N/A	#N/A	#N/A	0	0	0	0	0	0	0	0	0	0	0	0	0	0	0	0	0	0	0	0	0	0
CLCNKB	1	16043736..16057308	ENSG00000184908	0	#N/A	#N/A	#N/A	#N/A	#N/A	0	#N/A	#N/A	#N/A	#N/A	#N/A	0	#N/A	#N/A	#N/A	#N/A	#N/A	0	#N/A	#N/A	#N/A	#N/A	#N/A	0	0	0	0	0	0	0	0	0	0	0	0	0	0	0	0	0	0	0	0	0	0
FAM131C	1	complement(16057769..16073651)	ENSG00000185519	0	#N/A	#N/A	#N/A	#N/A	#N/A	0	#N/A	#N/A	#N/A	#N/A	#N/A	0	#N/A	#N/A	#N/A	#N/A	#N/A	0	#N/A	#N/A	#N/A	#N/A	#N/A	0	0	0	0	0	0	0	0	0	0	0	0	0	0	0	0	0	0	0	0	0	0
EPHA2	1	complement(16124337..16156069)	ENSG00000142627	0.0613698	-1.88781	-0.91671	0.24974	0.757646	1	0.0613698	-1.42366	-0.509601	0.457992	0.710738	1	0.0453562	1.19674	0.259105	0.790005	0.929452	1	0.0453562	1.70696	0.771426	0.454938	0.733953	1	2	0.031003	3.54865	5.88394	1	0.0157495	1.80285	2.78058	3	0.0353564	4.43756	8.12632	7	0.0740978	8.45938	14.7675	4	0.0619707	7.72425	11.5922	0	0
AL451042.2	1	16155211..16157329	ENSG00000227959	0	#N/A	#N/A	#N/A	#N/A	#N/A	0	#N/A	#N/A	#N/A	#N/A	#N/A	0	#N/A	#N/A	#N/A	#N/A	#N/A	0	#N/A	#N/A	#N/A	#N/A	#N/A	0	0	0	0	0	0	0	0	0	0	0	0	0	0	0	0	0	0	0	0	0	0
AL451042.1	1	16159266..16161883	ENSG00000224621	0.0393332	4.15076	2.05338	0.442497	0.757646	1	0	#N/A	#N/A	#N/A	#N/A	#N/A	0	#N/A	#N/A	#N/A	#N/A	#N/A	0.0393332	-4.0026	-2.00094	0.457819	0.733953	1	1	0.118	13.5064	2.94197	0	0	0	0	0	0	0	0	0	0	0	0	0	0	0	0	0	0
ARHGEF19-AS1	1	16197854..16198357	ENSG00000234166	0	#N/A	#N/A	#N/A	#N/A	#N/A	0	#N/A	#N/A	#N/A	#N/A	#N/A	0	#N/A	#N/A	#N/A	#N/A	#N/A	0	#N/A	#N/A	#N/A	#N/A	#N/A	0	0	0	0	0	0	0	0	0	0	0	0	0	0	0	0	0	0	0	0	0	0
ARHGEF19	1	complement(16197854..16212652)	ENSG00000142632	0	#N/A	#N/A	#N/A	#N/A	#N/A	0	#N/A	#N/A	#N/A	#N/A	#N/A	0	#N/A	#N/A	#N/A	#N/A	#N/A	0	#N/A	#N/A	#N/A	#N/A	#N/A	0	0	0	0	0	0	0	0	0	0	0	0	0	0	0	0	0	0	0	0	0	0
ANO7L1	1	complement(16215909..16228027)	ENSG00000237276	0	#N/A	#N/A	#N/A	#N/A	#N/A	0	#N/A	#N/A	#N/A	#N/A	#N/A	0	#N/A	#N/A	#N/A	#N/A	#N/A	0	#N/A	#N/A	#N/A	#N/A	#N/A	0	0	0	0	0	0	0	0	0	0	0	0	0	0	0	0	0	0	0	0	0	0
AL109627.1	1	complement(16228674..16231335)	ENSG00000288398	0	#N/A	#N/A	#N/A	#N/A	#N/A	0	#N/A	#N/A	#N/A	#N/A	#N/A	0	#N/A	#N/A	#N/A	#N/A	#N/A	0	#N/A	#N/A	#N/A	#N/A	#N/A	0	0	0	0	0	0	0	0	0	0	0	0	0	0	0	0	0	0	0	0	0	0
CPLANE2	1	complement(16231692..16237183)	ENSG00000132881	0.0407826	1.5878	0.667028	0.620468	0.827976	1	0.0253978	1.01199	0.0171958	0.98965	0.999298	1	0.0355133	1.00728	0.0104609	0.993704	0.996429	1	0.0407826	-1.51053	-0.595058	0.655238	0.845347	1	3	0.122348	14.0041	8.82591	0	0	0	0	0	0	0	0	1	0.0278489	3.17937	2.10964	0	0	0	0	1	0.0786909
MT1XP1	1	complement(16241213..16241398)	ENSG00000233929	0	#N/A	#N/A	#N/A	#N/A	#N/A	0	#N/A	#N/A	#N/A	#N/A	#N/A	0	#N/A	#N/A	#N/A	#N/A	#N/A	0	#N/A	#N/A	#N/A	#N/A	#N/A	0	0	0	0	0	0	0	0	0	0	0	0	0	0	0	0	0	0	0	0	0	0
FBXO42	1	complement(16246840..16352480)	ENSG00000037637	0.114419	-1.39856	-0.483941	0.362408	0.757646	1	0.137956	1.24371	0.314655	0.437165	0.710738	1	0.138411	-1.08749	-0.120997	0.868858	0.996429	1	0.138411	1.68648	0.754012	0.352876	0.733953	1	8	0.0570024	6.52457	23.5358	12	0.0868713	9.94418	33.3669	14	0.075841	9.51873	37.9228	32	0.155699	17.7754	67.5086	21	0.149546	18.6399	60.8592	8	0.109987
SZRD1	1	16352575..16398145	ENSG00000055070	0	#N/A	#N/A	#N/A	#N/A	#N/A	0	#N/A	#N/A	#N/A	#N/A	#N/A	0	#N/A	#N/A	#N/A	#N/A	#N/A	0	#N/A	#N/A	#N/A	#N/A	#N/A	0	0	0	0	0	0	0	0	0	0	0	0	0	0	0	0	0	0	0	0	0	0
RPL22P3	1	complement(16369150..16369530)	ENSG00000226457	0	#N/A	#N/A	#N/A	#N/A	#N/A	0	#N/A	#N/A	#N/A	#N/A	#N/A	0	#N/A	#N/A	#N/A	#N/A	#N/A	0	#N/A	#N/A	#N/A	#N/A	#N/A	0	0	0	0	0	0	0	0	0	0	0	0	0	0	0	0	0	0	0	0	0	0
SPATA21	1	complement(16387117..16437424)	ENSG00000187144	0	#N/A	#N/A	#N/A	#N/A	#N/A	0	#N/A	#N/A	#N/A	#N/A	#N/A	0	#N/A	#N/A	#N/A	#N/A	#N/A	0	#N/A	#N/A	#N/A	#N/A	#N/A	0	0	0	0	0	0	0	0	0	0	0	0	0	0	0	0	0	0	0	0	0	0
NECAP2	1	16440721..16460078	ENSG00000157191	0.00782882	7.15691	2.83934	0.265991	0.757646	1	0.00706866	6.63149	2.72933	0.290019	0.710738	1	0.00706866	-6.62862	-2.72871	0.294672	0.717792	1	0.00782882	-6.88501	-2.78346	0.279911	0.733953	1	1	0.0116501	1.33348	2.94197	1	0.0118364	1.35492	2.78058	0	0	0	0	0	0	0	0	0	0	0	0	0	0
LINC01772	1	16460948..16468481	ENSG00000226029	0.0116071	1.92995	0.948566	0.540235	0.75914	1	0.0106723	1.75607	0.812352	0.60044	0.791053	1	0.0106723	-1.727	-0.788265	0.627795	0.809476	1	0.0116071	-1.82755	-0.869911	0.574823	0.78978	1	1	0.0197818	2.26425	2.94197	0	0	0	0	1	0.0150397	1.88761	2.70877	1	0.0135082	1.54217	2.10964	0	0	0	0	0	0
CROCCP3	1	complement(16467436..16499257)	ENSG00000080947	0.00289421	-3.23989	-1.69594	0.521239	0.757646	1	0.00553645	1.75599	0.812285	0.600465	0.791053	1	0.00553645	-6.62846	-2.72867	0.294679	0.717792	1	0	#N/A	#N/A	#N/A	#N/A	#N/A	0	0	0	0	0	0	0	0	0	0	0	0	0	0	0	0	0	0	0	0	0	0
RNU1-1	1	complement(16514122..16514285)	ENSG00000206652	0	#N/A	#N/A	#N/A	#N/A	#N/A	0	#N/A	#N/A	#N/A	#N/A	#N/A	2.01398	25.3647	4.66475	0.0686855	0.717792	1	2.01398	24.3109	4.60353	0.0762585	0.733953	1	0	0	0	0	0	0	0	0	0	0	0	0	0	0	0	0	0	0	0	0	8	6.04193
AL137802.2	1	16514645..16515754	ENSG00000261135	0.0180041	-3.23989	-1.69594	0.521239	0.757646	1	0.0180041	-3.49123	-1.80374	0.491469	0.710738	1	0	#N/A	#N/A	#N/A	#N/A	#N/A	0	#N/A	#N/A	#N/A	#N/A	#N/A	0	0	0	0	0	0	0	0	0	0	0	0	0	0	0	0	0	0	0	0	0	0
AL137802.3	1	16515034..16521788	ENSG00000285853	0	#N/A	#N/A	#N/A	#N/A	#N/A	0	#N/A	#N/A	#N/A	#N/A	#N/A	0	#N/A	#N/A	#N/A	#N/A	#N/A	0	#N/A	#N/A	#N/A	#N/A	#N/A	0	0	0	0	0	0	0	0	0	0	0	0	0	0	0	0	0	0	0	0	0	0
AL137802.1	1	16520694..16521796	ENSG00000224174	0	#N/A	#N/A	#N/A	#N/A	#N/A	0	#N/A	#N/A	#N/A	#N/A	#N/A	0	#N/A	#N/A	#N/A	#N/A	#N/A	0	#N/A	#N/A	#N/A	#N/A	#N/A	0	0	0	0	0	0	0	0	0	0	0	0	0	0	0	0	0	0	0	0	0	0
LINC01783	1	complement(16533886..16536172)	ENSG00000233421	0.00966369	-3.23989	-1.69594	0.521239	0.757646	1	0.00966369	1.02121	0.0302848	0.986124	0.999298	1	0.00924304	-3.86398	-1.95009	0.4735	0.717792	1	0	#N/A	#N/A	#N/A	#N/A	#N/A	0	0	0	0	0	0	0	0	0	0	0	0	0	0	0	0	0	0	0	0	0	0
RNU1-6P	1	complement(16534081..16534224)	ENSG00000277344	0	#N/A	#N/A	#N/A	#N/A	#N/A	0	#N/A	#N/A	#N/A	#N/A	#N/A	0	#N/A	#N/A	#N/A	#N/A	#N/A	0	#N/A	#N/A	#N/A	#N/A	#N/A	0	0	0	0	0	0	0	0	0	0	0	0	0	0	0	0	0	0	0	0	0	0
AL355149.1	1	complement(16548651..16552531)	ENSG00000225710	0	#N/A	#N/A	#N/A	#N/A	#N/A	0	#N/A	#N/A	#N/A	#N/A	#N/A	0	#N/A	#N/A	#N/A	#N/A	#N/A	0	#N/A	#N/A	#N/A	#N/A	#N/A	0	0	0	0	0	0	0	0	0	0	0	0	0	0	0	0	0	0	0	0	0	0
NBPF1	1	complement(16562319..16613562)	ENSG00000219481	0	#N/A	#N/A	#N/A	#N/A	#N/A	0	#N/A	#N/A	#N/A	#N/A	#N/A	0	#N/A	#N/A	#N/A	#N/A	#N/A	0	#N/A	#N/A	#N/A	#N/A	#N/A	0	0	0	0	0	0	0	0	0	0	0	0	0	0	0	0	0	0	0	0	0	0
AL137798.1	1	16617391..16617729	ENSG00000271732	0	#N/A	#N/A	#N/A	#N/A	#N/A	0	#N/A	#N/A	#N/A	#N/A	#N/A	0	#N/A	#N/A	#N/A	#N/A	#N/A	0	#N/A	#N/A	#N/A	#N/A	#N/A	0	0	0	0	0	0	0	0	0	0	0	0	0	0	0	0	0	0	0	0	0	0
CROCCP2	1	complement(16618253..16657232)	ENSG00000215908	0	#N/A	#N/A	#N/A	#N/A	#N/A	0	#N/A	#N/A	#N/A	#N/A	#N/A	0	#N/A	#N/A	#N/A	#N/A	#N/A	0	#N/A	#N/A	#N/A	#N/A	#N/A	0	0	0	0	0	0	0	0	0	0	0	0	0	0	0	0	0	0	0	0	0	0
AL137798.3	1	complement(16642767..16643109)	ENSG00000283773	0	#N/A	#N/A	#N/A	#N/A	#N/A	0	#N/A	#N/A	#N/A	#N/A	#N/A	0	#N/A	#N/A	#N/A	#N/A	#N/A	0	#N/A	#N/A	#N/A	#N/A	#N/A	0	0	0	0	0	0	0	0	0	0	0	0	0	0	0	0	0	0	0	0	0	0
MST1P2	1	16645622..16650289	ENSG00000186301	0	#N/A	#N/A	#N/A	#N/A	#N/A	0	#N/A	#N/A	#N/A	#N/A	#N/A	0	#N/A	#N/A	#N/A	#N/A	#N/A	0	#N/A	#N/A	#N/A	#N/A	#N/A	0	0	0	0	0	0	0	0	0	0	0	0	0	0	0	0	0	0	0	0	0	0
AL137798.2	1	16656879..16667524	ENSG00000282143	0	#N/A	#N/A	#N/A	#N/A	#N/A	0	#N/A	#N/A	#N/A	#N/A	#N/A	0	#N/A	#N/A	#N/A	#N/A	#N/A	0	#N/A	#N/A	#N/A	#N/A	#N/A	0	0	0	0	0	0	0	0	0	0	0	0	0	0	0	0	0	0	0	0	0	0
RNU1-3	1	complement(16666785..16666948)	ENSG00000207513	0	#N/A	#N/A	#N/A	#N/A	#N/A	0	#N/A	#N/A	#N/A	#N/A	#N/A	1.25874	15.8571	3.98706	0.119503	0.717792	1	1.25874	15.204	3.92638	0.132234	0.733953	1	0	0	0	0	0	0	0	0	0	0	0	0	0	0	0	0	0	0	0	0	5	3.77621
AL021920.2	1	complement(16681097..16688749)	ENSG00000280114	0	#N/A	#N/A	#N/A	#N/A	#N/A	0	#N/A	#N/A	#N/A	#N/A	#N/A	0	#N/A	#N/A	#N/A	#N/A	#N/A	0	#N/A	#N/A	#N/A	#N/A	#N/A	0	0	0	0	0	0	0	0	0	0	0	0	0	0	0	0	0	0	0	0	0	0
EIF1AXP1	1	complement(16685621..16686055)	ENSG00000236698	0	#N/A	#N/A	#N/A	#N/A	#N/A	0	#N/A	#N/A	#N/A	#N/A	#N/A	0.144073	6.07359	2.60255	0.292899	0.717792	1	0.144073	5.83421	2.54454	0.308416	0.733953	1	0	0	0	0	0	0	0	0	0	0	0	0	0	0	0	0	1	0.147483	18.3828	2.89806	1	0.284735
ESPNP	1	complement(16687339..16720157)	ENSG00000268869	0.089206	1.2253	0.29314	0.651492	0.851552	1	0.0991606	1.36228	0.446022	0.417248	0.710738	1	0.128605	1.10401	0.142754	0.842225	0.974552	1	0.128605	1.27028	0.345148	0.674596	0.852683	1	8	0.104739	11.9885	23.5358	10	0.133018	15.2266	27.8058	3	0.0298615	3.74789	8.12632	10	0.0894027	10.2067	21.0964	13	0.170104	21.2023	37.6747	5	0.12631
AL021920.1	1	16701546..16705594	ENSG00000279151	0	#N/A	#N/A	#N/A	#N/A	#N/A	0	#N/A	#N/A	#N/A	#N/A	#N/A	0	#N/A	#N/A	#N/A	#N/A	#N/A	0	#N/A	#N/A	#N/A	#N/A	#N/A	0	0	0	0	0	0	0	0	0	0	0	0	0	0	0	0	0	0	0	0	0	0
AL021920.3	1	complement(16739938..16750589)	ENSG00000282740	0	#N/A	#N/A	#N/A	#N/A	#N/A	0	#N/A	#N/A	#N/A	#N/A	#N/A	0	#N/A	#N/A	#N/A	#N/A	#N/A	0	#N/A	#N/A	#N/A	#N/A	#N/A	0	0	0	0	0	0	0	0	0	0	0	0	0	0	0	0	0	0	0	0	0	0
CROCC	1	16740273..16972964	ENSG00000058453	0	#N/A	#N/A	#N/A	#N/A	#N/A	0.00223479	3.85661	1.94733	0.470478	0.710738	1	0.00481917	1.72807	0.789163	0.618136	0.802079	1	0.00481917	5.86325	2.5517	0.316574	0.733953	1	0	0	0	0	0	0	0	0	0	0	0	0	0	0	0	0	2	0.0144575	1.80203	5.79611	0	0
CROCCP4	1	16740280..16750968	ENSG00000227684	0	#N/A	#N/A	#N/A	#N/A	#N/A	0	#N/A	#N/A	#N/A	#N/A	#N/A	0	#N/A	#N/A	#N/A	#N/A	#N/A	0	#N/A	#N/A	#N/A	#N/A	#N/A	0	0	0	0	0	0	0	0	0	0	0	0	0	0	0	0	0	0	0	0	0	0
RNU1-4	1	16740516..16740679	ENSG00000207389	3.75261	-2.65398	-1.40816	0.127706	0.757646	1	3.75261	-1.54753	-0.629967	0.376716	0.710738	1	2.28935	-1.91334	-0.936094	0.324167	0.717792	1	2.14437	-1.03679	-0.0521218	0.963832	0.971443	1	7	2.73989	313.612	20.5938	3	1.19302	136.566	8.34174	0	0	0	0	0	0	0	0	1	0.39119	48.7593	2.89806	8	6.04193
MST1L	1	complement(16754910..16770237)	ENSG00000186715	0.00410335	1.11932	0.162623	0.92559	0.938225	1	0.00360789	1.02126	0.0303547	0.986092	0.999298	1	0.00360789	-3.86398	-1.95009	0.4735	0.717792	1	0.00410335	-4.00256	-2.00092	0.457823	0.733953	1	0	0	0	0	1	0.01231	1.40913	2.78058	0	0	0	0	0	0	0	0	0	0	0	0	0	0
BX284668.1	1	complement(16851257..16853129)	ENSG00000223643	0	#N/A	#N/A	#N/A	#N/A	#N/A	0	#N/A	#N/A	#N/A	#N/A	#N/A	0	#N/A	#N/A	#N/A	#N/A	#N/A	0	#N/A	#N/A	#N/A	#N/A	#N/A	0	0	0	0	0	0	0	0	0	0	0	0	0	0	0	0	0	0	0	0	0	0
BX284668.3	1	16855407..16859284	ENSG00000230239	0	#N/A	#N/A	#N/A	#N/A	#N/A	0	#N/A	#N/A	#N/A	#N/A	#N/A	0	#N/A	#N/A	#N/A	#N/A	#N/A	0	#N/A	#N/A	#N/A	#N/A	#N/A	0	0	0	0	0	0	0	0	0	0	0	0	0	0	0	0	0	0	0	0	0	0
MIR3675	1	complement(16858949..16859021)	ENSG00000263811	0	#N/A	#N/A	#N/A	#N/A	#N/A	0	#N/A	#N/A	#N/A	#N/A	#N/A	0	#N/A	#N/A	#N/A	#N/A	#N/A	0	#N/A	#N/A	#N/A	#N/A	#N/A	0	0	0	0	0	0	0	0	0	0	0	0	0	0	0	0	0	0	0	0	0	0
BX284668.2	1	16870945..16883659	ENSG00000228549	0.00607095	-3.23981	-1.69591	0.521249	0.757646	1	0.00607095	-3.49117	-1.80371	0.491476	0.710738	1	0	#N/A	#N/A	#N/A	#N/A	#N/A	0	#N/A	#N/A	#N/A	#N/A	#N/A	0	0	0	0	0	0	0	0	0	0	0	0	0	0	0	0	0	0	0	0	0	0
RNU1-5P	1	16873708..16873851	ENSG00000277234	0	#N/A	#N/A	#N/A	#N/A	#N/A	0	#N/A	#N/A	#N/A	#N/A	#N/A	0	#N/A	#N/A	#N/A	#N/A	#N/A	0	#N/A	#N/A	#N/A	#N/A	#N/A	0	0	0	0	0	0	0	0	0	0	0	0	0	0	0	0	0	0	0	0	0	0
BX284668.5	1	complement(16887577..16889706)	ENSG00000238142	0	#N/A	#N/A	#N/A	#N/A	#N/A	0	#N/A	#N/A	#N/A	#N/A	#N/A	0	#N/A	#N/A	#N/A	#N/A	#N/A	0	#N/A	#N/A	#N/A	#N/A	#N/A	0	0	0	0	0	0	0	0	0	0	0	0	0	0	0	0	0	0	0	0	0	0
BX284668.4	1	16889095..16889602	ENSG00000235241	0	#N/A	#N/A	#N/A	#N/A	#N/A	0	#N/A	#N/A	#N/A	#N/A	#N/A	0	#N/A	#N/A	#N/A	#N/A	#N/A	0	#N/A	#N/A	#N/A	#N/A	#N/A	0	0	0	0	0	0	0	0	0	0	0	0	0	0	0	0	0	0	0	0	0	0
RNU1-2	1	16895980..16896143	ENSG00000207005	5.07587	-11.2336	-3.48975	0.000751126	0.252039	1	5.07587	-3.19153	-1.67425	0.0145743	0.710738	1	3.91565	1.52883	0.612429	0.5279	0.759821	1	3.91565	5.60614	2.48701	0.0495225	0.733953	1	2	0.782827	89.6034	5.88394	1	0.397675	45.5219	2.78058	0	0	0	0	0	0	0	0	3	1.17357	146.278	8.69417	14	10.5734
BX284668.6	1	complement(16904339..16904776)	ENSG00000272426	0	#N/A	#N/A	#N/A	#N/A	#N/A	0	#N/A	#N/A	#N/A	#N/A	#N/A	0	#N/A	#N/A	#N/A	#N/A	#N/A	0	#N/A	#N/A	#N/A	#N/A	#N/A	0	0	0	0	0	0	0	0	0	0	0	0	0	0	0	0	0	0	0	0	0	0
MFAP2	1	complement(16974502..16980632)	ENSG00000117122	0.0357986	-1.43084	-0.516867	0.615067	0.822873	1	0.0558542	1.56441	0.645617	0.450811	0.710738	1	0.0558542	-1.52873	-0.612332	0.566407	0.801334	1	0.0269384	1.42254	0.508469	0.695511	0.864174	1	1	0.0236695	2.70925	2.94197	1	0.0240482	2.7528	2.78058	1	0.0179955	2.25859	2.70877	5	0.0808152	9.22627	10.5482	0	0	0	0	0	0
AL049569.2	1	16976302..16977792	ENSG00000286898	0	#N/A	#N/A	#N/A	#N/A	#N/A	0	#N/A	#N/A	#N/A	#N/A	#N/A	0	#N/A	#N/A	#N/A	#N/A	#N/A	0	#N/A	#N/A	#N/A	#N/A	#N/A	0	0	0	0	0	0	0	0	0	0	0	0	0	0	0	0	0	0	0	0	0	0
AL049569.1	1	16978926..17005091	ENSG00000226526	0	#N/A	#N/A	#N/A	#N/A	#N/A	0	#N/A	#N/A	#N/A	#N/A	#N/A	0	#N/A	#N/A	#N/A	#N/A	#N/A	0	#N/A	#N/A	#N/A	#N/A	#N/A	0	0	0	0	0	0	0	0	0	0	0	0	0	0	0	0	0	0	0	0	0	0
ATP13A2	1	complement(16985958..17011928)	ENSG00000159363	0	#N/A	#N/A	#N/A	#N/A	#N/A	0.0036388	3.85657	1.94732	0.470482	0.710738	1	0.0036388	-1.00673	-0.00967351	0.995568	0.996429	1	0.00278153	3.36287	1.74969	0.504999	0.733953	1	0	0	0	0	0	0	0	0	0	0	0	0	1	0.00834459	0.952661	2.10964	0	0	0	0	0	0
SDHB	1	complement(17018722..17054032)	ENSG00000117118	0.00935436	1.11926	0.162541	0.925626	0.938225	1	0.00859918	1.02121	0.0302835	0.986124	0.999298	1	0.00745084	-3.86399	-1.95009	0.473499	0.717792	1	0.00935436	-4.00256	-2.00092	0.457823	0.733953	1	0	0	0	0	1	0.0280631	3.21239	2.78058	0	0	0	0	0	0	0	0	0	0	0	0	0	0
PADI2	1	complement(17066761..17119451)	ENSG00000117115	0.00356621	1.11927	0.162557	0.925618	0.938225	1	0.00333075	-3.49123	-1.80374	0.491469	0.710738	1	0	#N/A	#N/A	#N/A	#N/A	#N/A	0.00356621	-4.0026	-2.00094	0.457819	0.733953	1	1	0.0106986	1.22458	2.94197	0	0	0	0	0	0	0	0	0	0	0	0	0	0	0	0	0	0
LINC02783	1	17189783..17197617	ENSG00000204362	0	#N/A	#N/A	#N/A	#N/A	#N/A	0	#N/A	#N/A	#N/A	#N/A	#N/A	0	#N/A	#N/A	#N/A	#N/A	#N/A	0	#N/A	#N/A	#N/A	#N/A	#N/A	0	0	0	0	0	0	0	0	0	0	0	0	0	0	0	0	0	0	0	0	0	0
AL590644.1	1	complement(17193232..17201733)	ENSG00000282843	0	#N/A	#N/A	#N/A	#N/A	#N/A	0	#N/A	#N/A	#N/A	#N/A	#N/A	0	#N/A	#N/A	#N/A	#N/A	#N/A	0	#N/A	#N/A	#N/A	#N/A	#N/A	0	0	0	0	0	0	0	0	0	0	0	0	0	0	0	0	0	0	0	0	0	0
PADI1	1	17205128..17246007	ENSG00000142623	0	#N/A	#N/A	#N/A	#N/A	#N/A	0	#N/A	#N/A	#N/A	#N/A	#N/A	0.0168413	6.18331	2.62838	0.302026	0.717792	1	0.0168413	5.93842	2.57008	0.31718	0.733953	1	0	0	0	0	0	0	0	0	0	0	0	0	0	0	0	0	0	0	0	0	2	0.050524
PADI3	1	17249098..17284233	ENSG00000142619	0.0125334	-5.63497	-2.49441	0.32495	0.757646	1	0.0125334	-6.07532	-2.60296	0.303845	0.710738	1	0	#N/A	#N/A	#N/A	#N/A	#N/A	0	#N/A	#N/A	#N/A	#N/A	#N/A	0	0	0	0	0	0	0	0	0	0	0	0	0	0	0	0	0	0	0	0	0	0
MIR3972	1	17277889..17277975	ENSG00000266634	0	#N/A	#N/A	#N/A	#N/A	#N/A	0	#N/A	#N/A	#N/A	#N/A	#N/A	0	#N/A	#N/A	#N/A	#N/A	#N/A	0	#N/A	#N/A	#N/A	#N/A	#N/A	0	0	0	0	0	0	0	0	0	0	0	0	0	0	0	0	0	0	0	0	0	0
PADI4	1	17308195..17364004	ENSG00000159339	0	#N/A	#N/A	#N/A	#N/A	#N/A	0	#N/A	#N/A	#N/A	#N/A	#N/A	0	#N/A	#N/A	#N/A	#N/A	#N/A	0	#N/A	#N/A	#N/A	#N/A	#N/A	0	0	0	0	0	0	0	0	0	0	0	0	0	0	0	0	0	0	0	0	0	0
PADI6	1	17372196..17401699	ENSG00000276747	0.00907327	4.15071	2.05336	0.442501	0.757646	1	0	#N/A	#N/A	#N/A	#N/A	#N/A	0	#N/A	#N/A	#N/A	#N/A	#N/A	0.00907327	-4.00256	-2.00092	0.457823	0.733953	1	0	0	0	0	1	0.0272198	3.11586	2.78058	0	0	0	0	0	0	0	0	0	0	0	0	0	0
RCC2-AS1	1	17406760..17407382	ENSG00000227751	0	#N/A	#N/A	#N/A	#N/A	#N/A	0	#N/A	#N/A	#N/A	#N/A	#N/A	0	#N/A	#N/A	#N/A	#N/A	#N/A	0	#N/A	#N/A	#N/A	#N/A	#N/A	0	0	0	0	0	0	0	0	0	0	0	0	0	0	0	0	0	0	0	0	0	0
RCC2	1	complement(17406760..17439677)	ENSG00000179051	0.015905	1.11379	0.155474	0.894235	0.938225	1	0.0194496	1.33112	0.412646	0.735577	0.884059	1	0.085805	3.00375	1.58677	0.176402	0.717792	1	0.085805	3.71528	1.89347	0.114284	0.733953	1	1	0.0157371	1.80129	2.94197	2	0.0319778	3.6605	5.56116	0	0	0	0	7	0.0752241	8.58796	14.7675	0	0	0	0	6	0.182191
ARHGEF10L	1	17539698..17697874	ENSG00000074964	0	#N/A	#N/A	#N/A	#N/A	#N/A	0	#N/A	#N/A	#N/A	#N/A	#N/A	0.0103813	6.18331	2.62838	0.302139	0.717792	1	0.0103813	5.93842	2.57008	0.317292	0.733953	1	0	0	0	0	0	0	0	0	0	0	0	0	0	0	0	0	0	0	0	0	2	0.031144
LINC02810	1	17717625..17749978	ENSG00000236648	0	#N/A	#N/A	#N/A	#N/A	#N/A	0	#N/A	#N/A	#N/A	#N/A	#N/A	0	#N/A	#N/A	#N/A	#N/A	#N/A	0	#N/A	#N/A	#N/A	#N/A	#N/A	0	0	0	0	0	0	0	0	0	0	0	0	0	0	0	0	0	0	0	0	0	0
ACTL8	1	17755333..17827063	ENSG00000117148	0.0815973	2.47769	1.30899	0.250664	0.757646	1	0.0510481	1.60324	0.680988	0.539336	0.766456	1	0.0510481	-14.9228	-3.89944	0.129903	0.717792	1	0.0815973	-21.8436	-4.44914	0.089175	0.733953	1	5	0.174056	19.9227	14.7098	2	0.070736	8.09717	5.56116	0	0	0	0	0	0	0	0	0	0	0	0	0	0
AL357509.1	1	18015712..18045612	ENSG00000284653	0.0295105	10.1628	3.34523	0.181113	0.757646	1	0.0365523	12.1812	3.60658	0.149356	0.710738	1	0.0365523	1.01595	0.0228239	0.983815	0.996429	1	0.032399	1.23555	0.305151	0.799204	0.941801	1	1	0.0318886	3.65002	2.94197	1	0.0323987	3.70869	2.78058	1	0.0242442	3.04287	2.70877	3	0.0653266	7.45801	6.32893	1	0.0318704	3.97244	2.89806	0	0
LINC01654	1	18065657..18074412	ENSG00000261781	0.00808762	-3.23989	-1.69594	0.521239	0.757646	1	0.00808762	-3.49123	-1.80374	0.491469	0.710738	1	0.0167084	3.49149	1.80384	0.488364	0.717792	1	0.0167084	3.36336	1.7499	0.504941	0.733953	1	0	0	0	0	0	0	0	0	0	0	0	0	0	0	0	0	0	0	0	0	1	0.0501253
IGSF21	1	18107798..18378483	ENSG00000117154	0	#N/A	#N/A	#N/A	#N/A	#N/A	0	#N/A	#N/A	#N/A	#N/A	#N/A	0	#N/A	#N/A	#N/A	#N/A	#N/A	0	#N/A	#N/A	#N/A	#N/A	#N/A	0	0	0	0	0	0	0	0	0	0	0	0	0	0	0	0	0	0	0	0	0	0
AL365209.1	1	18109389..18115861	ENSG00000280222	0	#N/A	#N/A	#N/A	#N/A	#N/A	0.00267507	3.85656	1.94732	0.470482	0.710738	1	0.00637827	-1.00658	-0.00946699	0.995662	0.996429	1	0.00637827	3.36336	1.7499	0.504941	0.733953	1	0	0	0	0	0	0	0	0	0	0	0	0	0	0	0	0	0	0	0	0	1	0.0191348
IGSF21-AS1	1	complement(18166929..18179346)	ENSG00000230035	0	#N/A	#N/A	#N/A	#N/A	#N/A	0	#N/A	#N/A	#N/A	#N/A	#N/A	0	#N/A	#N/A	#N/A	#N/A	#N/A	0	#N/A	#N/A	#N/A	#N/A	#N/A	0	0	0	0	0	0	0	0	0	0	0	0	0	0	0	0	0	0	0	0	0	0
AL591896.1	1	18385829..18388514	ENSG00000225387	0	#N/A	#N/A	#N/A	#N/A	#N/A	0	#N/A	#N/A	#N/A	#N/A	#N/A	0	#N/A	#N/A	#N/A	#N/A	#N/A	0	#N/A	#N/A	#N/A	#N/A	#N/A	0	0	0	0	0	0	0	0	0	0	0	0	0	0	0	0	0	0	0	0	0	0
KLHDC7A	1	18480982..18486126	ENSG00000179023	0.0409907	3.43035	1.77836	0.0877707	0.757646	1	0.0110986	-2.41895	-1.27438	0.381592	0.710738	1	0.0490126	7.47312	2.90171	0.0601694	0.717792	1	0.0490126	-1.09097	-0.125611	0.902221	0.969598	1	3	0.0374296	4.28425	8.82591	6	0.0760567	8.70623	16.6835	1	0.00948565	1.19054	2.70877	0	0	0	0	6	0.0748166	9.3254	17.3883	3	0.0722213
DYNLL1P3	1	18513118..18513383	ENSG00000235282	0	#N/A	#N/A	#N/A	#N/A	#N/A	0	#N/A	#N/A	#N/A	#N/A	#N/A	0	#N/A	#N/A	#N/A	#N/A	#N/A	0	#N/A	#N/A	#N/A	#N/A	#N/A	0	0	0	0	0	0	0	0	0	0	0	0	0	0	0	0	0	0	0	0	0	0
AL031737.1	1	18595414..18595636	ENSG00000225478	0	#N/A	#N/A	#N/A	#N/A	#N/A	0	#N/A	#N/A	#N/A	#N/A	#N/A	0	#N/A	#N/A	#N/A	#N/A	#N/A	0	#N/A	#N/A	#N/A	#N/A	#N/A	0	0	0	0	0	0	0	0	0	0	0	0	0	0	0	0	0	0	0	0	0	0
PAX7	1	18630846..18748866	ENSG00000009709	0.00286714	-3.23971	-1.69586	0.521261	0.757646	1	0.00286714	-3.49106	-1.80367	0.491488	0.710738	1	0	#N/A	#N/A	#N/A	#N/A	#N/A	0	#N/A	#N/A	#N/A	#N/A	#N/A	0	0	0	0	0	0	0	0	0	0	0	0	0	0	0	0	0	0	0	0	0	0
TAS1R2	1	complement(18839599..18859682)	ENSG00000179002	0.0230272	-2.19844	-1.13648	0.4361	0.757646	1	0.0230272	-1.40679	-0.492409	0.687122	0.844482	1	0.0309861	1.86378	0.898228	0.498536	0.727532	1	0.0309861	3.01569	1.59249	0.290737	0.733953	1	0	0	0	0	1	0.0256564	2.9369	2.78058	0	0	0	0	1	0.017244	1.96866	2.10964	3	0.0757143	9.43729	8.69417	0	0
ALDH4A1	1	complement(18871430..18902724)	ENSG00000159423	26.9538	1.0413	0.0583795	0.808161	0.938225	1	26.9538	-1.04588	-0.0647203	0.688584	0.845054	1	28.5205	1.0071	0.0102097	0.983086	0.996429	1	28.5205	-1.04284	-0.0605226	0.910235	0.969598	1	1500	26.5109	3034.48	4412.95	1434	25.7499	2947.59	3987.35	1803	24.2272	3040.73	4883.92	2363	28.5187	3255.84	4985.09	1764	31.1591	3883.78	5112.17	759	25.8836
MIR4695	1	complement(18883202..18883275)	ENSG00000265606	0	#N/A	#N/A	#N/A	#N/A	#N/A	0	#N/A	#N/A	#N/A	#N/A	#N/A	0	#N/A	#N/A	#N/A	#N/A	#N/A	0	#N/A	#N/A	#N/A	#N/A	#N/A	0	0	0	0	0	0	0	0	0	0	0	0	0	0	0	0	0	0	0	0	0	0
MIR1290	1	complement(18897071..18897148)	ENSG00000221662	0	#N/A	#N/A	#N/A	#N/A	#N/A	0	#N/A	#N/A	#N/A	#N/A	#N/A	0	#N/A	#N/A	#N/A	#N/A	#N/A	0	#N/A	#N/A	#N/A	#N/A	#N/A	0	0	0	0	0	0	0	0	0	0	0	0	0	0	0	0	0	0	0	0	0	0
IFFO2	1	complement(18904280..18956676)	ENSG00000169991	0.00623782	-5.60595	-2.48696	0.323646	0.757646	1	0.00623782	-1.69911	-0.764778	0.620363	0.791053	1	0.00280235	-3.86399	-1.95009	0.473499	0.717792	1	0	#N/A	#N/A	#N/A	#N/A	#N/A	0	0	0	0	0	0	0	0	0	0	0	0	0	0	0	0	0	0	0	0	0	0
AL137127.1	1	complement(19072110..19075511)	ENSG00000272084	0	#N/A	#N/A	#N/A	#N/A	#N/A	0	#N/A	#N/A	#N/A	#N/A	#N/A	0	#N/A	#N/A	#N/A	#N/A	#N/A	0	#N/A	#N/A	#N/A	#N/A	#N/A	0	0	0	0	0	0	0	0	0	0	0	0	0	0	0	0	0	0	0	0	0	0
UBR4	1	complement(19074510..19210266)	ENSG00000127481	0.0120425	-10.1273	-3.34017	0.0172467	0.757646	1	0.0120425	-6.46793	-2.6933	0.0167044	0.710738	1	0.00983046	3.31232	1.72784	0.203418	0.717792	1	0.00983046	5.38472	2.42887	0.112158	0.733953	1	0	0	0	0	0	0	0	0	1	0.00197898	0.24838	2.70877	1	0.00177747	0.202925	2.10964	1	0.00260148	0.324258	2.89806	5	0.0251124
EMC1-AS1	1	19210501..19240704	ENSG00000230424	0	#N/A	#N/A	#N/A	#N/A	#N/A	0	#N/A	#N/A	#N/A	#N/A	#N/A	0	#N/A	#N/A	#N/A	#N/A	#N/A	0	#N/A	#N/A	#N/A	#N/A	#N/A	0	0	0	0	0	0	0	0	0	0	0	0	0	0	0	0	0	0	0	0	0	0
EMC1	1	complement(19215660..19251527)	ENSG00000127463	0.0184384	-2.4969	-1.32014	0.187327	0.757646	1	0.0184384	-2.13347	-1.09321	0.254109	0.710738	1	0.00875408	-1.27747	-0.353293	0.783327	0.923463	1	0.00875408	-1.04979	-0.070107	0.954835	0.969598	1	1	0.00668525	0.765203	2.94197	1	0.00679219	0.777504	2.78058	1	0.00508266	0.63792	2.70877	0	0	0	0	2	0.0133629	1.6656	5.79611	1	0.0128993
MRTO4	1	19251805..19260128	ENSG00000053372	0	#N/A	#N/A	#N/A	#N/A	#N/A	0.00775967	3.85661	1.94733	0.470478	0.710738	1	0.00775967	-3.86407	-1.95012	0.473491	0.717792	1	0	#N/A	#N/A	#N/A	#N/A	#N/A	0	0	0	0	0	0	0	0	0	0	0	0	0	0	0	0	0	0	0	0	0	0
AL035413.2	1	complement(19260521..19262307)	ENSG00000286064	0	#N/A	#N/A	#N/A	#N/A	#N/A	0	#N/A	#N/A	#N/A	#N/A	#N/A	0	#N/A	#N/A	#N/A	#N/A	#N/A	0	#N/A	#N/A	#N/A	#N/A	#N/A	0	0	0	0	0	0	0	0	0	0	0	0	0	0	0	0	0	0	0	0	0	0
AKR7L	1	complement(19265982..19274194)	ENSG00000211454	0	#N/A	#N/A	#N/A	#N/A	#N/A	0	#N/A	#N/A	#N/A	#N/A	#N/A	0	#N/A	#N/A	#N/A	#N/A	#N/A	0	#N/A	#N/A	#N/A	#N/A	#N/A	0	0	0	0	0	0	0	0	0	0	0	0	0	0	0	0	0	0	0	0	0	0
AKR7A3	1	complement(19282573..19288770)	ENSG00000162482	0	#N/A	#N/A	#N/A	#N/A	#N/A	0	#N/A	#N/A	#N/A	#N/A	#N/A	0	#N/A	#N/A	#N/A	#N/A	#N/A	0	#N/A	#N/A	#N/A	#N/A	#N/A	0	0	0	0	0	0	0	0	0	0	0	0	0	0	0	0	0	0	0	0	0	0
AL035413.1	1	19297080..19297903	ENSG00000270728	0	#N/A	#N/A	#N/A	#N/A	#N/A	0	#N/A	#N/A	#N/A	#N/A	#N/A	0	#N/A	#N/A	#N/A	#N/A	#N/A	0	#N/A	#N/A	#N/A	#N/A	#N/A	0	0	0	0	0	0	0	0	0	0	0	0	0	0	0	0	0	0	0	0	0	0
AKR7A2	1	complement(19303965..19312146)	ENSG00000053371	0.0112209	-3.23989	-1.69594	0.521239	0.757646	1	0.0112209	-3.49123	-1.80374	0.491469	0.710738	1	0	#N/A	#N/A	#N/A	#N/A	#N/A	0	#N/A	#N/A	#N/A	#N/A	#N/A	0	0	0	0	0	0	0	0	0	0	0	0	0	0	0	0	0	0	0	0	0	0
RNU6-1099P	1	complement(19305076..19305182)	ENSG00000200403	0	#N/A	#N/A	#N/A	#N/A	#N/A	0	#N/A	#N/A	#N/A	#N/A	#N/A	0	#N/A	#N/A	#N/A	#N/A	#N/A	0	#N/A	#N/A	#N/A	#N/A	#N/A	0	0	0	0	0	0	0	0	0	0	0	0	0	0	0	0	0	0	0	0	0	0
SLC66A1	1	19312326..19329300	ENSG00000040487	0	#N/A	#N/A	#N/A	#N/A	#N/A	0	#N/A	#N/A	#N/A	#N/A	#N/A	0	#N/A	#N/A	#N/A	#N/A	#N/A	0	#N/A	#N/A	#N/A	#N/A	#N/A	0	0	0	0	0	0	0	0	0	0	0	0	0	0	0	0	0	0	0	0	0	0
CAPZB	1	complement(19338775..19485539)	ENSG00000077549	0.0133179	1.11535	0.157497	0.911357	0.938225	1	0.0123443	1.01201	0.0172212	0.989778	0.999298	1	0.0127467	-1.72678	-0.788086	0.611809	0.801334	1	0.0133179	-1.82735	-0.86975	0.574874	0.78978	1	1	0.0198184	2.26844	2.94197	1	0.0201354	2.30491	2.78058	0	0	0	0	0	0	0	0	0	0	0	0	1	0.0382401
RN7SL277P	1	19424384..19424671	ENSG00000240490	0	#N/A	#N/A	#N/A	#N/A	#N/A	0	#N/A	#N/A	#N/A	#N/A	#N/A	0	#N/A	#N/A	#N/A	#N/A	#N/A	0	#N/A	#N/A	#N/A	#N/A	#N/A	0	0	0	0	0	0	0	0	0	0	0	0	0	0	0	0	0	0	0	0	0	0
MICOS10	1	19484403..19629821	ENSG00000173436	0.00390461	4.15076	2.05338	0.442497	0.757646	1	0	#N/A	#N/A	#N/A	#N/A	#N/A	0	#N/A	#N/A	#N/A	#N/A	#N/A	0.00390461	-4.0026	-2.00094	0.457819	0.733953	1	1	0.0117138	1.34078	2.94197	0	0	0	0	0	0	0	0	0	0	0	0	0	0	0	0	0	0
RNU4-28P	1	19510593..19510733	ENSG00000201609	0	#N/A	#N/A	#N/A	#N/A	#N/A	0	#N/A	#N/A	#N/A	#N/A	#N/A	0	#N/A	#N/A	#N/A	#N/A	#N/A	0	#N/A	#N/A	#N/A	#N/A	#N/A	0	0	0	0	0	0	0	0	0	0	0	0	0	0	0	0	0	0	0	0	0	0
AL031727.2	1	complement(19591802..19596832)	ENSG00000235185	0	#N/A	#N/A	#N/A	#N/A	#N/A	0	#N/A	#N/A	#N/A	#N/A	#N/A	0	#N/A	#N/A	#N/A	#N/A	#N/A	0	#N/A	#N/A	#N/A	#N/A	#N/A	0	0	0	0	0	0	0	0	0	0	0	0	0	0	0	0	0	0	0	0	0	0
NBL1	1	19596979..19658456	ENSG00000158747	0	#N/A	#N/A	#N/A	#N/A	#N/A	0	#N/A	#N/A	#N/A	#N/A	#N/A	0	#N/A	#N/A	#N/A	#N/A	#N/A	0	#N/A	#N/A	#N/A	#N/A	#N/A	0	0	0	0	0	0	0	0	0	0	0	0	0	0	0	0	0	0	0	0	0	0
MICOS10-NBL1	1	19597067..19656927	ENSG00000270136	0	#N/A	#N/A	#N/A	#N/A	#N/A	0	#N/A	#N/A	#N/A	#N/A	#N/A	0	#N/A	#N/A	#N/A	#N/A	#N/A	0	#N/A	#N/A	#N/A	#N/A	#N/A	0	0	0	0	0	0	0	0	0	0	0	0	0	0	0	0	0	0	0	0	0	0
AL031727.1	1	19608114..19608568	ENSG00000226396	0	#N/A	#N/A	#N/A	#N/A	#N/A	0	#N/A	#N/A	#N/A	#N/A	#N/A	0	#N/A	#N/A	#N/A	#N/A	#N/A	0	#N/A	#N/A	#N/A	#N/A	#N/A	0	0	0	0	0	0	0	0	0	0	0	0	0	0	0	0	0	0	0	0	0	0
HTR6	1	19664875..19680966	ENSG00000158748	0	#N/A	#N/A	#N/A	#N/A	#N/A	0	#N/A	#N/A	#N/A	#N/A	#N/A	0	#N/A	#N/A	#N/A	#N/A	#N/A	0	#N/A	#N/A	#N/A	#N/A	#N/A	0	0	0	0	0	0	0	0	0	0	0	0	0	0	0	0	0	0	0	0	0	0
TMCO4	1	complement(19682213..19799945)	ENSG00000162542	0	#N/A	#N/A	#N/A	#N/A	#N/A	0	#N/A	#N/A	#N/A	#N/A	#N/A	0	#N/A	#N/A	#N/A	#N/A	#N/A	0	#N/A	#N/A	#N/A	#N/A	#N/A	0	0	0	0	0	0	0	0	0	0	0	0	0	0	0	0	0	0	0	0	0	0
RNF186	1	complement(19814029..19815283)	ENSG00000178828	0	#N/A	#N/A	#N/A	#N/A	#N/A	0	#N/A	#N/A	#N/A	#N/A	#N/A	0	#N/A	#N/A	#N/A	#N/A	#N/A	0	#N/A	#N/A	#N/A	#N/A	#N/A	0	0	0	0	0	0	0	0	0	0	0	0	0	0	0	0	0	0	0	0	0	0
AL391883.1	1	19814367..19819502	ENSG00000235434	0	#N/A	#N/A	#N/A	#N/A	#N/A	0	#N/A	#N/A	#N/A	#N/A	#N/A	0	#N/A	#N/A	#N/A	#N/A	#N/A	0	#N/A	#N/A	#N/A	#N/A	#N/A	0	0	0	0	0	0	0	0	0	0	0	0	0	0	0	0	0	0	0	0	0	0
OTUD3	1	19882395..19912945	ENSG00000169914	0.00310781	4.15076	2.05338	0.442497	0.757646	1	0	#N/A	#N/A	#N/A	#N/A	#N/A	0.0119932	6.18331	2.62838	0.302252	0.717792	1	0.0119932	1.63292	0.707451	0.676948	0.853687	1	1	0.00932343	1.06717	2.94197	0	0	0	0	0	0	0	0	0	0	0	0	0	0	0	0	2	0.0359795
PLA2G2E	1	complement(19920009..19923617)	ENSG00000188784	0	#N/A	#N/A	#N/A	#N/A	#N/A	0	#N/A	#N/A	#N/A	#N/A	#N/A	0	#N/A	#N/A	#N/A	#N/A	#N/A	0	#N/A	#N/A	#N/A	#N/A	#N/A	0	0	0	0	0	0	0	0	0	0	0	0	0	0	0	0	0	0	0	0	0	0
RN7SL304P	1	19970969..19971269	ENSG00000242688	0	#N/A	#N/A	#N/A	#N/A	#N/A	0	#N/A	#N/A	#N/A	#N/A	#N/A	0	#N/A	#N/A	#N/A	#N/A	#N/A	0	#N/A	#N/A	#N/A	#N/A	#N/A	0	0	0	0	0	0	0	0	0	0	0	0	0	0	0	0	0	0	0	0	0	0
PLA2G2A	1	complement(19975431..19980416)	ENSG00000188257	0.0110142	-3.23971	-1.69586	0.521261	0.757646	1	0.0110142	-3.49106	-1.80367	0.491488	0.710738	1	0.0253829	6.10382	2.60971	0.299804	0.717792	1	0.0253829	5.86325	2.5517	0.316573	0.733953	1	0	0	0	0	0	0	0	0	0	0	0	0	0	0	0	0	2	0.0761486	9.49143	5.79611	0	0
PLA2G5	1	20028179..20091911	ENSG00000127472	0.0305803	1.11237	0.153641	0.872011	0.938225	1	0.0290502	-1.22167	-0.288857	0.761653	0.905832	1	0.0423214	1.48326	0.568772	0.604678	0.801334	1	0.0423214	1.13361	0.180925	0.869084	0.969598	1	3	0.0576228	6.59558	8.82591	1	0.0195149	2.23387	2.78058	1	0.0146031	1.83283	2.70877	1	0.0131161	1.49741	2.10964	4	0.0767866	9.57095	11.5922	1	0.0370615
PLA2G2D	1	complement(20111939..20119566)	ENSG00000117215	0	#N/A	#N/A	#N/A	#N/A	#N/A	0	#N/A	#N/A	#N/A	#N/A	#N/A	0	#N/A	#N/A	#N/A	#N/A	#N/A	0	#N/A	#N/A	#N/A	#N/A	#N/A	0	0	0	0	0	0	0	0	0	0	0	0	0	0	0	0	0	0	0	0	0	0
PLA2G2F	1	20139326..20150386	ENSG00000158786	0	#N/A	#N/A	#N/A	#N/A	#N/A	0	#N/A	#N/A	#N/A	#N/A	#N/A	0.00641095	3.49149	1.80384	0.488364	0.717792	1	0.00641095	3.36336	1.7499	0.504941	0.733953	1	0	0	0	0	0	0	0	0	0	0	0	0	0	0	0	0	0	0	0	0	1	0.0192328
Z98257.1	1	20154171..20160568	ENSG00000227066	0	#N/A	#N/A	#N/A	#N/A	#N/A	0	#N/A	#N/A	#N/A	#N/A	#N/A	0	#N/A	#N/A	#N/A	#N/A	#N/A	0	#N/A	#N/A	#N/A	#N/A	#N/A	0	0	0	0	0	0	0	0	0	0	0	0	0	0	0	0	0	0	0	0	0	0
PLA2G2C	1	complement(20161253..20177424)	ENSG00000187980	0	#N/A	#N/A	#N/A	#N/A	#N/A	0	#N/A	#N/A	#N/A	#N/A	#N/A	0	#N/A	#N/A	#N/A	#N/A	#N/A	0	#N/A	#N/A	#N/A	#N/A	#N/A	0	0	0	0	0	0	0	0	0	0	0	0	0	0	0	0	0	0	0	0	0	0
UBXN10-AS1	1	complement(20184242..20186486)	ENSG00000225986	0	#N/A	#N/A	#N/A	#N/A	#N/A	0	#N/A	#N/A	#N/A	#N/A	#N/A	0	#N/A	#N/A	#N/A	#N/A	#N/A	0	#N/A	#N/A	#N/A	#N/A	#N/A	0	0	0	0	0	0	0	0	0	0	0	0	0	0	0	0	0	0	0	0	0	0
UBXN10	1	20186096..20196050	ENSG00000162543	0	#N/A	#N/A	#N/A	#N/A	#N/A	0	#N/A	#N/A	#N/A	#N/A	#N/A	0	#N/A	#N/A	#N/A	#N/A	#N/A	0	#N/A	#N/A	#N/A	#N/A	#N/A	0	0	0	0	0	0	0	0	0	0	0	0	0	0	0	0	0	0	0	0	0	0
LINC01757	1	20243095..20244664	ENSG00000228105	0	#N/A	#N/A	#N/A	#N/A	#N/A	0	#N/A	#N/A	#N/A	#N/A	#N/A	0	#N/A	#N/A	#N/A	#N/A	#N/A	0	#N/A	#N/A	#N/A	#N/A	#N/A	0	0	0	0	0	0	0	0	0	0	0	0	0	0	0	0	0	0	0	0	0	0
Z98257.2	1	20272018..20275005	ENSG00000284710	0	#N/A	#N/A	#N/A	#N/A	#N/A	0.0116624	3.85657	1.94732	0.470482	0.710738	1	0.0116624	-3.86398	-1.95009	0.4735	0.717792	1	0	#N/A	#N/A	#N/A	#N/A	#N/A	0	0	0	0	0	0	0	0	0	0	0	0	0	0	0	0	0	0	0	0	0	0
VWA5B1	1	20290919..20354894	ENSG00000158816	0.0110621	13.1682	3.71899	0.135038	0.757646	1	0	#N/A	#N/A	#N/A	#N/A	#N/A	0.0102273	11.2343	3.48983	0.15746	0.717792	1	0.0110621	-1.04813	-0.0678162	0.956422	0.969598	1	0	0	0	0	1	0.0102272	1.17071	2.78058	3	0.0229592	2.88159	8.12632	3	0.0206214	2.35424	6.32893	1	0.0100604	1.25396	2.89806	0	0
AL020998.1	1	complement(20294211..20323187)	ENSG00000226664	0	#N/A	#N/A	#N/A	#N/A	#N/A	0	#N/A	#N/A	#N/A	#N/A	#N/A	0	#N/A	#N/A	#N/A	#N/A	#N/A	0	#N/A	#N/A	#N/A	#N/A	#N/A	0	0	0	0	0	0	0	0	0	0	0	0	0	0	0	0	0	0	0	0	0	0
LINC01141	1	complement(20360579..20431234)	ENSG00000236963	0	#N/A	#N/A	#N/A	#N/A	#N/A	0	#N/A	#N/A	#N/A	#N/A	#N/A	0	#N/A	#N/A	#N/A	#N/A	#N/A	0	#N/A	#N/A	#N/A	#N/A	#N/A	0	0	0	0	0	0	0	0	0	0	0	0	0	0	0	0	0	0	0	0	0	0
AL139254.1	1	complement(20412304..20413253)	ENSG00000226487	0	#N/A	#N/A	#N/A	#N/A	#N/A	0	#N/A	#N/A	#N/A	#N/A	#N/A	0	#N/A	#N/A	#N/A	#N/A	#N/A	0	#N/A	#N/A	#N/A	#N/A	#N/A	0	0	0	0	0	0	0	0	0	0	0	0	0	0	0	0	0	0	0	0	0	0
AL139254.2	1	20476222..20478937	ENSG00000284641	0.694651	-1.42622	-0.512201	0.388281	0.757646	1	0.694651	-1.83338	-0.874502	0.0601955	0.710738	1	0.510207	-1.06097	-0.085385	0.910191	0.996429	1	0.510207	-1.29807	-0.376372	0.655218	0.845347	1	10	0.479043	54.832	29.4197	16	0.77873	89.1414	44.4893	4	0.145683	18.2845	10.8351	4	0.130848	14.9383	8.43858	8	0.383016	47.7405	23.1845	11	1.01676
AL139254.3	1	complement(20478779..20480397)	ENSG00000284743	0	#N/A	#N/A	#N/A	#N/A	#N/A	0	#N/A	#N/A	#N/A	#N/A	#N/A	0	#N/A	#N/A	#N/A	#N/A	#N/A	0	#N/A	#N/A	#N/A	#N/A	#N/A	0	0	0	0	0	0	0	0	0	0	0	0	0	0	0	0	0	0	0	0	0	0
CAMK2N1	1	complement(20482391..20486210)	ENSG00000162545	0.00834531	4.15071	2.05336	0.442501	0.757646	1	0	#N/A	#N/A	#N/A	#N/A	#N/A	0	#N/A	#N/A	#N/A	#N/A	#N/A	0.00834531	-4.00256	-2.00092	0.457823	0.733953	1	0	0	0	0	1	0.0250359	2.86587	2.78058	0	0	0	0	0	0	0	0	0	0	0	0	0	0
MUL1	1	complement(20499448..20508151)	ENSG00000090432	0	#N/A	#N/A	#N/A	#N/A	#N/A	0.00816875	3.85661	1.94733	0.470478	0.710738	1	0.0340087	1.72818	0.789257	0.653518	0.824766	1	0.0340087	5.93842	2.57008	0.317404	0.733953	1	0	0	0	0	0	0	0	0	0	0	0	0	0	0	0	0	0	0	0	0	2	0.102026
RPS4XP4	1	20525989..20526751	ENSG00000215520	0	#N/A	#N/A	#N/A	#N/A	#N/A	0	#N/A	#N/A	#N/A	#N/A	#N/A	0	#N/A	#N/A	#N/A	#N/A	#N/A	0	#N/A	#N/A	#N/A	#N/A	#N/A	0	0	0	0	0	0	0	0	0	0	0	0	0	0	0	0	0	0	0	0	0	0
FAM43B	1	20552573..20555020	ENSG00000183114	0	#N/A	#N/A	#N/A	#N/A	#N/A	0	#N/A	#N/A	#N/A	#N/A	#N/A	0	#N/A	#N/A	#N/A	#N/A	#N/A	0	#N/A	#N/A	#N/A	#N/A	#N/A	0	0	0	0	0	0	0	0	0	0	0	0	0	0	0	0	0	0	0	0	0	0
CDA	1	20589086..20618903	ENSG00000158825	0	#N/A	#N/A	#N/A	#N/A	#N/A	0	#N/A	#N/A	#N/A	#N/A	#N/A	0	#N/A	#N/A	#N/A	#N/A	#N/A	0	#N/A	#N/A	#N/A	#N/A	#N/A	0	0	0	0	0	0	0	0	0	0	0	0	0	0	0	0	0	0	0	0	0	0
PINK1	1	20633458..20651511	ENSG00000158828	0.00442733	4.15076	2.05338	0.442497	0.757646	1	0.00716563	6.6314	2.72931	0.290023	0.710738	1	0.00716563	-6.62849	-2.72868	0.294678	0.717792	1	0.00442733	-4.0026	-2.00094	0.457819	0.733953	1	1	0.013282	1.52027	2.94197	0	0	0	0	0	0	0	0	0	0	0	0	0	0	0	0	0	0
MIR6084	1	20633679..20633788	ENSG00000284005	0	#N/A	#N/A	#N/A	#N/A	#N/A	0	#N/A	#N/A	#N/A	#N/A	#N/A	0	#N/A	#N/A	#N/A	#N/A	#N/A	0	#N/A	#N/A	#N/A	#N/A	#N/A	0	0	0	0	0	0	0	0	0	0	0	0	0	0	0	0	0	0	0	0	0	0
PINK1-AS	1	complement(20642657..20652193)	ENSG00000117242	0	#N/A	#N/A	#N/A	#N/A	#N/A	0	#N/A	#N/A	#N/A	#N/A	#N/A	0	#N/A	#N/A	#N/A	#N/A	#N/A	0	#N/A	#N/A	#N/A	#N/A	#N/A	0	0	0	0	0	0	0	0	0	0	0	0	0	0	0	0	0	0	0	0	0	0
DDOST	1	complement(20651767..20661544)	ENSG00000244038	0.0293834	-1.16445	-0.219652	0.84422	0.938225	1	0.0293834	-1.82558	-0.868353	0.478999	0.710738	1	0.0382058	1.43578	0.521837	0.71184	0.86681	1	0.0382058	-1.04976	-0.0700603	0.954001	0.969598	1	1	0.0235913	2.70029	2.94197	1	0.0239686	2.74369	2.78058	1	0.0179359	2.25112	2.70877	0	0	0	0	1	0.0235778	2.93882	2.89806	2	0.0910397
KIF17	1	complement(20664014..20718017)	ENSG00000117245	0	#N/A	#N/A	#N/A	#N/A	#N/A	0	#N/A	#N/A	#N/A	#N/A	#N/A	0	#N/A	#N/A	#N/A	#N/A	#N/A	0	#N/A	#N/A	#N/A	#N/A	#N/A	0	0	0	0	0	0	0	0	0	0	0	0	0	0	0	0	0	0	0	0	0	0
AL663074.2	1	complement(20692734..20694013)	ENSG00000235432	0	#N/A	#N/A	#N/A	#N/A	#N/A	0	#N/A	#N/A	#N/A	#N/A	#N/A	0	#N/A	#N/A	#N/A	#N/A	#N/A	0	#N/A	#N/A	#N/A	#N/A	#N/A	0	0	0	0	0	0	0	0	0	0	0	0	0	0	0	0	0	0	0	0	0	0
SH2D5	1	complement(20719731..20732837)	ENSG00000189410	0.00362556	4.15061	2.05332	0.44251	0.757646	1	0.00426	3.85657	1.94732	0.470482	0.710738	1	0.00426	-3.86398	-1.95009	0.4735	0.717792	1	0.00362556	-4.00243	-2.00088	0.457835	0.733953	1	0	0	0	0	0	0	0	0	1	0.0108767	1.36512	2.70877	0	0	0	0	0	0	0	0	0	0
AL663074.1	1	20732880..20733952	ENSG00000233069	0.0727075	4.15071	2.05336	0.442501	0.757646	1	0	#N/A	#N/A	#N/A	#N/A	#N/A	0	#N/A	#N/A	#N/A	#N/A	#N/A	0.0727075	-4.00256	-2.00092	0.457823	0.733953	1	0	0	0	0	1	0.218123	24.9685	2.78058	0	0	0	0	0	0	0	0	0	0	0	0	0	0
HP1BP3	1	complement(20740266..20787323)	ENSG00000127483	0.00596457	-7.97192	-2.99493	0.224834	0.757646	1	0.00984724	1.61201	0.688862	0.550127	0.779006	1	0.0212919	1.39864	0.48403	0.669393	0.838683	1	0.0212919	18.2892	4.19292	0.0943949	0.733953	1	0	0	0	0	0	0	0	0	0	0	0	0	3	0.0133981	1.5296	6.32893	0	0	0	0	4	0.0504776
EIF4G3	1	complement(20806292..21176888)	ENSG00000075151	0	#N/A	#N/A	#N/A	#N/A	#N/A	0	#N/A	#N/A	#N/A	#N/A	#N/A	0.0172099	12.6663	3.66292	0.155479	0.717792	1	0.0172099	12.1478	3.60263	0.165748	0.733953	1	0	0	0	0	0	0	0	0	0	0	0	0	0	0	0	0	0	0	0	0	4	0.0516297
RNU7-200P	1	20841241..20841302	ENSG00000251914	0	#N/A	#N/A	#N/A	#N/A	#N/A	0	#N/A	#N/A	#N/A	#N/A	#N/A	0	#N/A	#N/A	#N/A	#N/A	#N/A	0	#N/A	#N/A	#N/A	#N/A	#N/A	0	0	0	0	0	0	0	0	0	0	0	0	0	0	0	0	0	0	0	0	0	0
MIR1256	1	complement(20988314..20988432)	ENSG00000221808	0	#N/A	#N/A	#N/A	#N/A	#N/A	0	#N/A	#N/A	#N/A	#N/A	#N/A	0	#N/A	#N/A	#N/A	#N/A	#N/A	0	#N/A	#N/A	#N/A	#N/A	#N/A	0	0	0	0	0	0	0	0	0	0	0	0	0	0	0	0	0	0	0	0	0	0
RPS15AP6	1	complement(21003550..21003934)	ENSG00000233072	0	#N/A	#N/A	#N/A	#N/A	#N/A	0	#N/A	#N/A	#N/A	#N/A	#N/A	0	#N/A	#N/A	#N/A	#N/A	#N/A	0	#N/A	#N/A	#N/A	#N/A	#N/A	0	0	0	0	0	0	0	0	0	0	0	0	0	0	0	0	0	0	0	0	0	0
AL627311.1	1	complement(21073639..21073753)	ENSG00000236073	0	#N/A	#N/A	#N/A	#N/A	#N/A	0	#N/A	#N/A	#N/A	#N/A	#N/A	0	#N/A	#N/A	#N/A	#N/A	#N/A	0	#N/A	#N/A	#N/A	#N/A	#N/A	0	0	0	0	0	0	0	0	0	0	0	0	0	0	0	0	0	0	0	0	0	0
HSPE1P27	1	21161475..21162081	ENSG00000235112	0	#N/A	#N/A	#N/A	#N/A	#N/A	0	#N/A	#N/A	#N/A	#N/A	#N/A	0	#N/A	#N/A	#N/A	#N/A	#N/A	0	#N/A	#N/A	#N/A	#N/A	#N/A	0	0	0	0	0	0	0	0	0	0	0	0	0	0	0	0	0	0	0	0	0	0
AL031005.2	1	21177054..21178164	ENSG00000287192	0	#N/A	#N/A	#N/A	#N/A	#N/A	0	#N/A	#N/A	#N/A	#N/A	#N/A	0	#N/A	#N/A	#N/A	#N/A	#N/A	0	#N/A	#N/A	#N/A	#N/A	#N/A	0	0	0	0	0	0	0	0	0	0	0	0	0	0	0	0	0	0	0	0	0	0
ECE1	1	complement(21217247..21345572)	ENSG00000117298	0.0707173	-2.89476	-1.53344	0.0435689	0.757646	1	0.0707173	-1.3304	-0.411865	0.478994	0.710738	1	0.114151	1.43667	0.522725	0.512588	0.74136	1	0.114151	3.25611	1.70315	0.0824842	0.733953	1	4	0.0351351	4.02161	11.7679	3	0.0267728	3.06469	8.34174	1	0.00667812	0.838164	2.70877	3	0.0179943	2.05432	6.32893	8	0.0702301	8.75372	23.1845	15	0.254227
AL031005.1	1	21266082..21267251	ENSG00000236936	0	#N/A	#N/A	#N/A	#N/A	#N/A	0	#N/A	#N/A	#N/A	#N/A	#N/A	0	#N/A	#N/A	#N/A	#N/A	#N/A	0	#N/A	#N/A	#N/A	#N/A	#N/A	0	0	0	0	0	0	0	0	0	0	0	0	0	0	0	0	0	0	0	0	0	0
ECE1-AS1	1	21293290..21299874	ENSG00000231105	0	#N/A	#N/A	#N/A	#N/A	#N/A	0	#N/A	#N/A	#N/A	#N/A	#N/A	0.0243007	6.07359	2.60255	0.292899	0.717792	1	0.0243007	5.83421	2.54454	0.308416	0.733953	1	0	0	0	0	0	0	0	0	0	0	0	0	0	0	0	0	1	0.024876	3.10063	2.89806	1	0.0480262
PPP1R11P1	1	21397987..21398362	ENSG00000236216	0	#N/A	#N/A	#N/A	#N/A	#N/A	0	#N/A	#N/A	#N/A	#N/A	#N/A	0	#N/A	#N/A	#N/A	#N/A	#N/A	0	#N/A	#N/A	#N/A	#N/A	#N/A	0	0	0	0	0	0	0	0	0	0	0	0	0	0	0	0	0	0	0	0	0	0
AL592309.1	1	complement(21411460..21413293)	ENSG00000228823	0	#N/A	#N/A	#N/A	#N/A	#N/A	0	#N/A	#N/A	#N/A	#N/A	#N/A	0	#N/A	#N/A	#N/A	#N/A	#N/A	0	#N/A	#N/A	#N/A	#N/A	#N/A	0	0	0	0	0	0	0	0	0	0	0	0	0	0	0	0	0	0	0	0	0	0
AL592309.2	1	21415898..21417492	ENSG00000236009	0.0262702	-3.23981	-1.69591	0.521249	0.757646	1	0.0262702	-3.49117	-1.80371	0.491476	0.710738	1	0	#N/A	#N/A	#N/A	#N/A	#N/A	0	#N/A	#N/A	#N/A	#N/A	#N/A	0	0	0	0	0	0	0	0	0	0	0	0	0	0	0	0	0	0	0	0	0	0
NBPF2P	1	complement(21424625..21427967)	ENSG00000227001	0	#N/A	#N/A	#N/A	#N/A	#N/A	0	#N/A	#N/A	#N/A	#N/A	#N/A	0	#N/A	#N/A	#N/A	#N/A	#N/A	0	#N/A	#N/A	#N/A	#N/A	#N/A	0	0	0	0	0	0	0	0	0	0	0	0	0	0	0	0	0	0	0	0	0	0
HS6ST1P1	1	21428303..21429536	ENSG00000187952	0	#N/A	#N/A	#N/A	#N/A	#N/A	0	#N/A	#N/A	#N/A	#N/A	#N/A	0	#N/A	#N/A	#N/A	#N/A	#N/A	0	#N/A	#N/A	#N/A	#N/A	#N/A	0	0	0	0	0	0	0	0	0	0	0	0	0	0	0	0	0	0	0	0	0	0
CROCCP5	1	21434318..21437558	ENSG00000186543	0.751724	-1.30301	-0.381846	0.520159	0.757646	1	0.751724	-1.03142	-0.0446366	0.924932	0.999298	1	0.695709	-1.25332	-0.32576	0.659011	0.829237	1	0.569162	1.03127	0.0444244	0.95846	0.969598	1	8	0.618716	70.8191	23.5358	4	0.314307	35.9787	11.1223	10	0.587996	73.7989	27.0877	18	0.95062	108.528	37.9736	4	0.309182	38.5375	11.5922	3	0.447685
NBPF3	1	21440128..21485005	ENSG00000142794	0.00293372	-3.23989	-1.69594	0.521239	0.757646	1	0.00293372	-3.49123	-1.80374	0.491469	0.710738	1	0	#N/A	#N/A	#N/A	#N/A	#N/A	0	#N/A	#N/A	#N/A	#N/A	#N/A	0	0	0	0	0	0	0	0	0	0	0	0	0	0	0	0	0	0	0	0	0	0
PFN1P10	1	complement(21459756..21460082)	ENSG00000176378	0	#N/A	#N/A	#N/A	#N/A	#N/A	0	#N/A	#N/A	#N/A	#N/A	#N/A	0	#N/A	#N/A	#N/A	#N/A	#N/A	0	#N/A	#N/A	#N/A	#N/A	#N/A	0	0	0	0	0	0	0	0	0	0	0	0	0	0	0	0	0	0	0	0	0	0
ALPL	1	21509397..21578410	ENSG00000162551	0	#N/A	#N/A	#N/A	#N/A	#N/A	0	#N/A	#N/A	#N/A	#N/A	#N/A	0	#N/A	#N/A	#N/A	#N/A	#N/A	0	#N/A	#N/A	#N/A	#N/A	#N/A	0	0	0	0	0	0	0	0	0	0	0	0	0	0	0	0	0	0	0	0	0	0
LINC02596	1	21586472..21591187	ENSG00000233431	0	#N/A	#N/A	#N/A	#N/A	#N/A	0	#N/A	#N/A	#N/A	#N/A	#N/A	0	#N/A	#N/A	#N/A	#N/A	#N/A	0	#N/A	#N/A	#N/A	#N/A	#N/A	0	0	0	0	0	0	0	0	0	0	0	0	0	0	0	0	0	0	0	0	0	0
RAP1GAP	1	complement(21596215..21669363)	ENSG00000076864	0.00377751	1.11932	0.162623	0.92559	0.938225	1	0.00322485	1.02126	0.0303534	0.986093	0.999298	1	0.00300882	-3.86399	-1.95009	0.473499	0.717792	1	0.00377751	-4.00256	-2.00092	0.457823	0.733953	1	0	0	0	0	1	0.0113325	1.29724	2.78058	0	0	0	0	0	0	0	0	0	0	0	0	0	0
USP48	1	complement(21678298..21783606)	ENSG00000090686	0.00616429	-1.27497	-0.350464	0.780398	0.938225	1	0.00616429	-8.62439	-3.10842	0.203044	0.710738	1	0	#N/A	#N/A	#N/A	#N/A	#N/A	0.00454215	-6.88501	-2.78346	0.279911	0.733953	1	1	0.00675917	0.773663	2.94197	1	0.00686729	0.7861	2.78058	0	0	0	0	0	0	0	0	0	0	0	0	0	0
AL590103.1	1	21768269..21768575	ENSG00000231978	0	#N/A	#N/A	#N/A	#N/A	#N/A	0	#N/A	#N/A	#N/A	#N/A	#N/A	0	#N/A	#N/A	#N/A	#N/A	#N/A	0	#N/A	#N/A	#N/A	#N/A	#N/A	0	0	0	0	0	0	0	0	0	0	0	0	0	0	0	0	0	0	0	0	0	0
LDLRAD2	1	21812265..21825225	ENSG00000187942	0	#N/A	#N/A	#N/A	#N/A	#N/A	0	#N/A	#N/A	#N/A	#N/A	#N/A	0	#N/A	#N/A	#N/A	#N/A	#N/A	0	#N/A	#N/A	#N/A	#N/A	#N/A	0	0	0	0	0	0	0	0	0	0	0	0	0	0	0	0	0	0	0	0	0	0
HSPG2	1	complement(21822244..21937310)	ENSG00000142798	0.00207888	1.92995	0.948566	0.540235	0.75914	1	0.00211001	1.75608	0.812355	0.600439	0.791053	1	0.00573783	1.43578	0.521837	0.711711	0.86681	1	0.00573783	1.35141	0.434465	0.763743	0.912614	1	1	0.00354299	0.405535	2.94197	0	0	0	0	1	0.00269366	0.338078	2.70877	0	0	0	0	1	0.00354097	0.441358	2.89806	2	0.0136725
AL590556.1	1	21908098..21908580	ENSG00000232037	0	#N/A	#N/A	#N/A	#N/A	#N/A	0	#N/A	#N/A	#N/A	#N/A	#N/A	0	#N/A	#N/A	#N/A	#N/A	#N/A	0	#N/A	#N/A	#N/A	#N/A	#N/A	0	0	0	0	0	0	0	0	0	0	0	0	0	0	0	0	0	0	0	0	0	0
AL590556.2	1	complement(21950679..21956871)	ENSG00000283234	0	#N/A	#N/A	#N/A	#N/A	#N/A	0	#N/A	#N/A	#N/A	#N/A	#N/A	0	#N/A	#N/A	#N/A	#N/A	#N/A	0	#N/A	#N/A	#N/A	#N/A	#N/A	0	0	0	0	0	0	0	0	0	0	0	0	0	0	0	0	0	0	0	0	0	0
CELA3B	1	21977022..21998642	ENSG00000219073	18.028	1.01078	0.0154728	0.952723	0.96135	1	18.028	-1.00294	-0.00423045	0.98114	0.999298	1	17.3021	-1.22473	-0.292458	0.561124	0.79847	1	16.6763	-1.19787	-0.260472	0.640106	0.838627	1	456	19.0074	2175.62	1341.54	404	17.1093	1958.51	1123.35	439	13.9122	1746.11	1189.15	502	14.2888	1631.28	1059.04	443	18.455	2300.3	1283.84	206	16.5682
AL590556.3	1	21983606..22030617	ENSG00000285959	0	#N/A	#N/A	#N/A	#N/A	#N/A	0	#N/A	#N/A	#N/A	#N/A	#N/A	0	#N/A	#N/A	#N/A	#N/A	#N/A	0	#N/A	#N/A	#N/A	#N/A	#N/A	0	0	0	0	0	0	0	0	0	0	0	0	0	0	0	0	0	0	0	0	0	0
RN7SL386P	1	21987481..21987777	ENSG00000273610	0	#N/A	#N/A	#N/A	#N/A	#N/A	0	#N/A	#N/A	#N/A	#N/A	#N/A	0	#N/A	#N/A	#N/A	#N/A	#N/A	0	#N/A	#N/A	#N/A	#N/A	#N/A	0	0	0	0	0	0	0	0	0	0	0	0	0	0	0	0	0	0	0	0	0	0
RNU6-1022P	1	21987816..21987919	ENSG00000201919	0	#N/A	#N/A	#N/A	#N/A	#N/A	0	#N/A	#N/A	#N/A	#N/A	#N/A	0	#N/A	#N/A	#N/A	#N/A	#N/A	0	#N/A	#N/A	#N/A	#N/A	#N/A	0	0	0	0	0	0	0	0	0	0	0	0	0	0	0	0	0	0	0	0	0	0
CELA3A	1	22001657..22012542	ENSG00000142789	0	#N/A	#N/A	#N/A	#N/A	#N/A	0	#N/A	#N/A	#N/A	#N/A	#N/A	0	#N/A	#N/A	#N/A	#N/A	#N/A	0	#N/A	#N/A	#N/A	#N/A	#N/A	0	0	0	0	0	0	0	0	0	0	0	0	0	0	0	0	0	0	0	0	0	0
RN7SL186P	1	22010650..22010946	ENSG00000278124	0	#N/A	#N/A	#N/A	#N/A	#N/A	0	#N/A	#N/A	#N/A	#N/A	#N/A	0	#N/A	#N/A	#N/A	#N/A	#N/A	0	#N/A	#N/A	#N/A	#N/A	#N/A	0	0	0	0	0	0	0	0	0	0	0	0	0	0	0	0	0	0	0	0	0	0
RNU6-776P	1	22010985..22011088	ENSG00000201273	0	#N/A	#N/A	#N/A	#N/A	#N/A	0	#N/A	#N/A	#N/A	#N/A	#N/A	0	#N/A	#N/A	#N/A	#N/A	#N/A	0	#N/A	#N/A	#N/A	#N/A	#N/A	0	0	0	0	0	0	0	0	0	0	0	0	0	0	0	0	0	0	0	0	0	0
LINC01635	1	complement(22023990..22026048)	ENSG00000228397	0	#N/A	#N/A	#N/A	#N/A	#N/A	0	#N/A	#N/A	#N/A	#N/A	#N/A	0	#N/A	#N/A	#N/A	#N/A	#N/A	0	#N/A	#N/A	#N/A	#N/A	#N/A	0	0	0	0	0	0	0	0	0	0	0	0	0	0	0	0	0	0	0	0	0	0
LINC00339	1	22024558..22031223	ENSG00000218510	0	#N/A	#N/A	#N/A	#N/A	#N/A	0	#N/A	#N/A	#N/A	#N/A	#N/A	0	#N/A	#N/A	#N/A	#N/A	#N/A	0	#N/A	#N/A	#N/A	#N/A	#N/A	0	0	0	0	0	0	0	0	0	0	0	0	0	0	0	0	0	0	0	0	0	0
CDC42	1	22025511..22101360	ENSG00000070831	0.00245628	-5.60598	-2.48697	0.323644	0.757646	1	0.00245628	-1.69911	-0.764779	0.633546	0.804125	1	0.00253634	-1.00661	-0.00949899	0.995648	0.996429	1	0.00253634	3.36336	1.7499	0.504941	0.733953	1	0	0	0	0	0	0	0	0	0	0	0	0	0	0	0	0	0	0	0	0	1	0.00760901
CDC42-AS1	1	complement(22028317..22052927)	ENSG00000285752	0.00776676	-3.23981	-1.69591	0.521249	0.757646	1	0.00776676	-3.49117	-1.80371	0.491476	0.710738	1	0	#N/A	#N/A	#N/A	#N/A	#N/A	0	#N/A	#N/A	#N/A	#N/A	#N/A	0	0	0	0	0	0	0	0	0	0	0	0	0	0	0	0	0	0	0	0	0	0
AL031281.2	1	22030527..22030748	ENSG00000285794	0	#N/A	#N/A	#N/A	#N/A	#N/A	0	#N/A	#N/A	#N/A	#N/A	#N/A	0	#N/A	#N/A	#N/A	#N/A	#N/A	0	#N/A	#N/A	#N/A	#N/A	#N/A	0	0	0	0	0	0	0	0	0	0	0	0	0	0	0	0	0	0	0	0	0	0
CDC42-IT1	1	22059197..22064199	ENSG00000230068	0	#N/A	#N/A	#N/A	#N/A	#N/A	0	#N/A	#N/A	#N/A	#N/A	#N/A	0	#N/A	#N/A	#N/A	#N/A	#N/A	0	#N/A	#N/A	#N/A	#N/A	#N/A	0	0	0	0	0	0	0	0	0	0	0	0	0	0	0	0	0	0	0	0	0	0
AL031281.1	1	complement(22068340..22068827)	ENSG00000271428	0	#N/A	#N/A	#N/A	#N/A	#N/A	0	#N/A	#N/A	#N/A	#N/A	#N/A	0	#N/A	#N/A	#N/A	#N/A	#N/A	0	#N/A	#N/A	#N/A	#N/A	#N/A	0	0	0	0	0	0	0	0	0	0	0	0	0	0	0	0	0	0	0	0	0	0
WNT4	1	complement(22117313..22143969)	ENSG00000162552	0.00467517	1.11932	0.162623	0.92559	0.938225	1	0.00399118	-3.49106	-1.80367	0.491488	0.710738	1	0	#N/A	#N/A	#N/A	#N/A	#N/A	0.00467517	-4.00256	-2.00092	0.457823	0.733953	1	0	0	0	0	1	0.0140255	1.6055	2.78058	0	0	0	0	0	0	0	0	0	0	0	0	0	0
AL445253.1	1	22142850..22157401	ENSG00000285873	0	#N/A	#N/A	#N/A	#N/A	#N/A	0	#N/A	#N/A	#N/A	#N/A	#N/A	0	#N/A	#N/A	#N/A	#N/A	#N/A	0	#N/A	#N/A	#N/A	#N/A	#N/A	0	0	0	0	0	0	0	0	0	0	0	0	0	0	0	0	0	0	0	0	0	0
MIR4418	1	22266239..22266300	ENSG00000266564	0	#N/A	#N/A	#N/A	#N/A	#N/A	0	#N/A	#N/A	#N/A	#N/A	#N/A	0	#N/A	#N/A	#N/A	#N/A	#N/A	0	#N/A	#N/A	#N/A	#N/A	#N/A	0	0	0	0	0	0	0	0	0	0	0	0	0	0	0	0	0	0	0	0	0	0
PPIAP34	1	complement(22322840..22323331)	ENSG00000234397	0.0441861	4.15071	2.05336	0.442501	0.757646	1	0	#N/A	#N/A	#N/A	#N/A	#N/A	0	#N/A	#N/A	#N/A	#N/A	#N/A	0.0441861	-4.00256	-2.00092	0.457823	0.733953	1	0	0	0	0	1	0.132558	15.174	2.78058	0	0	0	0	0	0	0	0	0	0	0	0	0	0
AL591122.1	1	complement(22364630..22366482)	ENSG00000279625	0.0107849	-3.23989	-1.69594	0.521239	0.757646	1	0.0107849	-3.49123	-1.80374	0.491469	0.710738	1	0	#N/A	#N/A	#N/A	#N/A	#N/A	0	#N/A	#N/A	#N/A	#N/A	#N/A	0	0	0	0	0	0	0	0	0	0	0	0	0	0	0	0	0	0	0	0	0	0
ZBTB40	1	22428838..22531157	ENSG00000184677	0.00218035	-3.23981	-1.69591	0.521249	0.757646	1	0.00218035	-3.49117	-1.80371	0.491476	0.710738	1	0.00683516	6.07359	2.60255	0.292899	0.717792	1	0.00683516	5.83421	2.54454	0.308416	0.733953	1	0	0	0	0	0	0	0	0	0	0	0	0	0	0	0	0	1	0.00699697	0.872126	2.89806	1	0.0135085
ZBTB40-IT1	1	22517474..22519708	ENSG00000237200	0	#N/A	#N/A	#N/A	#N/A	#N/A	0	#N/A	#N/A	#N/A	#N/A	#N/A	0	#N/A	#N/A	#N/A	#N/A	#N/A	0	#N/A	#N/A	#N/A	#N/A	#N/A	0	0	0	0	0	0	0	0	0	0	0	0	0	0	0	0	0	0	0	0	0	0
EPHA8	1	22563489..22603595	ENSG00000070886	0	#N/A	#N/A	#N/A	#N/A	#N/A	0	#N/A	#N/A	#N/A	#N/A	#N/A	0.00393542	3.49137	1.80379	0.488377	0.717792	1	0.00393542	3.36325	1.74986	0.504954	0.733953	1	0	0	0	0	0	0	0	0	0	0	0	0	0	0	0	0	1	0.0118063	1.47157	2.89806	0	0
MIR6127	1	complement(22633258..22633366)	ENSG00000276835	0	#N/A	#N/A	#N/A	#N/A	#N/A	0	#N/A	#N/A	#N/A	#N/A	#N/A	0	#N/A	#N/A	#N/A	#N/A	#N/A	0	#N/A	#N/A	#N/A	#N/A	#N/A	0	0	0	0	0	0	0	0	0	0	0	0	0	0	0	0	0	0	0	0	0	0
C1QA	1	22636628..22639678	ENSG00000173372	0.0163807	-3.23989	-1.69594	0.521239	0.757646	1	0.0163807	-3.49123	-1.80374	0.491469	0.710738	1	0	#N/A	#N/A	#N/A	#N/A	#N/A	0	#N/A	#N/A	#N/A	#N/A	#N/A	0	0	0	0	0	0	0	0	0	0	0	0	0	0	0	0	0	0	0	0	0	0
C1QC	1	22643633..22648110	ENSG00000159189	0	#N/A	#N/A	#N/A	#N/A	#N/A	0	#N/A	#N/A	#N/A	#N/A	#N/A	0	#N/A	#N/A	#N/A	#N/A	#N/A	0	#N/A	#N/A	#N/A	#N/A	#N/A	0	0	0	0	0	0	0	0	0	0	0	0	0	0	0	0	0	0	0	0	0	0
C1QB	1	22652762..22661637	ENSG00000173369	0	#N/A	#N/A	#N/A	#N/A	#N/A	0	#N/A	#N/A	#N/A	#N/A	#N/A	0	#N/A	#N/A	#N/A	#N/A	#N/A	0	#N/A	#N/A	#N/A	#N/A	#N/A	0	0	0	0	0	0	0	0	0	0	0	0	0	0	0	0	0	0	0	0	0	0
EPHB2	1	22710839..22921500	ENSG00000133216	0.0141461	-1.28177	-0.358142	0.733758	0.897565	1	0.0141461	-1.11627	-0.158687	0.845184	0.978425	1	0.0120452	-1.87979	-0.910572	0.41079	0.717792	1	0.0102576	-1.8438	-0.882679	0.516888	0.748288	1	6	0.0307727	3.52228	17.6518	0	0	0	0	0	0	0	0	4	0.014009	1.59934	8.43858	0	0	0	0	0	0
MIR4684	1	22719517..22719598	ENSG00000265422	0	#N/A	#N/A	#N/A	#N/A	#N/A	0	#N/A	#N/A	#N/A	#N/A	#N/A	0	#N/A	#N/A	#N/A	#N/A	#N/A	0	#N/A	#N/A	#N/A	#N/A	#N/A	0	0	0	0	0	0	0	0	0	0	0	0	0	0	0	0	0	0	0	0	0	0
AL512444.1	1	complement(22835713..22836849)	ENSG00000225952	0	#N/A	#N/A	#N/A	#N/A	#N/A	0	#N/A	#N/A	#N/A	#N/A	#N/A	0	#N/A	#N/A	#N/A	#N/A	#N/A	0	#N/A	#N/A	#N/A	#N/A	#N/A	0	0	0	0	0	0	0	0	0	0	0	0	0	0	0	0	0	0	0	0	0	0
MIR4253	1	complement(22863159..22863226)	ENSG00000264014	0	#N/A	#N/A	#N/A	#N/A	#N/A	0	#N/A	#N/A	#N/A	#N/A	#N/A	0	#N/A	#N/A	#N/A	#N/A	#N/A	0	#N/A	#N/A	#N/A	#N/A	#N/A	0	0	0	0	0	0	0	0	0	0	0	0	0	0	0	0	0	0	0	0	0	0
LACTBL1	1	complement(22953043..22965338)	ENSG00000215906	0	#N/A	#N/A	#N/A	#N/A	#N/A	0	#N/A	#N/A	#N/A	#N/A	#N/A	0	#N/A	#N/A	#N/A	#N/A	#N/A	0	#N/A	#N/A	#N/A	#N/A	#N/A	0	0	0	0	0	0	0	0	0	0	0	0	0	0	0	0	0	0	0	0	0	0
TEX46	1	complement(23010834..23015852)	ENSG00000227868	0	#N/A	#N/A	#N/A	#N/A	#N/A	0	#N/A	#N/A	#N/A	#N/A	#N/A	0	#N/A	#N/A	#N/A	#N/A	#N/A	0	#N/A	#N/A	#N/A	#N/A	#N/A	0	0	0	0	0	0	0	0	0	0	0	0	0	0	0	0	0	0	0	0	0	0
KDM1A	1	23019443..23083689	ENSG00000004487	0	#N/A	#N/A	#N/A	#N/A	#N/A	0.0056071	3.85657	1.94732	0.470482	0.710738	1	0.0056071	-3.86398	-1.95009	0.4735	0.717792	1	0	#N/A	#N/A	#N/A	#N/A	#N/A	0	0	0	0	0	0	0	0	0	0	0	0	0	0	0	0	0	0	0	0	0	0
AL031428.1	1	complement(23020147..23088058)	ENSG00000240553	0	#N/A	#N/A	#N/A	#N/A	#N/A	0.0297804	3.85661	1.94733	0.470478	0.710738	1	0.0297804	-3.86407	-1.95012	0.473491	0.717792	1	0	#N/A	#N/A	#N/A	#N/A	#N/A	0	0	0	0	0	0	0	0	0	0	0	0	0	0	0	0	0	0	0	0	0	0
MIR3115	1	23044305..23044372	ENSG00000263793	0	#N/A	#N/A	#N/A	#N/A	#N/A	0	#N/A	#N/A	#N/A	#N/A	#N/A	0	#N/A	#N/A	#N/A	#N/A	#N/A	0	#N/A	#N/A	#N/A	#N/A	#N/A	0	0	0	0	0	0	0	0	0	0	0	0	0	0	0	0	0	0	0	0	0	0
AL031428.2	1	complement(23057858..23057934)	ENSG00000266802	0	#N/A	#N/A	#N/A	#N/A	#N/A	0	#N/A	#N/A	#N/A	#N/A	#N/A	0	#N/A	#N/A	#N/A	#N/A	#N/A	0	#N/A	#N/A	#N/A	#N/A	#N/A	0	0	0	0	0	0	0	0	0	0	0	0	0	0	0	0	0	0	0	0	0	0
LUZP1	1	complement(23084023..23177808)	ENSG00000169641	0.00611539	2.74056	1.45447	0.320109	0.757646	1	0.00582564	2.49083	1.31663	0.36906	0.710738	1	0.00582564	-2.44703	-1.29103	0.379273	0.717792	1	0.00611539	-2.5924	-1.37429	0.348345	0.733953	1	2	0.013293	1.52153	5.88394	0	0	0	0	1	0.00505319	0.634221	2.70877	0	0	0	0	1	0.0066427	0.827969	2.89806	0	0
AL161672.1	1	23140325..23141142	ENSG00000229010	0	#N/A	#N/A	#N/A	#N/A	#N/A	0	#N/A	#N/A	#N/A	#N/A	#N/A	0	#N/A	#N/A	#N/A	#N/A	#N/A	0	#N/A	#N/A	#N/A	#N/A	#N/A	0	0	0	0	0	0	0	0	0	0	0	0	0	0	0	0	0	0	0	0	0	0
RNU6-514P	1	23162704..23162810	ENSG00000206935	0	#N/A	#N/A	#N/A	#N/A	#N/A	0	#N/A	#N/A	#N/A	#N/A	#N/A	0	#N/A	#N/A	#N/A	#N/A	#N/A	0	#N/A	#N/A	#N/A	#N/A	#N/A	0	0	0	0	0	0	0	0	0	0	0	0	0	0	0	0	0	0	0	0	0	0
RNU6-135P	1	23163953..23164053	ENSG00000252578	0	#N/A	#N/A	#N/A	#N/A	#N/A	0	#N/A	#N/A	#N/A	#N/A	#N/A	0	#N/A	#N/A	#N/A	#N/A	#N/A	0	#N/A	#N/A	#N/A	#N/A	#N/A	0	0	0	0	0	0	0	0	0	0	0	0	0	0	0	0	0	0	0	0	0	0
HTR1D	1	complement(23191895..23194729)	ENSG00000179546	0.00705173	-3.23981	-1.69591	0.521249	0.757646	1	0.00705173	1.02123	0.0303102	0.986112	0.999298	1	0.00674237	-3.86398	-1.95009	0.4735	0.717792	1	0	#N/A	#N/A	#N/A	#N/A	#N/A	0	0	0	0	0	0	0	0	0	0	0	0	0	0	0	0	0	0	0	0	0	0
AL109936.2	1	23244765..23245224	ENSG00000215381	0	#N/A	#N/A	#N/A	#N/A	#N/A	0	#N/A	#N/A	#N/A	#N/A	#N/A	0	#N/A	#N/A	#N/A	#N/A	#N/A	0	#N/A	#N/A	#N/A	#N/A	#N/A	0	0	0	0	0	0	0	0	0	0	0	0	0	0	0	0	0	0	0	0	0	0
LINC01355	1	complement(23281307..23287488)	ENSG00000261326	0.436779	4.20276	2.07134	0.000553677	0.200076	1	0.353999	3.00775	1.58868	0.000112115	0.0373159	1	0.400128	1.08907	0.123101	0.86929	0.996429	1	0.436779	-1.23179	-0.300757	0.725536	0.887605	1	22	0.266406	30.4932	64.7233	19	0.233759	26.7584	52.831	88	0.810172	101.684	238.372	89	0.735944	84.0191	187.758	21	0.254152	31.6784	60.8592	9	0.210288
AL109936.8	1	23297797..23302866	ENSG00000284726	0	#N/A	#N/A	#N/A	#N/A	#N/A	0	#N/A	#N/A	#N/A	#N/A	#N/A	0	#N/A	#N/A	#N/A	#N/A	#N/A	0	#N/A	#N/A	#N/A	#N/A	#N/A	0	0	0	0	0	0	0	0	0	0	0	0	0	0	0	0	0	0	0	0	0	0
HNRNPR	1	complement(23303771..23344336)	ENSG00000125944	0.0148765	1.62103	0.696913	0.500948	0.757646	1	0.0110571	1.23549	0.305088	0.75745	0.901957	1	0.0122759	1.01794	0.0256558	0.980262	0.996429	1	0.0148765	-1.2413	-0.311853	0.780118	0.92477	1	4	0.0295951	3.3875	11.7679	2	0.0150343	1.72097	5.56116	0	0	0	0	3	0.015157	1.7304	6.32893	1	0.00739456	0.921684	2.89806	1	0.0142761
ZNF436	1	complement(23359448..23369836)	ENSG00000125945	0.0155111	-1.12065	-0.164335	0.895952	0.938225	1	0.0155111	-3.01797	-1.59358	0.309161	0.710738	1	0.00414411	-3.86407	-1.95012	0.473491	0.717792	1	0.0135554	-9.76746	-3.28798	0.192969	0.733953	1	1	0.0134124	1.5352	2.94197	2	0.0272539	3.11976	5.56116	0	0	0	0	0	0	0	0	0	0	0	0	0	0
ZNF436-AS1	1	23368997..23371839	ENSG00000249087	0.0176921	-3.23971	-1.69586	0.521261	0.757646	1	0.0176921	-3.49106	-1.80367	0.491488	0.710738	1	0	#N/A	#N/A	#N/A	#N/A	#N/A	0	#N/A	#N/A	#N/A	#N/A	#N/A	0	0	0	0	0	0	0	0	0	0	0	0	0	0	0	0	0	0	0	0	0	0
AL109936.1	1	23370254..23370346	ENSG00000201405	0	#N/A	#N/A	#N/A	#N/A	#N/A	0	#N/A	#N/A	#N/A	#N/A	#N/A	0	#N/A	#N/A	#N/A	#N/A	#N/A	0	#N/A	#N/A	#N/A	#N/A	#N/A	0	0	0	0	0	0	0	0	0	0	0	0	0	0	0	0	0	0	0	0	0	0
AL109936.3	1	complement(23378380..23379029)	ENSG00000271420	0	#N/A	#N/A	#N/A	#N/A	#N/A	0	#N/A	#N/A	#N/A	#N/A	#N/A	0	#N/A	#N/A	#N/A	#N/A	#N/A	0	#N/A	#N/A	#N/A	#N/A	#N/A	0	0	0	0	0	0	0	0	0	0	0	0	0	0	0	0	0	0	0	0	0	0
TCEA3	1	complement(23380909..23424748)	ENSG00000204219	0.00505007	-3.23971	-1.69586	0.521261	0.757646	1	0.00505007	-3.49106	-1.80367	0.491488	0.710738	1	0.00581907	3.49137	1.80379	0.488377	0.717792	1	0.00581907	3.36325	1.74986	0.504954	0.733953	1	0	0	0	0	0	0	0	0	0	0	0	0	0	0	0	0	1	0.0174572	2.17593	2.89806	0	0
AL357134.1	1	23410832..23412146	ENSG00000232482	0	#N/A	#N/A	#N/A	#N/A	#N/A	0	#N/A	#N/A	#N/A	#N/A	#N/A	0	#N/A	#N/A	#N/A	#N/A	#N/A	0	#N/A	#N/A	#N/A	#N/A	#N/A	0	0	0	0	0	0	0	0	0	0	0	0	0	0	0	0	0	0	0	0	0	0
ASAP3	1	complement(23428563..23484568)	ENSG00000088280	0.0114494	-7.97167	-2.99488	0.224842	0.757646	1	0.0114494	-8.62412	-3.10838	0.203052	0.710738	1	0	#N/A	#N/A	#N/A	#N/A	#N/A	0	#N/A	#N/A	#N/A	#N/A	#N/A	0	0	0	0	0	0	0	0	0	0	0	0	0	0	0	0	0	0	0	0	0	0
E2F2	1	complement(23506438..23531233)	ENSG00000007968	0	#N/A	#N/A	#N/A	#N/A	#N/A	0	#N/A	#N/A	#N/A	#N/A	#N/A	0	#N/A	#N/A	#N/A	#N/A	#N/A	0	#N/A	#N/A	#N/A	#N/A	#N/A	0	0	0	0	0	0	0	0	0	0	0	0	0	0	0	0	0	0	0	0	0	0
AL021154.1	1	complement(23549139..23550915)	ENSG00000235052	0	#N/A	#N/A	#N/A	#N/A	#N/A	0	#N/A	#N/A	#N/A	#N/A	#N/A	0	#N/A	#N/A	#N/A	#N/A	#N/A	0	#N/A	#N/A	#N/A	#N/A	#N/A	0	0	0	0	0	0	0	0	0	0	0	0	0	0	0	0	0	0	0	0	0	0
ID3	1	complement(23557926..23559501)	ENSG00000117318	0.0257692	-5.6058	-2.48692	0.323654	0.757646	1	0.0257692	-1.69906	-0.764735	0.620383	0.791053	1	0.0132578	-3.86407	-1.95012	0.473491	0.717792	1	0	#N/A	#N/A	#N/A	#N/A	#N/A	0	0	0	0	0	0	0	0	0	0	0	0	0	0	0	0	0	0	0	0	0	0
AL450043.1	1	complement(23576436..23593621)	ENSG00000285802	0	#N/A	#N/A	#N/A	#N/A	#N/A	0.0130981	3.85656	1.94732	0.470482	0.710738	1	0.0130981	-3.86399	-1.95009	0.473499	0.717792	1	0	#N/A	#N/A	#N/A	#N/A	#N/A	0	0	0	0	0	0	0	0	0	0	0	0	0	0	0	0	0	0	0	0	0	0
MDS2	1	23581495..23640568	ENSG00000197880	0	#N/A	#N/A	#N/A	#N/A	#N/A	0	#N/A	#N/A	#N/A	#N/A	#N/A	0	#N/A	#N/A	#N/A	#N/A	#N/A	0	#N/A	#N/A	#N/A	#N/A	#N/A	0	0	0	0	0	0	0	0	0	0	0	0	0	0	0	0	0	0	0	0	0	0
AL451000.1	1	23670294..23680259	ENSG00000229239	0	#N/A	#N/A	#N/A	#N/A	#N/A	0	#N/A	#N/A	#N/A	#N/A	#N/A	0	#N/A	#N/A	#N/A	#N/A	#N/A	0	#N/A	#N/A	#N/A	#N/A	#N/A	0	0	0	0	0	0	0	0	0	0	0	0	0	0	0	0	0	0	0	0	0	0
RPL11	1	23691742..23696835	ENSG00000142676	0.0162229	1.11539	0.157542	0.905545	0.938225	1	0.0144982	-1.69906	-0.764735	0.620383	0.791053	1	0.0621083	3.54324	1.82507	0.27094	0.717792	1	0.0621083	1.90861	0.932519	0.518962	0.750908	1	1	0.0241413	2.76325	2.94197	1	0.0245275	2.80767	2.78058	0	0	0	0	0	0	0	0	0	0	0	0	4	0.186325
ELOA-AS1	1	complement(23706901..23778296)	ENSG00000236810	0	#N/A	#N/A	#N/A	#N/A	#N/A	0	#N/A	#N/A	#N/A	#N/A	#N/A	0	#N/A	#N/A	#N/A	#N/A	#N/A	0	#N/A	#N/A	#N/A	#N/A	#N/A	0	0	0	0	0	0	0	0	0	0	0	0	0	0	0	0	0	0	0	0	0	0
ELOA	1	23743155..23762059	ENSG00000011007	0.00403256	1.11932	0.162623	0.92559	0.938225	1	0.00722469	1.7561	0.812372	0.600431	0.791053	1	0.0756029	5.40278	2.4337	0.0648541	0.717792	1	0.0756029	8.76028	3.13098	0.0486479	0.733953	1	0	0	0	0	1	0.0120977	1.38482	2.78058	0	0	0	0	1	0.00813099	0.928274	2.10964	1	0.0119004	1.48331	2.89806	9	0.206777
PITHD1	1	23778418..23788232	ENSG00000057757	0	#N/A	#N/A	#N/A	#N/A	#N/A	0	#N/A	#N/A	#N/A	#N/A	#N/A	0	#N/A	#N/A	#N/A	#N/A	#N/A	0	#N/A	#N/A	#N/A	#N/A	#N/A	0	0	0	0	0	0	0	0	0	0	0	0	0	0	0	0	0	0	0	0	0	0
LYPLA2	1	23791145..23795539	ENSG00000011009	0.0105875	1.1193	0.162594	0.925602	0.938225	1	0.00989196	-3.49117	-1.80371	0.491476	0.710738	1	0	#N/A	#N/A	#N/A	#N/A	#N/A	0.0105875	-4.0026	-2.00094	0.457819	0.733953	1	1	0.0317624	3.63557	2.94197	0	0	0	0	0	0	0	0	0	0	0	0	0	0	0	0	0	0
GALE	1	complement(23795599..23800781)	ENSG00000117308	0	#N/A	#N/A	#N/A	#N/A	#N/A	0	#N/A	#N/A	#N/A	#N/A	#N/A	0	#N/A	#N/A	#N/A	#N/A	#N/A	0	#N/A	#N/A	#N/A	#N/A	#N/A	0	0	0	0	0	0	0	0	0	0	0	0	0	0	0	0	0	0	0	0	0	0
HMGCL	1	complement(23801885..23838620)	ENSG00000117305	0	#N/A	#N/A	#N/A	#N/A	#N/A	0.00339634	3.85657	1.94732	0.470482	0.710738	1	0.00339634	-3.86398	-1.95009	0.4735	0.717792	1	0	#N/A	#N/A	#N/A	#N/A	#N/A	0	0	0	0	0	0	0	0	0	0	0	0	0	0	0	0	0	0	0	0	0	0
FUCA1	1	complement(23845077..23868294)	ENSG00000179163	0.119208	11.4561	3.51805	0.0271585	0.757646	1	0.00976283	1.02121	0.0302848	0.986124	0.999298	1	0.149677	11.2747	3.49502	0.0135553	0.717792	1	0.149677	-1.02602	-0.0370524	0.973486	0.979362	1	0	0	0	0	0	0	0	0	15	0.357623	44.885	40.6316	8	0.171311	19.5577	16.8772	5	0.156705	19.5323	14.4903	2	0.121016
CNR2	1	complement(23870515..23913362)	ENSG00000188822	0	#N/A	#N/A	#N/A	#N/A	#N/A	0	#N/A	#N/A	#N/A	#N/A	#N/A	0.00784169	3.49149	1.80384	0.488364	0.717792	1	0.00784169	3.36336	1.7499	0.504941	0.733953	1	0	0	0	0	0	0	0	0	0	0	0	0	0	0	0	0	0	0	0	0	1	0.0235251
BTBD6P1	1	complement(23901471..23902737)	ENSG00000229106	0	#N/A	#N/A	#N/A	#N/A	#N/A	0	#N/A	#N/A	#N/A	#N/A	#N/A	0	#N/A	#N/A	#N/A	#N/A	#N/A	0	#N/A	#N/A	#N/A	#N/A	#N/A	0	0	0	0	0	0	0	0	0	0	0	0	0	0	0	0	0	0	0	0	0	0
AL590609.2	1	23907111..23907885	ENSG00000232557	0	#N/A	#N/A	#N/A	#N/A	#N/A	0	#N/A	#N/A	#N/A	#N/A	#N/A	0	#N/A	#N/A	#N/A	#N/A	#N/A	0	#N/A	#N/A	#N/A	#N/A	#N/A	0	0	0	0	0	0	0	0	0	0	0	0	0	0	0	0	0	0	0	0	0	0
MIR378F	1	23929070..23929147	ENSG00000264926	0	#N/A	#N/A	#N/A	#N/A	#N/A	0	#N/A	#N/A	#N/A	#N/A	#N/A	0	#N/A	#N/A	#N/A	#N/A	#N/A	0	#N/A	#N/A	#N/A	#N/A	#N/A	0	0	0	0	0	0	0	0	0	0	0	0	0	0	0	0	0	0	0	0	0	0
H3P1	1	complement(23949016..23949383)	ENSG00000230228	0	#N/A	#N/A	#N/A	#N/A	#N/A	0	#N/A	#N/A	#N/A	#N/A	#N/A	0	#N/A	#N/A	#N/A	#N/A	#N/A	0	#N/A	#N/A	#N/A	#N/A	#N/A	0	0	0	0	0	0	0	0	0	0	0	0	0	0	0	0	0	0	0	0	0	0
PNRC2	1	23956839..23963462	ENSG00000189266	0.00774422	4.15076	2.05338	0.442497	0.757646	1	0	#N/A	#N/A	#N/A	#N/A	#N/A	0.0298853	6.18331	2.62838	0.302364	0.717792	1	0.0298853	1.63292	0.707451	0.677272	0.85402	1	1	0.0232326	2.65924	2.94197	0	0	0	0	0	0	0	0	0	0	0	0	0	0	0	0	2	0.0896558
SRSF10	1	complement(23964347..23980927)	ENSG00000188529	0.00337067	-5.60612	-2.487	0.323636	0.757646	1	0.00641634	1.85892	0.894462	0.443138	0.710738	1	0.00641634	-1.8209	-0.864652	0.48573	0.717792	1	0.00471314	5.83355	2.54437	0.308451	0.733953	1	0	0	0	0	0	0	0	0	0	0	0	0	1	0.00369596	0.42195	2.10964	0	0	0	0	1	0.0104435
AL590609.1	1	complement(24007881..24008519)	ENSG00000215905	0	#N/A	#N/A	#N/A	#N/A	#N/A	0	#N/A	#N/A	#N/A	#N/A	#N/A	0	#N/A	#N/A	#N/A	#N/A	#N/A	0	#N/A	#N/A	#N/A	#N/A	#N/A	0	0	0	0	0	0	0	0	0	0	0	0	0	0	0	0	0	0	0	0	0	0
AL591178.1	1	24040835..24086799	ENSG00000225315	0	#N/A	#N/A	#N/A	#N/A	#N/A	0	#N/A	#N/A	#N/A	#N/A	#N/A	0	#N/A	#N/A	#N/A	#N/A	#N/A	0	#N/A	#N/A	#N/A	#N/A	#N/A	0	0	0	0	0	0	0	0	0	0	0	0	0	0	0	0	0	0	0	0	0	0
MYOM3	1	complement(24056035..24112135)	ENSG00000142661	0	#N/A	#N/A	#N/A	#N/A	#N/A	0	#N/A	#N/A	#N/A	#N/A	#N/A	0	#N/A	#N/A	#N/A	#N/A	#N/A	0	#N/A	#N/A	#N/A	#N/A	#N/A	0	0	0	0	0	0	0	0	0	0	0	0	0	0	0	0	0	0	0	0	0	0
MYOM3-AS1	1	24066774..24083565	ENSG00000230703	0	#N/A	#N/A	#N/A	#N/A	#N/A	0	#N/A	#N/A	#N/A	#N/A	#N/A	0	#N/A	#N/A	#N/A	#N/A	#N/A	0	#N/A	#N/A	#N/A	#N/A	#N/A	0	0	0	0	0	0	0	0	0	0	0	0	0	0	0	0	0	0	0	0	0	0
IL22RA1	1	complement(24119771..24143140)	ENSG00000142677	0	#N/A	#N/A	#N/A	#N/A	#N/A	0	#N/A	#N/A	#N/A	#N/A	#N/A	0	#N/A	#N/A	#N/A	#N/A	#N/A	0	#N/A	#N/A	#N/A	#N/A	#N/A	0	0	0	0	0	0	0	0	0	0	0	0	0	0	0	0	0	0	0	0	0	0
IFNLR1	1	complement(24154168..24187959)	ENSG00000185436	0	#N/A	#N/A	#N/A	#N/A	#N/A	0	#N/A	#N/A	#N/A	#N/A	#N/A	0	#N/A	#N/A	#N/A	#N/A	#N/A	0	#N/A	#N/A	#N/A	#N/A	#N/A	0	0	0	0	0	0	0	0	0	0	0	0	0	0	0	0	0	0	0	0	0	0
LINC02800	1	24200240..24211693	ENSG00000230023	0	#N/A	#N/A	#N/A	#N/A	#N/A	0	#N/A	#N/A	#N/A	#N/A	#N/A	0	#N/A	#N/A	#N/A	#N/A	#N/A	0	#N/A	#N/A	#N/A	#N/A	#N/A	0	0	0	0	0	0	0	0	0	0	0	0	0	0	0	0	0	0	0	0	0	0
GRHL3-AS1	1	complement(24307556..24321901)	ENSG00000232298	0	#N/A	#N/A	#N/A	#N/A	#N/A	0	#N/A	#N/A	#N/A	#N/A	#N/A	0	#N/A	#N/A	#N/A	#N/A	#N/A	0	#N/A	#N/A	#N/A	#N/A	#N/A	0	0	0	0	0	0	0	0	0	0	0	0	0	0	0	0	0	0	0	0	0	0
GRHL3	1	24319322..24364482	ENSG00000158055	0	#N/A	#N/A	#N/A	#N/A	#N/A	0	#N/A	#N/A	#N/A	#N/A	#N/A	0	#N/A	#N/A	#N/A	#N/A	#N/A	0	#N/A	#N/A	#N/A	#N/A	#N/A	0	0	0	0	0	0	0	0	0	0	0	0	0	0	0	0	0	0	0	0	0	0
STPG1	1	complement(24356999..24416934)	ENSG00000001460	0	#N/A	#N/A	#N/A	#N/A	#N/A	0	#N/A	#N/A	#N/A	#N/A	#N/A	0	#N/A	#N/A	#N/A	#N/A	#N/A	0	#N/A	#N/A	#N/A	#N/A	#N/A	0	0	0	0	0	0	0	0	0	0	0	0	0	0	0	0	0	0	0	0	0	0
NIPAL3	1	24415802..24472976	ENSG00000001461	0.00212768	-3.23981	-1.69591	0.521249	0.757646	1	0.00212768	-3.49117	-1.80371	0.491476	0.710738	1	0	#N/A	#N/A	#N/A	#N/A	#N/A	0	#N/A	#N/A	#N/A	#N/A	#N/A	0	0	0	0	0	0	0	0	0	0	0	0	0	0	0	0	0	0	0	0	0	0
RCAN3AS	1	complement(24496254..24535400)	ENSG00000286061	0	#N/A	#N/A	#N/A	#N/A	#N/A	0	#N/A	#N/A	#N/A	#N/A	#N/A	0	#N/A	#N/A	#N/A	#N/A	#N/A	0	#N/A	#N/A	#N/A	#N/A	#N/A	0	0	0	0	0	0	0	0	0	0	0	0	0	0	0	0	0	0	0	0	0	0
RCAN3	1	24502351..24541040	ENSG00000117602	0.0082005	1.1137	0.15536	0.888942	0.938225	1	0.0106609	1.30573	0.384857	0.715054	0.866542	1	0.012874	1.01607	0.0230004	0.983418	0.996429	1	0.012874	1.23577	0.305407	0.798029	0.941232	1	1	0.00899297	1.02935	2.94197	0	0	0	0	2	0.0136743	1.71625	5.41755	2	0.0122819	1.40217	4.21929	1	0.00898784	1.12028	2.89806	1	0.0173521
NCMAP-DT	1	complement(24538802..24556024)	ENSG00000264443	0.0543438	-1.16436	-0.219536	0.835391	0.938225	1	0.0543438	-1.82549	-0.868284	0.455323	0.710738	1	0.0599338	2.29163	1.19637	0.34886	0.717792	1	0.0599338	1.51885	0.60298	0.633619	0.838627	1	1	0.0444234	5.08476	2.94197	2	0.090268	10.333	5.56116	0	0	0	0	3	0.0910051	10.3896	6.32893	2	0.0887961	11.0679	5.79611	0	0
NCMAP	1	24556087..24609328	ENSG00000184454	0.0052435	4.15071	2.05336	0.442501	0.757646	1	0	#N/A	#N/A	#N/A	#N/A	#N/A	0	#N/A	#N/A	#N/A	#N/A	#N/A	0.0052435	-4.00256	-2.00092	0.457823	0.733953	1	0	0	0	0	1	0.0157305	1.80067	2.78058	0	0	0	0	0	0	0	0	0	0	0	0	0	0
AL445686.1	1	24563627..24563974	ENSG00000227312	0	#N/A	#N/A	#N/A	#N/A	#N/A	0	#N/A	#N/A	#N/A	#N/A	#N/A	0	#N/A	#N/A	#N/A	#N/A	#N/A	0	#N/A	#N/A	#N/A	#N/A	#N/A	0	0	0	0	0	0	0	0	0	0	0	0	0	0	0	0	0	0	0	0	0	0
AL445686.2	1	complement(24625411..24625513)	ENSG00000239106	0	#N/A	#N/A	#N/A	#N/A	#N/A	0	#N/A	#N/A	#N/A	#N/A	#N/A	0	#N/A	#N/A	#N/A	#N/A	#N/A	0	#N/A	#N/A	#N/A	#N/A	#N/A	0	0	0	0	0	0	0	0	0	0	0	0	0	0	0	0	0	0	0	0	0	0
SRRM1	1	24631716..24673281	ENSG00000133226	0.00504712	-5.60598	-2.48697	0.323644	0.757646	1	0.00504712	-1.69913	-0.764796	0.620354	0.791053	1	0.00241285	-3.86398	-1.95009	0.4735	0.717792	1	0	#N/A	#N/A	#N/A	#N/A	#N/A	0	0	0	0	0	0	0	0	0	0	0	0	0	0	0	0	0	0	0	0	0	0
AL445648.1	1	24704894..24717596	ENSG00000284699	0	#N/A	#N/A	#N/A	#N/A	#N/A	0	#N/A	#N/A	#N/A	#N/A	#N/A	0	#N/A	#N/A	#N/A	#N/A	#N/A	0	#N/A	#N/A	#N/A	#N/A	#N/A	0	0	0	0	0	0	0	0	0	0	0	0	0	0	0	0	0	0	0	0	0	0
CLIC4	1	24745382..24844321	ENSG00000169504	0	#N/A	#N/A	#N/A	#N/A	#N/A	0	#N/A	#N/A	#N/A	#N/A	#N/A	0	#N/A	#N/A	#N/A	#N/A	#N/A	0	#N/A	#N/A	#N/A	#N/A	#N/A	0	0	0	0	0	0	0	0	0	0	0	0	0	0	0	0	0	0	0	0	0	0
RNU6-1208P	1	complement(24777873..24777979)	ENSG00000238482	0	#N/A	#N/A	#N/A	#N/A	#N/A	0	#N/A	#N/A	#N/A	#N/A	#N/A	0	#N/A	#N/A	#N/A	#N/A	#N/A	0	#N/A	#N/A	#N/A	#N/A	#N/A	0	0	0	0	0	0	0	0	0	0	0	0	0	0	0	0	0	0	0	0	0	0
RUNX3	1	complement(24899511..24965121)	ENSG00000020633	0	#N/A	#N/A	#N/A	#N/A	#N/A	0.00845218	6.63142	2.72932	0.290023	0.710738	1	0.00845218	-6.62846	-2.72867	0.294679	0.717792	1	0	#N/A	#N/A	#N/A	#N/A	#N/A	0	0	0	0	0	0	0	0	0	0	0	0	0	0	0	0	0	0	0	0	0	0
MIR6731	1	complement(24919345..24919416)	ENSG00000278034	0	#N/A	#N/A	#N/A	#N/A	#N/A	0	#N/A	#N/A	#N/A	#N/A	#N/A	0	#N/A	#N/A	#N/A	#N/A	#N/A	0	#N/A	#N/A	#N/A	#N/A	#N/A	0	0	0	0	0	0	0	0	0	0	0	0	0	0	0	0	0	0	0	0	0	0
AL445471.1	1	24961345..24963097	ENSG00000229162	0	#N/A	#N/A	#N/A	#N/A	#N/A	0	#N/A	#N/A	#N/A	#N/A	#N/A	0	#N/A	#N/A	#N/A	#N/A	#N/A	0	#N/A	#N/A	#N/A	#N/A	#N/A	0	0	0	0	0	0	0	0	0	0	0	0	0	0	0	0	0	0	0	0	0	0
AL445471.2	1	complement(24968423..24970865)	ENSG00000261025	0	#N/A	#N/A	#N/A	#N/A	#N/A	0	#N/A	#N/A	#N/A	#N/A	#N/A	0	#N/A	#N/A	#N/A	#N/A	#N/A	0	#N/A	#N/A	#N/A	#N/A	#N/A	0	0	0	0	0	0	0	0	0	0	0	0	0	0	0	0	0	0	0	0	0	0
MIR4425	1	25023503..25023586	ENSG00000264371	0	#N/A	#N/A	#N/A	#N/A	#N/A	0	#N/A	#N/A	#N/A	#N/A	#N/A	0	#N/A	#N/A	#N/A	#N/A	#N/A	0	#N/A	#N/A	#N/A	#N/A	#N/A	0	0	0	0	0	0	0	0	0	0	0	0	0	0	0	0	0	0	0	0	0	0
LINC02793	1	25041136..25047404	ENSG00000285823	0	#N/A	#N/A	#N/A	#N/A	#N/A	0	#N/A	#N/A	#N/A	#N/A	#N/A	0	#N/A	#N/A	#N/A	#N/A	#N/A	0	#N/A	#N/A	#N/A	#N/A	#N/A	0	0	0	0	0	0	0	0	0	0	0	0	0	0	0	0	0	0	0	0	0	0
AL050344.1	1	complement(25043707..25113120)	ENSG00000233755	0	#N/A	#N/A	#N/A	#N/A	#N/A	0	#N/A	#N/A	#N/A	#N/A	#N/A	0	#N/A	#N/A	#N/A	#N/A	#N/A	0	#N/A	#N/A	#N/A	#N/A	#N/A	0	0	0	0	0	0	0	0	0	0	0	0	0	0	0	0	0	0	0	0	0	0
AL121994.1	1	complement(25125053..25125454)	ENSG00000233419	0	#N/A	#N/A	#N/A	#N/A	#N/A	0	#N/A	#N/A	#N/A	#N/A	#N/A	0	#N/A	#N/A	#N/A	#N/A	#N/A	0	#N/A	#N/A	#N/A	#N/A	#N/A	0	0	0	0	0	0	0	0	0	0	0	0	0	0	0	0	0	0	0	0	0	0
AL031432.1	1	25208139..25209437	ENSG00000231953	0	#N/A	#N/A	#N/A	#N/A	#N/A	0	#N/A	#N/A	#N/A	#N/A	#N/A	0	#N/A	#N/A	#N/A	#N/A	#N/A	0	#N/A	#N/A	#N/A	#N/A	#N/A	0	0	0	0	0	0	0	0	0	0	0	0	0	0	0	0	0	0	0	0	0	0
SYF2	1	complement(25222276..25232502)	ENSG00000117614	0	#N/A	#N/A	#N/A	#N/A	#N/A	0	#N/A	#N/A	#N/A	#N/A	#N/A	0	#N/A	#N/A	#N/A	#N/A	#N/A	0	#N/A	#N/A	#N/A	#N/A	#N/A	0	0	0	0	0	0	0	0	0	0	0	0	0	0	0	0	0	0	0	0	0	0
AL031432.4	1	25232586..25234775	ENSG00000284602	0	#N/A	#N/A	#N/A	#N/A	#N/A	0	#N/A	#N/A	#N/A	#N/A	#N/A	0	#N/A	#N/A	#N/A	#N/A	#N/A	0	#N/A	#N/A	#N/A	#N/A	#N/A	0	0	0	0	0	0	0	0	0	0	0	0	0	0	0	0	0	0	0	0	0	0
AL031432.5	1	25239494..25240253	ENSG00000284657	0	#N/A	#N/A	#N/A	#N/A	#N/A	0	#N/A	#N/A	#N/A	#N/A	#N/A	0	#N/A	#N/A	#N/A	#N/A	#N/A	0	#N/A	#N/A	#N/A	#N/A	#N/A	0	0	0	0	0	0	0	0	0	0	0	0	0	0	0	0	0	0	0	0	0	0
RSRP1	1	complement(25242249..25338213)	ENSG00000117616	0	#N/A	#N/A	#N/A	#N/A	#N/A	0.030975	31.3219	4.9691	0.0549132	0.710738	1	0.030975	-31.073	-4.95759	0.0613518	0.717792	1	0	#N/A	#N/A	#N/A	#N/A	#N/A	0	0	0	0	0	0	0	0	0	0	0	0	0	0	0	0	0	0	0	0	0	0
AL031432.3	1	25247837..25248321	ENSG00000272432	0	#N/A	#N/A	#N/A	#N/A	#N/A	0	#N/A	#N/A	#N/A	#N/A	#N/A	0	#N/A	#N/A	#N/A	#N/A	#N/A	0	#N/A	#N/A	#N/A	#N/A	#N/A	0	0	0	0	0	0	0	0	0	0	0	0	0	0	0	0	0	0	0	0	0	0
AL031432.2	1	complement(25266102..25267136)	ENSG00000261349	5.40582	-1.04085	-0.0577639	0.884025	0.938225	1	5.40582	-1.08594	-0.11894	0.696997	0.851653	1	6.64227	1.20483	0.268825	0.68768	0.852958	1	6.64227	1.1982	0.260865	0.723258	0.88607	1	38	5.31435	608.288	111.795	31	4.40474	504.212	86.1979	41	4.35937	547.141	111.06	50	4.77496	545.134	105.482	64	8.94539	1114.98	185.476	23	6.20647
RHD	1	25272393..25330445	ENSG00000187010	0	#N/A	#N/A	#N/A	#N/A	#N/A	0	#N/A	#N/A	#N/A	#N/A	#N/A	0	#N/A	#N/A	#N/A	#N/A	#N/A	0	#N/A	#N/A	#N/A	#N/A	#N/A	0	0	0	0	0	0	0	0	0	0	0	0	0	0	0	0	0	0	0	0	0	0
SDHDP6	1	complement(25294164..25294643)	ENSG00000224183	0	#N/A	#N/A	#N/A	#N/A	#N/A	0	#N/A	#N/A	#N/A	#N/A	#N/A	0	#N/A	#N/A	#N/A	#N/A	#N/A	0	#N/A	#N/A	#N/A	#N/A	#N/A	0	0	0	0	0	0	0	0	0	0	0	0	0	0	0	0	0	0	0	0	0	0
AL928711.1	1	complement(25336429..25337465)	ENSG00000259984	5.72309	-1.04826	-0.0679904	0.863075	0.938225	1	5.72309	-1.1158	-0.15808	0.590872	0.791053	1	7.12013	1.17045	0.227059	0.727648	0.877756	1	7.12013	1.14186	0.191385	0.789924	0.934586	1	34	4.75495	544.258	100.027	36	5.11519	585.536	100.101	46	4.891	613.865	124.604	47	4.48846	512.426	99.1533	57	7.96699	993.033	165.189	33	8.90493
TMEM50A	1	25338317..25362361	ENSG00000183726	0	#N/A	#N/A	#N/A	#N/A	#N/A	0	#N/A	#N/A	#N/A	#N/A	#N/A	0	#N/A	#N/A	#N/A	#N/A	#N/A	0	#N/A	#N/A	#N/A	#N/A	#N/A	0	0	0	0	0	0	0	0	0	0	0	0	0	0	0	0	0	0	0	0	0	0
RHCE	1	complement(25362249..25430192)	ENSG00000188672	0	#N/A	#N/A	#N/A	#N/A	#N/A	0	#N/A	#N/A	#N/A	#N/A	#N/A	0.0169694	3.49149	1.80384	0.488364	0.717792	1	0.0169694	3.36336	1.7499	0.504941	0.733953	1	0	0	0	0	0	0	0	0	0	0	0	0	0	0	0	0	0	0	0	0	1	0.0509082
AL031284.1	1	25398721..25399198	ENSG00000238084	0	#N/A	#N/A	#N/A	#N/A	#N/A	0	#N/A	#N/A	#N/A	#N/A	#N/A	0	#N/A	#N/A	#N/A	#N/A	#N/A	0	#N/A	#N/A	#N/A	#N/A	#N/A	0	0	0	0	0	0	0	0	0	0	0	0	0	0	0	0	0	0	0	0	0	0
MACO1	1	25430858..25500209	ENSG00000204178	0.0108411	7.15691	2.83934	0.265991	0.757646	1	0	#N/A	#N/A	#N/A	#N/A	#N/A	0	#N/A	#N/A	#N/A	#N/A	#N/A	0.0108411	-6.88501	-2.78346	0.279911	0.733953	1	1	0.0161326	1.84656	2.94197	1	0.0163907	1.87625	2.78058	0	0	0	0	0	0	0	0	0	0	0	0	0	0
LDLRAP1	1	25543606..25568886	ENSG00000157978	0.00404758	4.15071	2.05336	0.442501	0.757646	1	0.00369274	3.85661	1.94733	0.470478	0.710738	1	0.00768693	-1.00661	-0.00949899	0.995648	0.996429	1	0.00768693	-1.06232	-0.0872159	0.960053	0.969598	1	0	0	0	0	1	0.0121427	1.38998	2.78058	0	0	0	0	0	0	0	0	0	0	0	0	1	0.0230608
AL606491.1	1	25581478..25590356	ENSG00000225643	0	#N/A	#N/A	#N/A	#N/A	#N/A	0	#N/A	#N/A	#N/A	#N/A	#N/A	0.0854793	3.49149	1.80384	0.488364	0.717792	1	0.0854793	3.36336	1.7499	0.504941	0.733953	1	0	0	0	0	0	0	0	0	0	0	0	0	0	0	0	0	0	0	0	0	1	0.256438
MAN1C1	1	25617468..25786207	ENSG00000117643	0	#N/A	#N/A	#N/A	#N/A	#N/A	0	#N/A	#N/A	#N/A	#N/A	#N/A	0.00236927	3.49137	1.80379	0.488377	0.717792	1	0.00236927	3.36325	1.74986	0.504954	0.733953	1	0	0	0	0	0	0	0	0	0	0	0	0	0	0	0	0	1	0.00710782	0.885944	2.89806	0	0
AL031280.1	1	complement(25644544..25659111)	ENSG00000233478	0	#N/A	#N/A	#N/A	#N/A	#N/A	0.0085947	3.85657	1.94732	0.470482	0.710738	1	0.0085947	-3.86398	-1.95009	0.4735	0.717792	1	0	#N/A	#N/A	#N/A	#N/A	#N/A	0	0	0	0	0	0	0	0	0	0	0	0	0	0	0	0	0	0	0	0	0	0
SELENON	1	25800176..25818221	ENSG00000162430	0	#N/A	#N/A	#N/A	#N/A	#N/A	0	#N/A	#N/A	#N/A	#N/A	#N/A	0	#N/A	#N/A	#N/A	#N/A	#N/A	0	#N/A	#N/A	#N/A	#N/A	#N/A	0	0	0	0	0	0	0	0	0	0	0	0	0	0	0	0	0	0	0	0	0	0
AL020996.2	1	25811470..25823744	ENSG00000255054	0	#N/A	#N/A	#N/A	#N/A	#N/A	0	#N/A	#N/A	#N/A	#N/A	#N/A	0	#N/A	#N/A	#N/A	#N/A	#N/A	0	#N/A	#N/A	#N/A	#N/A	#N/A	0	0	0	0	0	0	0	0	0	0	0	0	0	0	0	0	0	0	0	0	0	0
AL020996.1	1	complement(25816749..25820797)	ENSG00000228172	0	#N/A	#N/A	#N/A	#N/A	#N/A	0	#N/A	#N/A	#N/A	#N/A	#N/A	0	#N/A	#N/A	#N/A	#N/A	#N/A	0	#N/A	#N/A	#N/A	#N/A	#N/A	0	0	0	0	0	0	0	0	0	0	0	0	0	0	0	0	0	0	0	0	0	0
MTFR1L	1	25818640..25832942	ENSG00000117640	0.00369109	4.15076	2.05338	0.442497	0.757646	1	0.00342138	3.85661	1.94733	0.470478	0.710738	1	0.00342138	-3.86407	-1.95012	0.473491	0.717792	1	0.00369109	-4.0026	-2.00094	0.457819	0.733953	1	1	0.0110733	1.26746	2.94197	0	0	0	0	0	0	0	0	0	0	0	0	0	0	0	0	0	0
AL020996.3	1	complement(25831913..25832134)	ENSG00000272478	0	#N/A	#N/A	#N/A	#N/A	#N/A	0	#N/A	#N/A	#N/A	#N/A	#N/A	0	#N/A	#N/A	#N/A	#N/A	#N/A	0	#N/A	#N/A	#N/A	#N/A	#N/A	0	0	0	0	0	0	0	0	0	0	0	0	0	0	0	0	0	0	0	0	0	0
AUNIP	1	complement(25831913..25859458)	ENSG00000127423	0	#N/A	#N/A	#N/A	#N/A	#N/A	0.00719092	3.85656	1.94732	0.470482	0.710738	1	0.00719092	-3.86399	-1.95009	0.473499	0.717792	1	0	#N/A	#N/A	#N/A	#N/A	#N/A	0	0	0	0	0	0	0	0	0	0	0	0	0	0	0	0	0	0	0	0	0	0
AL033528.3	1	25859613..25863420	ENSG00000236528	0	#N/A	#N/A	#N/A	#N/A	#N/A	0	#N/A	#N/A	#N/A	#N/A	#N/A	0	#N/A	#N/A	#N/A	#N/A	#N/A	0	#N/A	#N/A	#N/A	#N/A	#N/A	0	0	0	0	0	0	0	0	0	0	0	0	0	0	0	0	0	0	0	0	0	0
PAQR7	1	complement(25861210..25871253)	ENSG00000182749	0.00606359	-3.23981	-1.69591	0.521249	0.757646	1	0.00606359	-3.49117	-1.80371	0.491476	0.710738	1	0	#N/A	#N/A	#N/A	#N/A	#N/A	0	#N/A	#N/A	#N/A	#N/A	#N/A	0	0	0	0	0	0	0	0	0	0	0	0	0	0	0	0	0	0	0	0	0	0
AL033528.1	1	25877496..25877605	ENSG00000207302	0	#N/A	#N/A	#N/A	#N/A	#N/A	0	#N/A	#N/A	#N/A	#N/A	#N/A	0	#N/A	#N/A	#N/A	#N/A	#N/A	0	#N/A	#N/A	#N/A	#N/A	#N/A	0	0	0	0	0	0	0	0	0	0	0	0	0	0	0	0	0	0	0	0	0	0
STMN1	1	complement(25884181..25906991)	ENSG00000117632	0.00348	1.11926	0.162541	0.925626	0.938225	1	0.00583166	1.75599	0.812284	0.600465	0.791053	1	0.00660901	-1.72674	-0.788054	0.611825	0.801334	1	0.00660901	-1.06232	-0.0872159	0.960053	0.969598	1	0	0	0	0	1	0.01044	1.19507	2.78058	0	0	0	0	0	0	0	0	0	0	0	0	1	0.019827
SNRPFP2	1	25887360..25887610	ENSG00000229786	0	#N/A	#N/A	#N/A	#N/A	#N/A	0	#N/A	#N/A	#N/A	#N/A	#N/A	0	#N/A	#N/A	#N/A	#N/A	#N/A	0	#N/A	#N/A	#N/A	#N/A	#N/A	0	0	0	0	0	0	0	0	0	0	0	0	0	0	0	0	0	0	0	0	0	0
AL033528.2	1	25888970..25889109	ENSG00000223624	0	#N/A	#N/A	#N/A	#N/A	#N/A	0	#N/A	#N/A	#N/A	#N/A	#N/A	0	#N/A	#N/A	#N/A	#N/A	#N/A	0	#N/A	#N/A	#N/A	#N/A	#N/A	0	0	0	0	0	0	0	0	0	0	0	0	0	0	0	0	0	0	0	0	0	0
MIR3917	1	complement(25906362..25906454)	ENSG00000283938	0	#N/A	#N/A	#N/A	#N/A	#N/A	0	#N/A	#N/A	#N/A	#N/A	#N/A	0	#N/A	#N/A	#N/A	#N/A	#N/A	0	#N/A	#N/A	#N/A	#N/A	#N/A	0	0	0	0	0	0	0	0	0	0	0	0	0	0	0	0	0	0	0	0	0	0
PAFAH2	1	complement(25959767..25998117)	ENSG00000158006	0	#N/A	#N/A	#N/A	#N/A	#N/A	0.00456278	3.85656	1.94732	0.470482	0.710738	1	0.00456278	-3.86399	-1.95009	0.473499	0.717792	1	0	#N/A	#N/A	#N/A	#N/A	#N/A	0	0	0	0	0	0	0	0	0	0	0	0	0	0	0	0	0	0	0	0	0	0
RNU6-110P	1	25964197..25964300	ENSG00000207237	0	#N/A	#N/A	#N/A	#N/A	#N/A	0	#N/A	#N/A	#N/A	#N/A	#N/A	0	#N/A	#N/A	#N/A	#N/A	#N/A	0	#N/A	#N/A	#N/A	#N/A	#N/A	0	0	0	0	0	0	0	0	0	0	0	0	0	0	0	0	0	0	0	0	0	0
AL592064.1	1	26006006..26006130	ENSG00000252190	0	#N/A	#N/A	#N/A	#N/A	#N/A	0	#N/A	#N/A	#N/A	#N/A	#N/A	0	#N/A	#N/A	#N/A	#N/A	#N/A	0	#N/A	#N/A	#N/A	#N/A	#N/A	0	0	0	0	0	0	0	0	0	0	0	0	0	0	0	0	0	0	0	0	0	0
AL592064.2	1	26006216..26006299	ENSG00000252691	0	#N/A	#N/A	#N/A	#N/A	#N/A	0	#N/A	#N/A	#N/A	#N/A	#N/A	0	#N/A	#N/A	#N/A	#N/A	#N/A	0	#N/A	#N/A	#N/A	#N/A	#N/A	0	0	0	0	0	0	0	0	0	0	0	0	0	0	0	0	0	0	0	0	0	0
EXTL1	1	26019884..26036464	ENSG00000158008	0	#N/A	#N/A	#N/A	#N/A	#N/A	0	#N/A	#N/A	#N/A	#N/A	#N/A	0	#N/A	#N/A	#N/A	#N/A	#N/A	0	#N/A	#N/A	#N/A	#N/A	#N/A	0	0	0	0	0	0	0	0	0	0	0	0	0	0	0	0	0	0	0	0	0	0
SLC30A2	1	complement(26037252..26046118)	ENSG00000158014	0	#N/A	#N/A	#N/A	#N/A	#N/A	0	#N/A	#N/A	#N/A	#N/A	#N/A	0	#N/A	#N/A	#N/A	#N/A	#N/A	0	#N/A	#N/A	#N/A	#N/A	#N/A	0	0	0	0	0	0	0	0	0	0	0	0	0	0	0	0	0	0	0	0	0	0
AL391650.2	1	26046665..26049099	ENSG00000284309	0	#N/A	#N/A	#N/A	#N/A	#N/A	0	#N/A	#N/A	#N/A	#N/A	#N/A	0	#N/A	#N/A	#N/A	#N/A	#N/A	0	#N/A	#N/A	#N/A	#N/A	#N/A	0	0	0	0	0	0	0	0	0	0	0	0	0	0	0	0	0	0	0	0	0	0
TRIM63	1	complement(26051304..26068436)	ENSG00000158022	0	#N/A	#N/A	#N/A	#N/A	#N/A	0	#N/A	#N/A	#N/A	#N/A	#N/A	0	#N/A	#N/A	#N/A	#N/A	#N/A	0	#N/A	#N/A	#N/A	#N/A	#N/A	0	0	0	0	0	0	0	0	0	0	0	0	0	0	0	0	0	0	0	0	0	0
PDIK1L	1	26111165..26125555	ENSG00000175087	0	#N/A	#N/A	#N/A	#N/A	#N/A	0	#N/A	#N/A	#N/A	#N/A	#N/A	0.00905406	3.49149	1.80384	0.488364	0.717792	1	0.00905406	3.36336	1.7499	0.504941	0.733953	1	0	0	0	0	0	0	0	0	0	0	0	0	0	0	0	0	0	0	0	0	1	0.0271622
FAM110D	1	26159079..26163962	ENSG00000197245	0	#N/A	#N/A	#N/A	#N/A	#N/A	0	#N/A	#N/A	#N/A	#N/A	#N/A	0	#N/A	#N/A	#N/A	#N/A	#N/A	0	#N/A	#N/A	#N/A	#N/A	#N/A	0	0	0	0	0	0	0	0	0	0	0	0	0	0	0	0	0	0	0	0	0	0
C1orf232	1	complement(26164161..26168581)	ENSG00000282872	0	#N/A	#N/A	#N/A	#N/A	#N/A	0	#N/A	#N/A	#N/A	#N/A	#N/A	0	#N/A	#N/A	#N/A	#N/A	#N/A	0	#N/A	#N/A	#N/A	#N/A	#N/A	0	0	0	0	0	0	0	0	0	0	0	0	0	0	0	0	0	0	0	0	0	0
AL391650.1	1	complement(26169516..26171831)	ENSG00000236782	0	#N/A	#N/A	#N/A	#N/A	#N/A	0	#N/A	#N/A	#N/A	#N/A	#N/A	0	#N/A	#N/A	#N/A	#N/A	#N/A	0	#N/A	#N/A	#N/A	#N/A	#N/A	0	0	0	0	0	0	0	0	0	0	0	0	0	0	0	0	0	0	0	0	0	0
ZNF593	1	26169908..26170873	ENSG00000142684	0	#N/A	#N/A	#N/A	#N/A	#N/A	0	#N/A	#N/A	#N/A	#N/A	#N/A	0	#N/A	#N/A	#N/A	#N/A	#N/A	0	#N/A	#N/A	#N/A	#N/A	#N/A	0	0	0	0	0	0	0	0	0	0	0	0	0	0	0	0	0	0	0	0	0	0
CNKSR1	1	26177484..26189884	ENSG00000142675	0.0313841	2.98923	1.57977	0.169075	0.757646	1	0.0196709	1.85892	0.894463	0.44408	0.710738	1	0.0196709	-3.16763	-1.66341	0.267714	0.717792	1	0.0313841	-4.88814	-2.28929	0.130903	0.733953	1	2	0.0324201	3.71085	5.88394	3	0.0494081	5.65575	8.34174	1	0.0123242	1.54679	2.70877	1	0.0110692	1.26372	2.10964	0	0	0	0	0	0
CATSPER4	1	26190561..26202968	ENSG00000188782	0.0098481	-3.23981	-1.69591	0.521249	0.757646	1	0.0098481	-3.49117	-1.80371	0.491476	0.710738	1	0.0105345	3.49137	1.80379	0.488377	0.717792	1	0.0105345	3.36325	1.74986	0.504954	0.733953	1	0	0	0	0	0	0	0	0	0	0	0	0	0	0	0	0	1	0.0316036	3.93918	2.89806	0	0
ZPLD2P	1	26209741..26229840	ENSG00000236155	0.00681277	4.15071	2.05336	0.442501	0.757646	1	0	#N/A	#N/A	#N/A	#N/A	#N/A	0	#N/A	#N/A	#N/A	#N/A	#N/A	0.00681277	-4.00256	-2.00092	0.457823	0.733953	1	0	0	0	0	1	0.0204383	2.33958	2.78058	0	0	0	0	0	0	0	0	0	0	0	0	0	0
AL355877.2	1	complement(26218581..26220476)	ENSG00000278572	0	#N/A	#N/A	#N/A	#N/A	#N/A	0	#N/A	#N/A	#N/A	#N/A	#N/A	0	#N/A	#N/A	#N/A	#N/A	#N/A	0	#N/A	#N/A	#N/A	#N/A	#N/A	0	0	0	0	0	0	0	0	0	0	0	0	0	0	0	0	0	0	0	0	0	0
CEP85	1	26234200..26278808	ENSG00000130695	0.0111	-2.19831	-1.1364	0.436137	0.757646	1	0.0111	-8.62412	-3.10838	0.203052	0.710738	1	0.00802459	3.49149	1.80384	0.488364	0.717792	1	0.00802459	-1.06232	-0.0872159	0.960053	0.969598	1	0	0	0	0	1	0.0126761	1.45104	2.78058	0	0	0	0	0	0	0	0	0	0	0	0	1	0.0240738
AL355877.1	1	complement(26263041..26263398)	ENSG00000270733	0	#N/A	#N/A	#N/A	#N/A	#N/A	0	#N/A	#N/A	#N/A	#N/A	#N/A	0	#N/A	#N/A	#N/A	#N/A	#N/A	0	#N/A	#N/A	#N/A	#N/A	#N/A	0	0	0	0	0	0	0	0	0	0	0	0	0	0	0	0	0	0	0	0	0	0
SH3BGRL3	1	26280086..26281522	ENSG00000142669	0.0244261	1.1193	0.162594	0.925602	0.938225	1	0.0228215	-3.49117	-1.80371	0.491476	0.710738	1	0	#N/A	#N/A	#N/A	#N/A	#N/A	0.0244261	-4.0026	-2.00094	0.457819	0.733953	1	1	0.0732783	8.38754	2.94197	0	0	0	0	0	0	0	0	0	0	0	0	0	0	0	0	0	0
UBXN11	1	complement(26281328..26318363)	ENSG00000158062	0.00394537	1.11929	0.162588	0.925606	0.938225	1	0.00394537	-3.49106	-1.80367	0.491488	0.710738	1	0.00765231	6.07272	2.60234	0.292943	0.717792	1	0.00765231	1.6327	0.707258	0.64696	0.838627	1	0	0	0	0	0	0	0	0	1	0.0103749	1.30215	2.70877	1	0.00931848	1.06385	2.10964	1	0.0136384	1.69994	2.89806	0	0
CD52	1	26317958..26320523	ENSG00000169442	0	#N/A	#N/A	#N/A	#N/A	#N/A	0	#N/A	#N/A	#N/A	#N/A	#N/A	0	#N/A	#N/A	#N/A	#N/A	#N/A	0	#N/A	#N/A	#N/A	#N/A	#N/A	0	0	0	0	0	0	0	0	0	0	0	0	0	0	0	0	0	0	0	0	0	0
CRYBG2	1	complement(26321698..26360080)	ENSG00000176092	0.531413	3.07206	1.61921	0.000875475	0.286932	1	0.390329	2.05111	1.0364	0.00229123	0.555798	1	0.502164	1.31482	0.394869	0.657165	0.827569	1	0.531413	-1.09014	-0.124517	0.895717	0.969598	1	32	0.297917	34.1	94.143	48	0.454024	51.9722	133.468	119	0.842297	105.716	322.344	208	1.32234	150.964	438.806	14	0.130264	16.2366	40.5728	3	0.053891
AL451139.1	1	26326688..26327033	ENSG00000225854	0	#N/A	#N/A	#N/A	#N/A	#N/A	0	#N/A	#N/A	#N/A	#N/A	#N/A	0	#N/A	#N/A	#N/A	#N/A	#N/A	0	#N/A	#N/A	#N/A	#N/A	#N/A	0	0	0	0	0	0	0	0	0	0	0	0	0	0	0	0	0	0	0	0	0	0
ZNF683	1	complement(26361634..26374522)	ENSG00000176083	0.0386467	16.1744	4.01564	0.101938	0.757646	1	0.0322896	12.1838	3.6069	0.149632	0.710738	1	0.0322896	-1.821	-0.864733	0.512295	0.741085	1	0.0386467	-2.37667	-1.24894	0.323378	0.733953	1	1	0.0269827	3.08847	2.94197	1	0.0274143	3.13812	2.78058	3	0.0615431	7.72422	8.12632	1	0.0184254	2.10354	2.10964	1	0.0269673	3.3613	2.89806	0	0
LIN28A	1	26410817..26429728	ENSG00000131914	0	#N/A	#N/A	#N/A	#N/A	#N/A	0	#N/A	#N/A	#N/A	#N/A	#N/A	0.00537989	3.49137	1.80379	0.488377	0.717792	1	0.00537989	3.36325	1.74986	0.504954	0.733953	1	0	0	0	0	0	0	0	0	0	0	0	0	0	0	0	0	1	0.0161397	2.0117	2.89806	0	0
DHDDS	1	26432282..26471306	ENSG00000117682	0.0104378	-2.19841	-1.13646	0.436105	0.757646	1	0.0104378	-8.62454	-3.10845	0.20304	0.710738	1	0.0111754	6.07359	2.60255	0.292899	0.717792	1	0.0111754	1.63286	0.707404	0.646879	0.838627	1	1	0.0114465	1.31018	2.94197	0	0	0	0	0	0	0	0	0	0	0	0	1	0.0114399	1.42591	2.89806	1	0.0220862
AL513365.1	1	complement(26454653..26455187)	ENSG00000223583	0	#N/A	#N/A	#N/A	#N/A	#N/A	0	#N/A	#N/A	#N/A	#N/A	#N/A	0	#N/A	#N/A	#N/A	#N/A	#N/A	0	#N/A	#N/A	#N/A	#N/A	#N/A	0	0	0	0	0	0	0	0	0	0	0	0	0	0	0	0	0	0	0	0	0	0
DHDDS-AS1	1	complement(26462756..26468014)	ENSG00000225891	0.0769798	1.09791	0.134758	0.901701	0.938225	1	0.102399	1.37787	0.462436	0.619048	0.791053	1	0.102399	-1.65568	-0.727425	0.494375	0.724096	1	0.0685716	-1.29743	-0.375652	0.754987	0.907047	1	1	0.0509055	5.82671	2.94197	0	0	0	0	4	0.154809	19.43	10.8351	3	0.104284	11.9056	6.32893	0	0	0	0	1	0.0982233
HMGN2	1	26472440..26476642	ENSG00000198830	0	#N/A	#N/A	#N/A	#N/A	#N/A	0	#N/A	#N/A	#N/A	#N/A	#N/A	0	#N/A	#N/A	#N/A	#N/A	#N/A	0	#N/A	#N/A	#N/A	#N/A	#N/A	0	0	0	0	0	0	0	0	0	0	0	0	0	0	0	0	0	0	0	0	0	0
DPPA2P2	1	complement(26519354..26520250)	ENSG00000224129	0	#N/A	#N/A	#N/A	#N/A	#N/A	0	#N/A	#N/A	#N/A	#N/A	#N/A	0	#N/A	#N/A	#N/A	#N/A	#N/A	0	#N/A	#N/A	#N/A	#N/A	#N/A	0	0	0	0	0	0	0	0	0	0	0	0	0	0	0	0	0	0	0	0	0	0
RPS6KA1	1	26529761..26575030	ENSG00000117676	0.00679526	1.11531	0.157446	0.905452	0.938225	1	0.00679526	-1.69913	-0.764797	0.620353	0.791053	1	0.0335377	6.1364	2.61739	0.0707939	0.717792	1	0.0335377	3.36156	1.74913	0.151453	0.733953	1	0	0	0	0	1	0.0110841	1.26879	2.78058	1	0.0082943	1.04101	2.70877	2	0.0148994	1.701	4.21929	4	0.0436133	5.43612	11.5922	2	0.0421005
MIR1976	1	26554542..26554593	ENSG00000238705	0	#N/A	#N/A	#N/A	#N/A	#N/A	0	#N/A	#N/A	#N/A	#N/A	#N/A	0	#N/A	#N/A	#N/A	#N/A	#N/A	0	#N/A	#N/A	#N/A	#N/A	#N/A	0	0	0	0	0	0	0	0	0	0	0	0	0	0	0	0	0	0	0	0	0	0
RN7SL679P	1	complement(26593243..26593546)	ENSG00000243905	0.0703857	1.11927	0.162557	0.925618	0.938225	1	0.0657385	-3.49123	-1.80374	0.491469	0.710738	1	0.135811	3.49149	1.80384	0.488364	0.717792	1	0.135811	-1.06233	-0.0872308	0.960046	0.969598	1	1	0.211157	24.1693	2.94197	0	0	0	0	0	0	0	0	0	0	0	0	0	0	0	0	1	0.407433
AL627313.2	1	complement(26593940..26594041)	ENSG00000252802	0	#N/A	#N/A	#N/A	#N/A	#N/A	0	#N/A	#N/A	#N/A	#N/A	#N/A	0	#N/A	#N/A	#N/A	#N/A	#N/A	0	#N/A	#N/A	#N/A	#N/A	#N/A	0	0	0	0	0	0	0	0	0	0	0	0	0	0	0	0	0	0	0	0	0	0
RNU7-29P	1	complement(26602369..26602432)	ENSG00000252429	0	#N/A	#N/A	#N/A	#N/A	#N/A	0	#N/A	#N/A	#N/A	#N/A	#N/A	0	#N/A	#N/A	#N/A	#N/A	#N/A	0	#N/A	#N/A	#N/A	#N/A	#N/A	0	0	0	0	0	0	0	0	0	0	0	0	0	0	0	0	0	0	0	0	0	0
AL627313.1	1	complement(26640377..26640614)	ENSG00000229247	0	#N/A	#N/A	#N/A	#N/A	#N/A	0	#N/A	#N/A	#N/A	#N/A	#N/A	0	#N/A	#N/A	#N/A	#N/A	#N/A	0	#N/A	#N/A	#N/A	#N/A	#N/A	0	0	0	0	0	0	0	0	0	0	0	0	0	0	0	0	0	0	0	0	0	0
AL627082.2	1	complement(26642286..26642389)	ENSG00000238316	0	#N/A	#N/A	#N/A	#N/A	#N/A	0	#N/A	#N/A	#N/A	#N/A	#N/A	0	#N/A	#N/A	#N/A	#N/A	#N/A	0	#N/A	#N/A	#N/A	#N/A	#N/A	0	0	0	0	0	0	0	0	0	0	0	0	0	0	0	0	0	0	0	0	0	0
AL627082.1	1	26647447..26647681	ENSG00000235069	0	#N/A	#N/A	#N/A	#N/A	#N/A	0	#N/A	#N/A	#N/A	#N/A	#N/A	0	#N/A	#N/A	#N/A	#N/A	#N/A	0	#N/A	#N/A	#N/A	#N/A	#N/A	0	0	0	0	0	0	0	0	0	0	0	0	0	0	0	0	0	0	0	0	0	0
AL512408.1	1	complement(26692132..26694131)	ENSG00000260063	0	#N/A	#N/A	#N/A	#N/A	#N/A	0	#N/A	#N/A	#N/A	#N/A	#N/A	0	#N/A	#N/A	#N/A	#N/A	#N/A	0	#N/A	#N/A	#N/A	#N/A	#N/A	0	0	0	0	0	0	0	0	0	0	0	0	0	0	0	0	0	0	0	0	0	0
ARID1A	1	26693236..26782104	ENSG00000117713	0.00167979	-3.23989	-1.69594	0.521239	0.757646	1	0.00167979	1.02123	0.0303016	0.986116	0.999298	1	0.00347033	-1.00661	-0.00949899	0.995648	0.996429	1	0.00347033	3.36336	1.7499	0.504941	0.733953	1	0	0	0	0	0	0	0	0	0	0	0	0	0	0	0	0	0	0	0	0	1	0.010411
PIGV	1	26787472..26798398	ENSG00000060642	0.00642801	4.15071	2.05336	0.442501	0.757646	1	0.00511997	3.85656	1.94732	0.470482	0.710738	1	0.0063232	-1.00662	-0.00951379	0.995641	0.996429	1	0.00642801	-1.06235	-0.0872627	0.960069	0.969598	1	0	0	0	0	1	0.019284	2.20745	2.78058	0	0	0	0	0	0	0	0	1	0.0189696	2.36444	2.89806	0	0
RN7SL165P	1	26814822..26815112	ENSG00000241188	0	#N/A	#N/A	#N/A	#N/A	#N/A	0	#N/A	#N/A	#N/A	#N/A	#N/A	0	#N/A	#N/A	#N/A	#N/A	#N/A	0	#N/A	#N/A	#N/A	#N/A	#N/A	0	0	0	0	0	0	0	0	0	0	0	0	0	0	0	0	0	0	0	0	0	0
AL034380.2	1	26817300..26817476	ENSG00000287810	0	#N/A	#N/A	#N/A	#N/A	#N/A	0	#N/A	#N/A	#N/A	#N/A	#N/A	0	#N/A	#N/A	#N/A	#N/A	#N/A	0	#N/A	#N/A	#N/A	#N/A	#N/A	0	0	0	0	0	0	0	0	0	0	0	0	0	0	0	0	0	0	0	0	0	0
ZDHHC18	1	26826688..26857604	ENSG00000204160	0.0109818	-7.97258	-2.99505	0.224814	0.757646	1	0.0109818	1.00822	0.0118042	0.991688	0.999298	1	0.0256327	1.61764	0.69389	0.548242	0.783572	1	0.0256327	13.2468	3.72758	0.127853	0.733953	1	0	0	0	0	0	0	0	0	0	0	0	0	1	0.00802823	0.916544	2.10964	2	0.0235001	2.92913	5.79611	2	0.0453698
SFN	1	26863149..26864456	ENSG00000175793	0.0329792	7.15691	2.83934	0.265991	0.757646	1	0	#N/A	#N/A	#N/A	#N/A	#N/A	0.0490483	8.99655	3.16937	0.205879	0.717792	1	0.0490483	1.37182	0.456092	0.739893	0.895406	1	1	0.0490763	5.61734	2.94197	1	0.0498613	5.70764	2.78058	0	0	0	0	0	0	0	0	3	0.147145	18.3407	8.69417	0	0
GPN2	1	complement(26876132..26890283)	ENSG00000142751	0	#N/A	#N/A	#N/A	#N/A	#N/A	0	#N/A	#N/A	#N/A	#N/A	#N/A	0	#N/A	#N/A	#N/A	#N/A	#N/A	0	#N/A	#N/A	#N/A	#N/A	#N/A	0	0	0	0	0	0	0	0	0	0	0	0	0	0	0	0	0	0	0	0	0	0
AL034380.1	1	26876133..26878245	ENSG00000226698	0	#N/A	#N/A	#N/A	#N/A	#N/A	0	#N/A	#N/A	#N/A	#N/A	#N/A	0	#N/A	#N/A	#N/A	#N/A	#N/A	0	#N/A	#N/A	#N/A	#N/A	#N/A	0	0	0	0	0	0	0	0	0	0	0	0	0	0	0	0	0	0	0	0	0	0
GPATCH3	1	complement(26890488..26900467)	ENSG00000198746	0	#N/A	#N/A	#N/A	#N/A	#N/A	0	#N/A	#N/A	#N/A	#N/A	#N/A	0	#N/A	#N/A	#N/A	#N/A	#N/A	0	#N/A	#N/A	#N/A	#N/A	#N/A	0	0	0	0	0	0	0	0	0	0	0	0	0	0	0	0	0	0	0	0	0	0
NUDC	1	26900238..26946871	ENSG00000090273	0.00751309	4.15076	2.05338	0.442497	0.757646	1	0	#N/A	#N/A	#N/A	#N/A	#N/A	0	#N/A	#N/A	#N/A	#N/A	#N/A	0.00751309	-4.0026	-2.00094	0.457819	0.733953	1	1	0.0225393	2.57987	2.94197	0	0	0	0	0	0	0	0	0	0	0	0	0	0	0	0	0	0
NR0B2	1	complement(26911489..26913975)	ENSG00000131910	0.0367335	7.15942	2.83984	0.265894	0.757646	1	0.0164074	3.85657	1.94732	0.470482	0.710738	1	0.0164074	-3.86398	-1.95009	0.4735	0.717792	1	0.0367335	-6.89204	-2.78493	0.279654	0.733953	1	2	0.110201	12.6137	5.88394	0	0	0	0	0	0	0	0	0	0	0	0	0	0	0	0	0	0
KDF1	1	complement(26949562..26960468)	ENSG00000175707	0.460244	-1.27371	-0.349035	0.535637	0.75914	1	0.460244	-1.6204	-0.696349	0.131377	0.710738	1	0.701839	1.62194	0.697725	0.417883	0.717792	1	0.701839	1.30533	0.38441	0.679197	0.855039	1	8	0.276838	31.6873	23.5358	15	0.527374	60.3686	41.7087	8	0.210474	26.4164	21.6702	1	0.0236303	2.69775	2.10964	10	0.34585	43.108	28.9806	26	1.73604
RPL12P13	1	26980165..26980975	ENSG00000172746	0	#N/A	#N/A	#N/A	#N/A	#N/A	0	#N/A	#N/A	#N/A	#N/A	#N/A	0	#N/A	#N/A	#N/A	#N/A	#N/A	0	#N/A	#N/A	#N/A	#N/A	#N/A	0	0	0	0	0	0	0	0	0	0	0	0	0	0	0	0	0	0	0	0	0	0
AL356390.1	1	26983628..26984024	ENSG00000224064	0	#N/A	#N/A	#N/A	#N/A	#N/A	0	#N/A	#N/A	#N/A	#N/A	#N/A	0	#N/A	#N/A	#N/A	#N/A	#N/A	0	#N/A	#N/A	#N/A	#N/A	#N/A	0	0	0	0	0	0	0	0	0	0	0	0	0	0	0	0	0	0	0	0	0	0
OSTCP2	1	complement(26985897..26986340)	ENSG00000225294	0	#N/A	#N/A	#N/A	#N/A	#N/A	0	#N/A	#N/A	#N/A	#N/A	#N/A	0	#N/A	#N/A	#N/A	#N/A	#N/A	0	#N/A	#N/A	#N/A	#N/A	#N/A	0	0	0	0	0	0	0	0	0	0	0	0	0	0	0	0	0	0	0	0	0	0
TRNP1	1	26993692..27000886	ENSG00000253368	0	#N/A	#N/A	#N/A	#N/A	#N/A	0	#N/A	#N/A	#N/A	#N/A	#N/A	0	#N/A	#N/A	#N/A	#N/A	#N/A	0	#N/A	#N/A	#N/A	#N/A	#N/A	0	0	0	0	0	0	0	0	0	0	0	0	0	0	0	0	0	0	0	0	0	0
TENT5B	1	complement(27005020..27012850)	ENSG00000158246	0	#N/A	#N/A	#N/A	#N/A	#N/A	0	#N/A	#N/A	#N/A	#N/A	#N/A	0	#N/A	#N/A	#N/A	#N/A	#N/A	0	#N/A	#N/A	#N/A	#N/A	#N/A	0	0	0	0	0	0	0	0	0	0	0	0	0	0	0	0	0	0	0	0	0	0
SLC9A1	1	complement(27098809..27166981)	ENSG00000090020	0.00322706	-3.23981	-1.69591	0.521249	0.757646	1	0.00640314	1.75606	0.812344	0.600439	0.791053	1	0.00666449	-1.72682	-0.788121	0.616954	0.801334	1	0.00666449	3.36336	1.7499	0.504941	0.733953	1	0	0	0	0	0	0	0	0	0	0	0	0	0	0	0	0	0	0	0	0	1	0.0199935
AL590640.2	1	27176751..27177277	ENSG00000229985	0	#N/A	#N/A	#N/A	#N/A	#N/A	0	#N/A	#N/A	#N/A	#N/A	#N/A	0	#N/A	#N/A	#N/A	#N/A	#N/A	0	#N/A	#N/A	#N/A	#N/A	#N/A	0	0	0	0	0	0	0	0	0	0	0	0	0	0	0	0	0	0	0	0	0	0
CHCHD3P3	1	complement(27200834..27201473)	ENSG00000214973	0	#N/A	#N/A	#N/A	#N/A	#N/A	0	#N/A	#N/A	#N/A	#N/A	#N/A	0	#N/A	#N/A	#N/A	#N/A	#N/A	0	#N/A	#N/A	#N/A	#N/A	#N/A	0	0	0	0	0	0	0	0	0	0	0	0	0	0	0	0	0	0	0	0	0	0
NPM1P39	1	27206930..27207796	ENSG00000225159	0.173547	1.12682	0.172256	0.862517	0.938225	1	0.159748	-18.9444	-4.2437	0.0800787	0.710738	1	0	#N/A	#N/A	#N/A	#N/A	#N/A	0.173547	-21.8436	-4.44914	0.0890869	0.733953	1	5	0.370195	42.373	14.7098	2	0.150447	17.2217	5.56116	0	0	0	0	0	0	0	0	0	0	0	0	0	0
SNRPEP7	1	27211265..27211484	ENSG00000225990	0	#N/A	#N/A	#N/A	#N/A	#N/A	0	#N/A	#N/A	#N/A	#N/A	#N/A	0	#N/A	#N/A	#N/A	#N/A	#N/A	0	#N/A	#N/A	#N/A	#N/A	#N/A	0	0	0	0	0	0	0	0	0	0	0	0	0	0	0	0	0	0	0	0	0	0
AL590640.1	1	complement(27229106..27234352)	ENSG00000224311	0	#N/A	#N/A	#N/A	#N/A	#N/A	0	#N/A	#N/A	#N/A	#N/A	#N/A	0	#N/A	#N/A	#N/A	#N/A	#N/A	0	#N/A	#N/A	#N/A	#N/A	#N/A	0	0	0	0	0	0	0	0	0	0	0	0	0	0	0	0	0	0	0	0	0	0
WDTC1	1	27234632..27308636	ENSG00000142784	0.0033809	-3.23989	-1.69594	0.521239	0.757646	1	0.0062848	1.75601	0.812301	0.600457	0.791053	1	0.0062848	-1.72684	-0.788135	0.611791	0.801334	1	0.00361784	3.36325	1.74986	0.504954	0.733953	1	0	0	0	0	0	0	0	0	0	0	0	0	0	0	0	0	1	0.0108535	1.35282	2.89806	0	0
AL590640.3	1	complement(27255464..27255567)	ENSG00000252098	0	#N/A	#N/A	#N/A	#N/A	#N/A	0	#N/A	#N/A	#N/A	#N/A	#N/A	0	#N/A	#N/A	#N/A	#N/A	#N/A	0	#N/A	#N/A	#N/A	#N/A	#N/A	0	0	0	0	0	0	0	0	0	0	0	0	0	0	0	0	0	0	0	0	0	0
FO393419.3	1	27311240..27311838	ENSG00000243659	0	#N/A	#N/A	#N/A	#N/A	#N/A	0	#N/A	#N/A	#N/A	#N/A	#N/A	0	#N/A	#N/A	#N/A	#N/A	#N/A	0	#N/A	#N/A	#N/A	#N/A	#N/A	0	0	0	0	0	0	0	0	0	0	0	0	0	0	0	0	0	0	0	0	0	0
TMEM222	1	27322145..27336400	ENSG00000186501	0	#N/A	#N/A	#N/A	#N/A	#N/A	0	#N/A	#N/A	#N/A	#N/A	#N/A	0	#N/A	#N/A	#N/A	#N/A	#N/A	0	#N/A	#N/A	#N/A	#N/A	#N/A	0	0	0	0	0	0	0	0	0	0	0	0	0	0	0	0	0	0	0	0	0	0
RNU6-48P	1	27325219..27325325	ENSG00000206888	0	#N/A	#N/A	#N/A	#N/A	#N/A	0	#N/A	#N/A	#N/A	#N/A	#N/A	0	#N/A	#N/A	#N/A	#N/A	#N/A	0	#N/A	#N/A	#N/A	#N/A	#N/A	0	0	0	0	0	0	0	0	0	0	0	0	0	0	0	0	0	0	0	0	0	0
ACTG1P20	1	27325329..27325796	ENSG00000241547	0	#N/A	#N/A	#N/A	#N/A	#N/A	0	#N/A	#N/A	#N/A	#N/A	#N/A	0	#N/A	#N/A	#N/A	#N/A	#N/A	0	#N/A	#N/A	#N/A	#N/A	#N/A	0	0	0	0	0	0	0	0	0	0	0	0	0	0	0	0	0	0	0	0	0	0
SYTL1	1	27342020..27353937	ENSG00000142765	0	#N/A	#N/A	#N/A	#N/A	#N/A	0	#N/A	#N/A	#N/A	#N/A	#N/A	0	#N/A	#N/A	#N/A	#N/A	#N/A	0	#N/A	#N/A	#N/A	#N/A	#N/A	0	0	0	0	0	0	0	0	0	0	0	0	0	0	0	0	0	0	0	0	0	0
MAP3K6	1	complement(27354067..27366961)	ENSG00000142733	0	#N/A	#N/A	#N/A	#N/A	#N/A	0	#N/A	#N/A	#N/A	#N/A	#N/A	0	#N/A	#N/A	#N/A	#N/A	#N/A	0	#N/A	#N/A	#N/A	#N/A	#N/A	0	0	0	0	0	0	0	0	0	0	0	0	0	0	0	0	0	0	0	0	0	0
FCN3	1	complement(27369112..27374824)	ENSG00000142748	0	#N/A	#N/A	#N/A	#N/A	#N/A	0	#N/A	#N/A	#N/A	#N/A	#N/A	0	#N/A	#N/A	#N/A	#N/A	#N/A	0	#N/A	#N/A	#N/A	#N/A	#N/A	0	0	0	0	0	0	0	0	0	0	0	0	0	0	0	0	0	0	0	0	0	0
CD164L2	1	complement(27379176..27383333)	ENSG00000174950	0	#N/A	#N/A	#N/A	#N/A	#N/A	0	#N/A	#N/A	#N/A	#N/A	#N/A	0	#N/A	#N/A	#N/A	#N/A	#N/A	0	#N/A	#N/A	#N/A	#N/A	#N/A	0	0	0	0	0	0	0	0	0	0	0	0	0	0	0	0	0	0	0	0	0	0
FO393419.1	1	27389468..27390145	ENSG00000231207	0	#N/A	#N/A	#N/A	#N/A	#N/A	0	#N/A	#N/A	#N/A	#N/A	#N/A	0	#N/A	#N/A	#N/A	#N/A	#N/A	0	#N/A	#N/A	#N/A	#N/A	#N/A	0	0	0	0	0	0	0	0	0	0	0	0	0	0	0	0	0	0	0	0	0	0
GPR3	1	27392622..27395814	ENSG00000181773	0.00935501	-3.23981	-1.69591	0.521249	0.757646	1	0.00935501	-3.49117	-1.80371	0.491476	0.710738	1	0	#N/A	#N/A	#N/A	#N/A	#N/A	0	#N/A	#N/A	#N/A	#N/A	#N/A	0	0	0	0	0	0	0	0	0	0	0	0	0	0	0	0	0	0	0	0	0	0
WASF2	1	complement(27404230..27490167)	ENSG00000158195	0.00678589	-5.6058	-2.48692	0.323654	0.757646	1	0.00678589	-6.05771	-2.59877	0.297622	0.710738	1	0.0502023	25.0549	4.64702	0.0583634	0.717792	1	0.0502023	23.998	4.58484	0.0631244	0.733953	1	0	0	0	0	0	0	0	0	0	0	0	0	1	0.00771592	0.880888	2.10964	3	0.0338788	4.22277	8.69417	5	0.109012
FO393419.2	1	27457198..27459582	ENSG00000241169	0	#N/A	#N/A	#N/A	#N/A	#N/A	0	#N/A	#N/A	#N/A	#N/A	#N/A	0	#N/A	#N/A	#N/A	#N/A	#N/A	0	#N/A	#N/A	#N/A	#N/A	#N/A	0	0	0	0	0	0	0	0	0	0	0	0	0	0	0	0	0	0	0	0	0	0
BX293535.1	1	27525805..27530561	ENSG00000237429	0.282466	-1.20096	-0.264193	0.832672	0.938225	1	0.282466	-1.88795	-0.916817	0.49282	0.712448	1	0.442909	1.86415	0.898516	0.491289	0.720796	1	0.442909	1.236	0.305682	0.800515	0.942561	1	1	0.226826	25.9628	2.94197	2	0.460909	52.7603	5.56116	0	0	0	0	0	0	0	0	2	0.453394	56.5126	5.79611	2	0.875332
AHDC1	1	complement(27534035..27604431)	ENSG00000126705	0.00392139	7.15649	2.83925	0.266008	0.757646	1	0	#N/A	#N/A	#N/A	#N/A	#N/A	0.00433849	6.07272	2.60234	0.292943	0.717792	1	0.00433849	-1.05352	-0.0752137	0.957215	0.969598	1	0	0	0	0	0	0	0	0	2	0.0117642	1.47651	5.41755	1	0.00528313	0.603149	2.10964	1	0.00773234	0.963785	2.89806	0	0
FGR	1	complement(27612064..27635185)	ENSG00000000938	0	#N/A	#N/A	#N/A	#N/A	#N/A	0	#N/A	#N/A	#N/A	#N/A	#N/A	0	#N/A	#N/A	#N/A	#N/A	#N/A	0	#N/A	#N/A	#N/A	#N/A	#N/A	0	0	0	0	0	0	0	0	0	0	0	0	0	0	0	0	0	0	0	0	0	0
AL031729.1	1	27649419..27649610	ENSG00000235912	0	#N/A	#N/A	#N/A	#N/A	#N/A	0	#N/A	#N/A	#N/A	#N/A	#N/A	0	#N/A	#N/A	#N/A	#N/A	#N/A	0	#N/A	#N/A	#N/A	#N/A	#N/A	0	0	0	0	0	0	0	0	0	0	0	0	0	0	0	0	0	0	0	0	0	0
LINC02574	1	complement(27660328..27662722)	ENSG00000233975	0	#N/A	#N/A	#N/A	#N/A	#N/A	0	#N/A	#N/A	#N/A	#N/A	#N/A	0	#N/A	#N/A	#N/A	#N/A	#N/A	0	#N/A	#N/A	#N/A	#N/A	#N/A	0	0	0	0	0	0	0	0	0	0	0	0	0	0	0	0	0	0	0	0	0	0
IFI6	1	complement(27666064..27672198)	ENSG00000126709	0	#N/A	#N/A	#N/A	#N/A	#N/A	0	#N/A	#N/A	#N/A	#N/A	#N/A	0	#N/A	#N/A	#N/A	#N/A	#N/A	0	#N/A	#N/A	#N/A	#N/A	#N/A	0	0	0	0	0	0	0	0	0	0	0	0	0	0	0	0	0	0	0	0	0	0
AL445490.1	1	27669468..27703063	ENSG00000225886	0	#N/A	#N/A	#N/A	#N/A	#N/A	0	#N/A	#N/A	#N/A	#N/A	#N/A	0	#N/A	#N/A	#N/A	#N/A	#N/A	0	#N/A	#N/A	#N/A	#N/A	#N/A	0	0	0	0	0	0	0	0	0	0	0	0	0	0	0	0	0	0	0	0	0	0
RNU6-949P	1	complement(27675603..27675709)	ENSG00000206767	0	#N/A	#N/A	#N/A	#N/A	#N/A	0	#N/A	#N/A	#N/A	#N/A	#N/A	0	#N/A	#N/A	#N/A	#N/A	#N/A	0	#N/A	#N/A	#N/A	#N/A	#N/A	0	0	0	0	0	0	0	0	0	0	0	0	0	0	0	0	0	0	0	0	0	0
CHMP1AP1	1	complement(27686810..27687471)	ENSG00000226662	0.269723	1.63466	0.708994	0.397443	0.757646	1	0.278413	1.63265	0.707217	0.38612	0.710738	1	0.278413	-1.37765	-0.462206	0.620689	0.803219	1	0.269723	-1.32854	-0.409846	0.673335	0.852683	1	2	0.193933	22.1978	5.88394	4	0.39407	45.1093	11.1223	3	0.221165	27.7582	8.12632	4	0.264859	30.2376	8.43858	3	0.290734	36.238	8.69417	0	0
RNU6-424P	1	27693731..27693835	ENSG00000207095	0	#N/A	#N/A	#N/A	#N/A	#N/A	0	#N/A	#N/A	#N/A	#N/A	#N/A	0	#N/A	#N/A	#N/A	#N/A	#N/A	0	#N/A	#N/A	#N/A	#N/A	#N/A	0	0	0	0	0	0	0	0	0	0	0	0	0	0	0	0	0	0	0	0	0	0
AL020997.5	1	complement(27724822..27725756)	ENSG00000287244	0	#N/A	#N/A	#N/A	#N/A	#N/A	0	#N/A	#N/A	#N/A	#N/A	#N/A	0	#N/A	#N/A	#N/A	#N/A	#N/A	0	#N/A	#N/A	#N/A	#N/A	#N/A	0	0	0	0	0	0	0	0	0	0	0	0	0	0	0	0	0	0	0	0	0	0
FAM76A	1	27725979..27763122	ENSG00000009780	0.00955466	-5.60595	-2.48696	0.323646	0.757646	1	0.00955466	-6.05782	-2.5988	0.297617	0.710738	1	0	#N/A	#N/A	#N/A	#N/A	#N/A	0	#N/A	#N/A	#N/A	#N/A	#N/A	0	0	0	0	0	0	0	0	0	0	0	0	0	0	0	0	0	0	0	0	0	0
AL020997.1	1	27739091..27739439	ENSG00000231344	0	#N/A	#N/A	#N/A	#N/A	#N/A	0	#N/A	#N/A	#N/A	#N/A	#N/A	0	#N/A	#N/A	#N/A	#N/A	#N/A	0	#N/A	#N/A	#N/A	#N/A	#N/A	0	0	0	0	0	0	0	0	0	0	0	0	0	0	0	0	0	0	0	0	0	0
RPEP3	1	27739954..27740629	ENSG00000230833	0	#N/A	#N/A	#N/A	#N/A	#N/A	0	#N/A	#N/A	#N/A	#N/A	#N/A	0	#N/A	#N/A	#N/A	#N/A	#N/A	0	#N/A	#N/A	#N/A	#N/A	#N/A	0	0	0	0	0	0	0	0	0	0	0	0	0	0	0	0	0	0	0	0	0	0
STX12	1	27773219..27824443	ENSG00000117758	0.0141892	1.58381	0.663403	0.587866	0.795536	1	0.0154649	1.43553	0.521585	0.676756	0.84136	1	0.0164882	-1.40669	-0.492308	0.714597	0.868294	1	0.0164882	-1.49438	-0.579545	0.636073	0.838627	1	1	0.0168881	1.93304	2.94197	0	0	0	0	2	0.0256794	3.223	5.41755	0	0	0	0	1	0.0168785	2.1038	2.89806	1	0.032586
AL020997.2	1	27773858..27774041	ENSG00000269971	0	#N/A	#N/A	#N/A	#N/A	#N/A	0	#N/A	#N/A	#N/A	#N/A	#N/A	0	#N/A	#N/A	#N/A	#N/A	#N/A	0	#N/A	#N/A	#N/A	#N/A	#N/A	0	0	0	0	0	0	0	0	0	0	0	0	0	0	0	0	0	0	0	0	0	0
AL020997.3	1	27819983..27820341	ENSG00000270031	0	#N/A	#N/A	#N/A	#N/A	#N/A	0	#N/A	#N/A	#N/A	#N/A	#N/A	0	#N/A	#N/A	#N/A	#N/A	#N/A	0	#N/A	#N/A	#N/A	#N/A	#N/A	0	0	0	0	0	0	0	0	0	0	0	0	0	0	0	0	0	0	0	0	0	0
RNU6-1245P	1	27824538..27824643	ENSG00000223062	0	#N/A	#N/A	#N/A	#N/A	#N/A	0	#N/A	#N/A	#N/A	#N/A	#N/A	0	#N/A	#N/A	#N/A	#N/A	#N/A	0	#N/A	#N/A	#N/A	#N/A	#N/A	0	0	0	0	0	0	0	0	0	0	0	0	0	0	0	0	0	0	0	0	0	0
AL020997.4	1	complement(27827812..27831209)	ENSG00000286433	0	#N/A	#N/A	#N/A	#N/A	#N/A	0	#N/A	#N/A	#N/A	#N/A	#N/A	0	#N/A	#N/A	#N/A	#N/A	#N/A	0	#N/A	#N/A	#N/A	#N/A	#N/A	0	0	0	0	0	0	0	0	0	0	0	0	0	0	0	0	0	0	0	0	0	0
PPP1R8	1	27830782..27851676	ENSG00000117751	0	#N/A	#N/A	#N/A	#N/A	#N/A	0	#N/A	#N/A	#N/A	#N/A	#N/A	0	#N/A	#N/A	#N/A	#N/A	#N/A	0	#N/A	#N/A	#N/A	#N/A	#N/A	0	0	0	0	0	0	0	0	0	0	0	0	0	0	0	0	0	0	0	0	0	0
SCARNA1	1	27834401..27834566	ENSG00000252947	0.120432	-3.23981	-1.69591	0.521249	0.757646	1	0.120432	-3.49117	-1.80371	0.491476	0.710738	1	0.248714	3.49149	1.80384	0.488364	0.717792	1	0.248714	3.36336	1.7499	0.504941	0.733953	1	0	0	0	0	0	0	0	0	0	0	0	0	0	0	0	0	0	0	0	0	1	0.746142
THEMIS2	1	27872543..27886685	ENSG00000130775	0.173622	-1.33701	-0.41901	0.595704	0.802057	1	0.173622	-1.32445	-0.405393	0.458088	0.710738	1	0.212691	1.18765	0.248116	0.773283	0.91589	1	0.212691	1.25139	0.323536	0.762706	0.912307	1	9	0.125022	14.3102	26.4777	18	0.254044	29.0804	50.0504	0	0	0	0	0	0	0	0	17	0.236018	29.4181	49.267	15	0.402054
RPA2	1	complement(27891524..27914746)	ENSG00000117748	0	#N/A	#N/A	#N/A	#N/A	#N/A	0	#N/A	#N/A	#N/A	#N/A	#N/A	0	#N/A	#N/A	#N/A	#N/A	#N/A	0	#N/A	#N/A	#N/A	#N/A	#N/A	0	0	0	0	0	0	0	0	0	0	0	0	0	0	0	0	0	0	0	0	0	0
SMPDL3B	1	27935000..27959157	ENSG00000130768	0	#N/A	#N/A	#N/A	#N/A	#N/A	0	#N/A	#N/A	#N/A	#N/A	#N/A	0	#N/A	#N/A	#N/A	#N/A	#N/A	0	#N/A	#N/A	#N/A	#N/A	#N/A	0	0	0	0	0	0	0	0	0	0	0	0	0	0	0	0	0	0	0	0	0	0
AL512288.1	1	complement(27938875..27960193)	ENSG00000227050	0	#N/A	#N/A	#N/A	#N/A	#N/A	0	#N/A	#N/A	#N/A	#N/A	#N/A	0	#N/A	#N/A	#N/A	#N/A	#N/A	0	#N/A	#N/A	#N/A	#N/A	#N/A	0	0	0	0	0	0	0	0	0	0	0	0	0	0	0	0	0	0	0	0	0	0
XKR8	1	27959973..27968093	ENSG00000158156	0	#N/A	#N/A	#N/A	#N/A	#N/A	0.00776839	3.85656	1.94732	0.470482	0.710738	1	0.0185224	-1.00658	-0.00946699	0.995662	0.996429	1	0.0185224	3.36336	1.7499	0.504941	0.733953	1	0	0	0	0	0	0	0	0	0	0	0	0	0	0	0	0	0	0	0	0	1	0.0555673
EYA3	1	complement(27970344..28088637)	ENSG00000158161	0.00933607	-2.19109	-1.13165	0.475124	0.757646	1	0.00933607	-8.67501	-3.11687	0.219831	0.710738	1	0	#N/A	#N/A	#N/A	#N/A	#N/A	0.00333083	-4.0026	-2.00094	0.457819	0.733953	1	1	0.0099925	1.14375	2.94197	0	0	0	0	0	0	0	0	0	0	0	0	0	0	0	0	0	0
AL512288.2	1	complement(27990158..27990524)	ENSG00000238231	0	#N/A	#N/A	#N/A	#N/A	#N/A	0	#N/A	#N/A	#N/A	#N/A	#N/A	0	#N/A	#N/A	#N/A	#N/A	#N/A	0	#N/A	#N/A	#N/A	#N/A	#N/A	0	0	0	0	0	0	0	0	0	0	0	0	0	0	0	0	0	0	0	0	0	0
RN7SL559P	1	complement(28031884..28032180)	ENSG00000240750	0	#N/A	#N/A	#N/A	#N/A	#N/A	0	#N/A	#N/A	#N/A	#N/A	#N/A	0	#N/A	#N/A	#N/A	#N/A	#N/A	0	#N/A	#N/A	#N/A	#N/A	#N/A	0	0	0	0	0	0	0	0	0	0	0	0	0	0	0	0	0	0	0	0	0	0
SPCS2P4	1	complement(28095742..28096422)	ENSG00000228589	0	#N/A	#N/A	#N/A	#N/A	#N/A	0	#N/A	#N/A	#N/A	#N/A	#N/A	0	#N/A	#N/A	#N/A	#N/A	#N/A	0	#N/A	#N/A	#N/A	#N/A	#N/A	0	0	0	0	0	0	0	0	0	0	0	0	0	0	0	0	0	0	0	0	0	0
AL137792.2	1	28109739..28110298	ENSG00000228943	0	#N/A	#N/A	#N/A	#N/A	#N/A	0	#N/A	#N/A	#N/A	#N/A	#N/A	0	#N/A	#N/A	#N/A	#N/A	#N/A	0	#N/A	#N/A	#N/A	#N/A	#N/A	0	0	0	0	0	0	0	0	0	0	0	0	0	0	0	0	0	0	0	0	0	0
AL137792.1	1	complement(28120449..28121321)	ENSG00000214812	0	#N/A	#N/A	#N/A	#N/A	#N/A	0	#N/A	#N/A	#N/A	#N/A	#N/A	0	#N/A	#N/A	#N/A	#N/A	#N/A	0	#N/A	#N/A	#N/A	#N/A	#N/A	0	0	0	0	0	0	0	0	0	0	0	0	0	0	0	0	0	0	0	0	0	0
RNU6-176P	1	complement(28142737..28142841)	ENSG00000253005	0	#N/A	#N/A	#N/A	#N/A	#N/A	0	#N/A	#N/A	#N/A	#N/A	#N/A	0	#N/A	#N/A	#N/A	#N/A	#N/A	0	#N/A	#N/A	#N/A	#N/A	#N/A	0	0	0	0	0	0	0	0	0	0	0	0	0	0	0	0	0	0	0	0	0	0
PTAFR	1	complement(28147166..28193936)	ENSG00000169403	0	#N/A	#N/A	#N/A	#N/A	#N/A	0	#N/A	#N/A	#N/A	#N/A	#N/A	0	#N/A	#N/A	#N/A	#N/A	#N/A	0	#N/A	#N/A	#N/A	#N/A	#N/A	0	0	0	0	0	0	0	0	0	0	0	0	0	0	0	0	0	0	0	0	0	0
DNAJC8	1	complement(28199456..28233029)	ENSG00000126698	0	#N/A	#N/A	#N/A	#N/A	#N/A	0.00660948	3.85657	1.94732	0.470482	0.710738	1	0.00660948	-3.86398	-1.95009	0.4735	0.717792	1	0	#N/A	#N/A	#N/A	#N/A	#N/A	0	0	0	0	0	0	0	0	0	0	0	0	0	0	0	0	0	0	0	0	0	0
ATP5IF1	1	28236109..28246906	ENSG00000130770	0.00898501	-3.23981	-1.69591	0.521249	0.757646	1	0.00898501	1.02123	0.0303089	0.986113	0.999298	1	0.0185557	-1.00658	-0.00946699	0.995662	0.996429	1	0.0185557	3.36336	1.7499	0.504941	0.733953	1	0	0	0	0	0	0	0	0	0	0	0	0	0	0	0	0	0	0	0	0	1	0.0556672
AL353622.1	1	complement(28239509..28241453)	ENSG00000270605	0	#N/A	#N/A	#N/A	#N/A	#N/A	0	#N/A	#N/A	#N/A	#N/A	#N/A	0	#N/A	#N/A	#N/A	#N/A	#N/A	0	#N/A	#N/A	#N/A	#N/A	#N/A	0	0	0	0	0	0	0	0	0	0	0	0	0	0	0	0	0	0	0	0	0	0
AL353622.2	1	28247144..28247568	ENSG00000271398	0	#N/A	#N/A	#N/A	#N/A	#N/A	0	#N/A	#N/A	#N/A	#N/A	#N/A	0	#N/A	#N/A	#N/A	#N/A	#N/A	0	#N/A	#N/A	#N/A	#N/A	#N/A	0	0	0	0	0	0	0	0	0	0	0	0	0	0	0	0	0	0	0	0	0	0
SESN2	1	28259518..28282491	ENSG00000130766	0	#N/A	#N/A	#N/A	#N/A	#N/A	0	#N/A	#N/A	#N/A	#N/A	#N/A	0	#N/A	#N/A	#N/A	#N/A	#N/A	0	#N/A	#N/A	#N/A	#N/A	#N/A	0	0	0	0	0	0	0	0	0	0	0	0	0	0	0	0	0	0	0	0	0	0
MED18	1	28329002..28335965	ENSG00000130772	0	#N/A	#N/A	#N/A	#N/A	#N/A	0	#N/A	#N/A	#N/A	#N/A	#N/A	0	#N/A	#N/A	#N/A	#N/A	#N/A	0	#N/A	#N/A	#N/A	#N/A	#N/A	0	0	0	0	0	0	0	0	0	0	0	0	0	0	0	0	0	0	0	0	0	0
PHACTR4	1	28369582..28500364	ENSG00000204138	0.0185362	-1.51552	-0.599812	0.502364	0.757646	1	0.0185362	-1.6775	-0.746313	0.413719	0.710738	1	0.0241923	1.9496	0.963177	0.359782	0.717792	1	0.0241923	1.82894	0.871012	0.415235	0.733953	1	2	0.0175459	2.00833	5.88394	1	0.0089133	1.02031	2.78058	1	0.0066699	0.837133	2.70877	5	0.0299536	3.41966	10.5482	1	0.00876797	1.09287	2.89806	2	0.0338553
CR589951.1	1	complement(28422555..28422655)	ENSG00000206779	0	#N/A	#N/A	#N/A	#N/A	#N/A	0	#N/A	#N/A	#N/A	#N/A	#N/A	0	#N/A	#N/A	#N/A	#N/A	#N/A	0	#N/A	#N/A	#N/A	#N/A	#N/A	0	0	0	0	0	0	0	0	0	0	0	0	0	0	0	0	0	0	0	0	0	0
CR391992.1	1	28453541..28453934	ENSG00000229820	0	#N/A	#N/A	#N/A	#N/A	#N/A	0	#N/A	#N/A	#N/A	#N/A	#N/A	0	#N/A	#N/A	#N/A	#N/A	#N/A	0	#N/A	#N/A	#N/A	#N/A	#N/A	0	0	0	0	0	0	0	0	0	0	0	0	0	0	0	0	0	0	0	0	0	0
RNU6ATAC27P	1	28481362..28481480	ENSG00000221216	0	#N/A	#N/A	#N/A	#N/A	#N/A	0	#N/A	#N/A	#N/A	#N/A	#N/A	0	#N/A	#N/A	#N/A	#N/A	#N/A	0	#N/A	#N/A	#N/A	#N/A	#N/A	0	0	0	0	0	0	0	0	0	0	0	0	0	0	0	0	0	0	0	0	0	0
RCC1	1	28505943..28539300	ENSG00000180198	0.00559145	4.15071	2.05336	0.442501	0.757646	1	0.00445364	3.85656	1.94732	0.470482	0.710738	1	0.00445364	-3.86399	-1.95009	0.473499	0.717792	1	0.00559145	-4.00256	-2.00092	0.457823	0.733953	1	0	0	0	0	1	0.0167743	1.92016	2.78058	0	0	0	0	0	0	0	0	0	0	0	0	0	0
SNHG3	1	28505980..28510892	ENSG00000242125	0.0433085	-3.54561	-1.82603	0.101515	0.757646	1	0.0433085	-2.13347	-1.09321	0.254206	0.710738	1	0.017383	-12.1574	-3.60376	0.163153	0.717792	1	0.0105521	-6.88501	-2.78346	0.279911	0.733953	1	1	0.0157025	1.79733	2.94197	1	0.0159537	1.82622	2.78058	0	0	0	0	0	0	0	0	0	0	0	0	0	0
SNORA73A	1	28507366..28507571	ENSG00000274266	2.09323	-3.10745	-1.63573	0.0585932	0.757646	1	2.09323	-2.66263	-1.41285	0.0564643	0.710738	1	5.84819	4.89405	2.29103	0.0231795	0.717792	1	5.84819	5.87877	2.55551	0.0260756	0.733953	1	2	0.623221	71.3348	5.88394	4	1.26638	144.963	11.1223	0	0	0	0	0	0	0	0	10	3.11433	388.181	28.9806	24	14.4302
SNORA73B	1	28508559..28508762	ENSG00000200087	1.84782	-2.05695	-1.04051	0.237136	0.757646	1	1.84782	-1.06146	-0.0860525	0.89756	0.999298	1	8.22204	2.92538	1.54862	0.107522	0.717792	1	8.22204	5.82105	2.54128	0.0267311	0.733953	1	5	1.57333	180.085	14.7098	3	0.959098	109.788	8.34174	0	0	0	0	0	0	0	0	7	2.2014	274.391	20.2864	37	22.4647
PRDX3P2	1	complement(28526318..28527227)	ENSG00000231468	0.0350201	4.15076	2.05338	0.442497	0.757646	1	0	#N/A	#N/A	#N/A	#N/A	#N/A	0	#N/A	#N/A	#N/A	#N/A	#N/A	0.0350201	-4.0026	-2.00094	0.457819	0.733953	1	1	0.10506	12.0253	2.94197	0	0	0	0	0	0	0	0	0	0	0	0	0	0	0	0	0	0
AL513497.1	1	28544460..28546542	ENSG00000279443	0	#N/A	#N/A	#N/A	#N/A	#N/A	0	#N/A	#N/A	#N/A	#N/A	#N/A	0	#N/A	#N/A	#N/A	#N/A	#N/A	0	#N/A	#N/A	#N/A	#N/A	#N/A	0	0	0	0	0	0	0	0	0	0	0	0	0	0	0	0	0	0	0	0	0	0
TRNAU1AP	1	28553085..28578545	ENSG00000180098	0	#N/A	#N/A	#N/A	#N/A	#N/A	0	#N/A	#N/A	#N/A	#N/A	#N/A	0	#N/A	#N/A	#N/A	#N/A	#N/A	0	#N/A	#N/A	#N/A	#N/A	#N/A	0	0	0	0	0	0	0	0	0	0	0	0	0	0	0	0	0	0	0	0	0	0
SNHG12	1	complement(28578538..28583132)	ENSG00000197989	0.00935522	-1.54593	-0.628473	0.684371	0.851552	1	0.00935522	-1.69911	-0.764777	0.620363	0.791053	1	0.010021	-1.00658	-0.00946473	0.995664	0.996429	1	0.010021	-1.06232	-0.0872159	0.960053	0.969598	1	0	0	0	0	1	0.0158298	1.81204	2.78058	0	0	0	0	0	0	0	0	0	0	0	0	1	0.030063
SNORD99	1	complement(28578749..28578822)	ENSG00000221539	0	#N/A	#N/A	#N/A	#N/A	#N/A	0	#N/A	#N/A	#N/A	#N/A	#N/A	0	#N/A	#N/A	#N/A	#N/A	#N/A	0	#N/A	#N/A	#N/A	#N/A	#N/A	0	0	0	0	0	0	0	0	0	0	0	0	0	0	0	0	0	0	0	0	0	0
SNORA61	1	complement(28579764..28579893)	ENSG00000278274	0	#N/A	#N/A	#N/A	#N/A	#N/A	0.152567	3.85661	1.94733	0.470478	0.710738	1	0.152567	-3.86407	-1.95012	0.473491	0.717792	1	0	#N/A	#N/A	#N/A	#N/A	#N/A	0	0	0	0	0	0	0	0	0	0	0	0	0	0	0	0	0	0	0	0	0	0
SNORA44	1	complement(28580381..28580512)	ENSG00000273544	0	#N/A	#N/A	#N/A	#N/A	#N/A	0	#N/A	#N/A	#N/A	#N/A	#N/A	0.93833	9.4516	3.24056	0.213659	0.717792	1	0.93833	9.06889	3.18093	0.226611	0.733953	1	0	0	0	0	0	0	0	0	0	0	0	0	0	0	0	0	0	0	0	0	3	2.81499
SNORA16A_1	1	complement(28580920..28581054)	ENSG00000280498	0.158498	4.15076	2.05338	0.442497	0.757646	1	0.146916	3.85661	1.94733	0.470478	0.710738	1	0.146916	-3.86407	-1.95012	0.473491	0.717792	1	0.158498	-4.0026	-2.00094	0.457819	0.733953	1	1	0.475495	54.4258	2.94197	0	0	0	0	0	0	0	0	0	0	0	0	0	0	0	0	0	0
SNORA16A_2	1	complement(28580920..28581056)	ENSG00000274582	0	#N/A	#N/A	#N/A	#N/A	#N/A	0	#N/A	#N/A	#N/A	#N/A	#N/A	0	#N/A	#N/A	#N/A	#N/A	#N/A	0	#N/A	#N/A	#N/A	#N/A	#N/A	0	0	0	0	0	0	0	0	0	0	0	0	0	0	0	0	0	0	0	0	0	0
TAF12	1	complement(28589323..28643085)	ENSG00000120656	0	#N/A	#N/A	#N/A	#N/A	#N/A	0	#N/A	#N/A	#N/A	#N/A	#N/A	0	#N/A	#N/A	#N/A	#N/A	#N/A	0	#N/A	#N/A	#N/A	#N/A	#N/A	0	0	0	0	0	0	0	0	0	0	0	0	0	0	0	0	0	0	0	0	0	0
RAB42	1	28592200..28595443	ENSG00000188060	0.0343916	-2.85084	-1.51139	0.292436	0.757646	1	0.0343916	-1.82535	-0.868177	0.467921	0.710738	1	0.0177038	-1.72684	-0.788133	0.611792	0.801334	1	0.00972049	-1.06232	-0.0872148	0.960054	0.969598	1	0	0	0	0	0	0	0	0	1	0.0221835	2.78423	2.70877	0	0	0	0	1	0.0291615	3.63478	2.89806	0	0
LINC01715	1	28643228..28648581	ENSG00000229388	0	#N/A	#N/A	#N/A	#N/A	#N/A	0	#N/A	#N/A	#N/A	#N/A	#N/A	0	#N/A	#N/A	#N/A	#N/A	#N/A	0	#N/A	#N/A	#N/A	#N/A	#N/A	0	0	0	0	0	0	0	0	0	0	0	0	0	0	0	0	0	0	0	0	0	0
AL360012.1	1	28648600..28648730	ENSG00000270103	2.11453	-1.52304	-0.606954	0.496992	0.757646	1	2.11453	-1.71899	-0.781558	0.304541	0.710738	1	1.15631	-3.4766	-1.79768	0.144945	0.717792	1	1.31454	-3.61189	-1.85275	0.165337	0.733953	1	5	2.45007	280.438	14.7098	3	1.49356	170.968	8.34174	0	0	0	0	0	0	0	0	0	0	0	0	2	1.89099
RNU11	1	28648600..28648733	ENSG00000274978	0	#N/A	#N/A	#N/A	#N/A	#N/A	0	#N/A	#N/A	#N/A	#N/A	#N/A	0	#N/A	#N/A	#N/A	#N/A	#N/A	0	#N/A	#N/A	#N/A	#N/A	#N/A	0	0	0	0	0	0	0	0	0	0	0	0	0	0	0	0	0	0	0	0	0	0
GMEB1	1	28668732..28719353	ENSG00000162419	0.00309516	-3.23981	-1.69591	0.521249	0.757646	1	0.00309516	-3.49117	-1.80371	0.491476	0.710738	1	0	#N/A	#N/A	#N/A	#N/A	#N/A	0	#N/A	#N/A	#N/A	#N/A	#N/A	0	0	0	0	0	0	0	0	0	0	0	0	0	0	0	0	0	0	0	0	0	0
AL645729.1	1	28689665..28689794	ENSG00000252777	0	#N/A	#N/A	#N/A	#N/A	#N/A	0	#N/A	#N/A	#N/A	#N/A	#N/A	0	#N/A	#N/A	#N/A	#N/A	#N/A	0	#N/A	#N/A	#N/A	#N/A	#N/A	0	0	0	0	0	0	0	0	0	0	0	0	0	0	0	0	0	0	0	0	0	0
YTHDF2	1	28736621..28769775	ENSG00000198492	0.0115679	1.11532	0.15746	0.90616	0.938225	1	0.0107203	-1.69914	-0.764804	0.620347	0.791053	1	0.00531878	-3.86407	-1.95012	0.473491	0.717792	1	0.0115679	-6.88501	-2.78346	0.279911	0.733953	1	1	0.0172142	1.97036	2.94197	1	0.0174896	2.00204	2.78058	0	0	0	0	0	0	0	0	0	0	0	0	0	0
OPRD1	1	28812142..28871267	ENSG00000116329	0	#N/A	#N/A	#N/A	#N/A	#N/A	0.00204544	3.85657	1.94732	0.470482	0.710738	1	0.00204544	-3.86398	-1.95009	0.4735	0.717792	1	0	#N/A	#N/A	#N/A	#N/A	#N/A	0	0	0	0	0	0	0	0	0	0	0	0	0	0	0	0	0	0	0	0	0	0
AL009181.2	1	complement(28870483..28877336)	ENSG00000233427	0.0342102	-1.54584	-0.628392	0.684413	0.851552	1	0.0342102	1.01751	0.0250392	0.985957	0.999298	1	0.0319184	-6.62849	-2.72868	0.294678	0.717792	1	0.0200364	-4.00256	-2.00092	0.457823	0.733953	1	0	0	0	0	1	0.0601093	6.88073	2.78058	0	0	0	0	0	0	0	0	0	0	0	0	0	0
AL009181.1	1	complement(28881726..28881835)	ENSG00000199756	0	#N/A	#N/A	#N/A	#N/A	#N/A	0	#N/A	#N/A	#N/A	#N/A	#N/A	0	#N/A	#N/A	#N/A	#N/A	#N/A	0	#N/A	#N/A	#N/A	#N/A	#N/A	0	0	0	0	0	0	0	0	0	0	0	0	0	0	0	0	0	0	0	0	0	0
EPB41	1	28887091..29120046	ENSG00000159023	0.00285613	-1.27498	-0.350473	0.787273	0.938225	1	0.00285613	-1.40677	-0.492382	0.687141	0.844482	1	0.00182216	-1.72699	-0.788263	0.611747	0.801334	1	0.00217472	-1.82759	-0.869944	0.574807	0.78978	1	0	0	0	0	2	0.00652415	0.74682	5.56116	0	0	0	0	1	0.00219247	0.250304	2.10964	0	0	0	0	0	0
AL138785.2	1	complement(28982278..28982608)	ENSG00000225616	0	#N/A	#N/A	#N/A	#N/A	#N/A	0	#N/A	#N/A	#N/A	#N/A	#N/A	0	#N/A	#N/A	#N/A	#N/A	#N/A	0	#N/A	#N/A	#N/A	#N/A	#N/A	0	0	0	0	0	0	0	0	0	0	0	0	0	0	0	0	0	0	0	0	0	0
AL138785.1	1	28985710..28985810	ENSG00000206704	0	#N/A	#N/A	#N/A	#N/A	#N/A	0	#N/A	#N/A	#N/A	#N/A	#N/A	0	#N/A	#N/A	#N/A	#N/A	#N/A	0	#N/A	#N/A	#N/A	#N/A	#N/A	0	0	0	0	0	0	0	0	0	0	0	0	0	0	0	0	0	0	0	0	0	0
AL138785.3	1	29041199..29041480	ENSG00000277958	0	#N/A	#N/A	#N/A	#N/A	#N/A	0	#N/A	#N/A	#N/A	#N/A	#N/A	0	#N/A	#N/A	#N/A	#N/A	#N/A	0	#N/A	#N/A	#N/A	#N/A	#N/A	0	0	0	0	0	0	0	0	0	0	0	0	0	0	0	0	0	0	0	0	0	0
TMEM200B	1	complement(29119429..29123903)	ENSG00000253304	0	#N/A	#N/A	#N/A	#N/A	#N/A	0	#N/A	#N/A	#N/A	#N/A	#N/A	0	#N/A	#N/A	#N/A	#N/A	#N/A	0	#N/A	#N/A	#N/A	#N/A	#N/A	0	0	0	0	0	0	0	0	0	0	0	0	0	0	0	0	0	0	0	0	0	0
AL357500.1	1	complement(29144494..29146994)	ENSG00000225750	0	#N/A	#N/A	#N/A	#N/A	#N/A	0	#N/A	#N/A	#N/A	#N/A	#N/A	0	#N/A	#N/A	#N/A	#N/A	#N/A	0	#N/A	#N/A	#N/A	#N/A	#N/A	0	0	0	0	0	0	0	0	0	0	0	0	0	0	0	0	0	0	0	0	0	0
SRSF4	1	complement(29147743..29181900)	ENSG00000116350	0.00184736	4.15061	2.05332	0.44251	0.757646	1	0	#N/A	#N/A	#N/A	#N/A	#N/A	0	#N/A	#N/A	#N/A	#N/A	#N/A	0.00184736	-4.00243	-2.00088	0.457835	0.733953	1	0	0	0	0	0	0	0	0	1	0.00554209	0.695583	2.70877	0	0	0	0	0	0	0	0	0	0
AL357500.2	1	complement(29171285..29171453)	ENSG00000277916	0	#N/A	#N/A	#N/A	#N/A	#N/A	0	#N/A	#N/A	#N/A	#N/A	#N/A	0	#N/A	#N/A	#N/A	#N/A	#N/A	0	#N/A	#N/A	#N/A	#N/A	#N/A	0	0	0	0	0	0	0	0	0	0	0	0	0	0	0	0	0	0	0	0	0	0
MECR	1	complement(29192657..29230942)	ENSG00000116353	0.00482951	-3.23989	-1.69594	0.521239	0.757646	1	0.00482951	1.02121	0.0302848	0.986124	0.999298	1	0.00997741	-1.00658	-0.00946473	0.995664	0.996429	1	0.00997741	3.36336	1.7499	0.504941	0.733953	1	0	0	0	0	0	0	0	0	0	0	0	0	0	0	0	0	0	0	0	0	1	0.0299322
AL590729.1	1	29223933..29224816	ENSG00000237934	0.0283907	4.15061	2.05332	0.44251	0.757646	1	0	#N/A	#N/A	#N/A	#N/A	#N/A	0	#N/A	#N/A	#N/A	#N/A	#N/A	0.0283907	-4.00243	-2.00088	0.457835	0.733953	1	0	0	0	0	0	0	0	0	1	0.0851722	10.6899	2.70877	0	0	0	0	0	0	0	0	0	0
PTPRU	1	29236516..29326813	ENSG00000060656	0.0120413	13.1779	3.72005	0.132705	0.757646	1	0	#N/A	#N/A	#N/A	#N/A	#N/A	0.0185363	9.4516	3.24056	0.213635	0.717792	1	0.0185363	-1.27381	-0.34915	0.788174	0.932838	1	3	0.02882	3.29878	8.82591	0	0	0	0	1	0.00730375	0.916687	2.70877	0	0	0	0	0	0	0	0	3	0.0556089
LINC01756	1	complement(29329620..29350114)	ENSG00000230523	0	#N/A	#N/A	#N/A	#N/A	#N/A	0	#N/A	#N/A	#N/A	#N/A	#N/A	0	#N/A	#N/A	#N/A	#N/A	#N/A	0	#N/A	#N/A	#N/A	#N/A	#N/A	0	0	0	0	0	0	0	0	0	0	0	0	0	0	0	0	0	0	0	0	0	0
AL671862.1	1	complement(29488193..29496893)	ENSG00000225011	0	#N/A	#N/A	#N/A	#N/A	#N/A	0	#N/A	#N/A	#N/A	#N/A	#N/A	0	#N/A	#N/A	#N/A	#N/A	#N/A	0	#N/A	#N/A	#N/A	#N/A	#N/A	0	0	0	0	0	0	0	0	0	0	0	0	0	0	0	0	0	0	0	0	0	0
AC092265.1	1	complement(29708851..29709547)	ENSG00000228176	0	#N/A	#N/A	#N/A	#N/A	#N/A	0	#N/A	#N/A	#N/A	#N/A	#N/A	0	#N/A	#N/A	#N/A	#N/A	#N/A	0	#N/A	#N/A	#N/A	#N/A	#N/A	0	0	0	0	0	0	0	0	0	0	0	0	0	0	0	0	0	0	0	0	0	0
AL645944.2	1	29755175..29790597	ENSG00000284676	0	#N/A	#N/A	#N/A	#N/A	#N/A	0	#N/A	#N/A	#N/A	#N/A	#N/A	0	#N/A	#N/A	#N/A	#N/A	#N/A	0	#N/A	#N/A	#N/A	#N/A	#N/A	0	0	0	0	0	0	0	0	0	0	0	0	0	0	0	0	0	0	0	0	0	0
AL645944.1	1	complement(29904865..29905357)	ENSG00000270927	0	#N/A	#N/A	#N/A	#N/A	#N/A	0	#N/A	#N/A	#N/A	#N/A	#N/A	0	#N/A	#N/A	#N/A	#N/A	#N/A	0	#N/A	#N/A	#N/A	#N/A	#N/A	0	0	0	0	0	0	0	0	0	0	0	0	0	0	0	0	0	0	0	0	0	0
LINC01648	1	complement(30013952..30037612)	ENSG00000233399	0	#N/A	#N/A	#N/A	#N/A	#N/A	0	#N/A	#N/A	#N/A	#N/A	#N/A	0	#N/A	#N/A	#N/A	#N/A	#N/A	0	#N/A	#N/A	#N/A	#N/A	#N/A	0	0	0	0	0	0	0	0	0	0	0	0	0	0	0	0	0	0	0	0	0	0
AL137076.1	1	30140263..30141607	ENSG00000233372	0	#N/A	#N/A	#N/A	#N/A	#N/A	0.0359959	3.85661	1.94733	0.470478	0.710738	1	0.0359959	-3.86407	-1.95012	0.473491	0.717792	1	0	#N/A	#N/A	#N/A	#N/A	#N/A	0	0	0	0	0	0	0	0	0	0	0	0	0	0	0	0	0	0	0	0	0	0
AL021921.1	1	30226523..30226615	ENSG00000231251	0	#N/A	#N/A	#N/A	#N/A	#N/A	0	#N/A	#N/A	#N/A	#N/A	#N/A	0.229947	3.49137	1.80379	0.488377	0.717792	1	0.229947	3.36325	1.74986	0.504954	0.733953	1	0	0	0	0	0	0	0	0	0	0	0	0	0	0	0	0	1	0.689841	85.9842	2.89806	0	0
AL161638.2	1	complement(30409560..30411638)	ENSG00000236335	0	#N/A	#N/A	#N/A	#N/A	#N/A	0	#N/A	#N/A	#N/A	#N/A	#N/A	0	#N/A	#N/A	#N/A	#N/A	#N/A	0	#N/A	#N/A	#N/A	#N/A	#N/A	0	0	0	0	0	0	0	0	0	0	0	0	0	0	0	0	0	0	0	0	0	0
AL161638.1	1	30415825..30421108	ENSG00000231949	0	#N/A	#N/A	#N/A	#N/A	#N/A	0	#N/A	#N/A	#N/A	#N/A	#N/A	0	#N/A	#N/A	#N/A	#N/A	#N/A	0	#N/A	#N/A	#N/A	#N/A	#N/A	0	0	0	0	0	0	0	0	0	0	0	0	0	0	0	0	0	0	0	0	0	0
MATN1	1	complement(30711277..30723585)	ENSG00000162510	0	#N/A	#N/A	#N/A	#N/A	#N/A	0	#N/A	#N/A	#N/A	#N/A	#N/A	0	#N/A	#N/A	#N/A	#N/A	#N/A	0	#N/A	#N/A	#N/A	#N/A	#N/A	0	0	0	0	0	0	0	0	0	0	0	0	0	0	0	0	0	0	0	0	0	0
MATN1-AS1	1	30718504..30726827	ENSG00000186056	0.0287388	-1.06646	-0.0928256	0.918989	0.938225	1	0.0287687	1.00419	0.00603067	0.994669	0.999298	1	0.03478	-1.16409	-0.219205	0.83459	0.967986	1	0.03478	-1.04659	-0.0656952	0.950682	0.969598	1	1	0.0159522	1.82591	2.94197	1	0.0162074	1.85527	2.78058	3	0.0363844	4.56658	8.12632	1	0.0108932	1.24362	2.10964	2	0.0318863	3.97442	5.79611	2	0.0615604
AL137857.1	1	30731693..30733427	ENSG00000287510	0	#N/A	#N/A	#N/A	#N/A	#N/A	0	#N/A	#N/A	#N/A	#N/A	#N/A	0	#N/A	#N/A	#N/A	#N/A	#N/A	0	#N/A	#N/A	#N/A	#N/A	#N/A	0	0	0	0	0	0	0	0	0	0	0	0	0	0	0	0	0	0	0	0	0	0
LAPTM5	1	complement(30732469..30757774)	ENSG00000162511	0.00673468	4.15071	2.05336	0.442501	0.757646	1	0	#N/A	#N/A	#N/A	#N/A	#N/A	0	#N/A	#N/A	#N/A	#N/A	#N/A	0.00673468	-4.00256	-2.00092	0.457823	0.733953	1	0	0	0	0	1	0.020204	2.31276	2.78058	0	0	0	0	0	0	0	0	0	0	0	0	0	0
MIR4420	1	complement(30739156..30739232)	ENSG00000264773	0	#N/A	#N/A	#N/A	#N/A	#N/A	0	#N/A	#N/A	#N/A	#N/A	#N/A	0	#N/A	#N/A	#N/A	#N/A	#N/A	0	#N/A	#N/A	#N/A	#N/A	#N/A	0	0	0	0	0	0	0	0	0	0	0	0	0	0	0	0	0	0	0	0	0	0
AL137027.1	1	complement(30810378..30815553)	ENSG00000229607	0	#N/A	#N/A	#N/A	#N/A	#N/A	0	#N/A	#N/A	#N/A	#N/A	#N/A	0	#N/A	#N/A	#N/A	#N/A	#N/A	0	#N/A	#N/A	#N/A	#N/A	#N/A	0	0	0	0	0	0	0	0	0	0	0	0	0	0	0	0	0	0	0	0	0	0
LINC01778	1	30824217..30834864	ENSG00000223382	0	#N/A	#N/A	#N/A	#N/A	#N/A	0	#N/A	#N/A	#N/A	#N/A	#N/A	0	#N/A	#N/A	#N/A	#N/A	#N/A	0	#N/A	#N/A	#N/A	#N/A	#N/A	0	0	0	0	0	0	0	0	0	0	0	0	0	0	0	0	0	0	0	0	0	0
RN7SKP91	1	30843823..30844110	ENSG00000222784	0	#N/A	#N/A	#N/A	#N/A	#N/A	0	#N/A	#N/A	#N/A	#N/A	#N/A	0	#N/A	#N/A	#N/A	#N/A	#N/A	0	#N/A	#N/A	#N/A	#N/A	#N/A	0	0	0	0	0	0	0	0	0	0	0	0	0	0	0	0	0	0	0	0	0	0
AL445235.1	1	30858158..30860254	ENSG00000235143	0	#N/A	#N/A	#N/A	#N/A	#N/A	0	#N/A	#N/A	#N/A	#N/A	#N/A	0	#N/A	#N/A	#N/A	#N/A	#N/A	0	#N/A	#N/A	#N/A	#N/A	#N/A	0	0	0	0	0	0	0	0	0	0	0	0	0	0	0	0	0	0	0	0	0	0
SDC3	1	complement(30869466..30908758)	ENSG00000162512	0.00262689	-3.23971	-1.69586	0.521261	0.757646	1	0.00262689	-3.49106	-1.80367	0.491488	0.710738	1	0	#N/A	#N/A	#N/A	#N/A	#N/A	0	#N/A	#N/A	#N/A	#N/A	#N/A	0	0	0	0	0	0	0	0	0	0	0	0	0	0	0	0	0	0	0	0	0	0
RN7SL371P	1	complement(30918469..30918735)	ENSG00000266210	0	#N/A	#N/A	#N/A	#N/A	#N/A	0	#N/A	#N/A	#N/A	#N/A	#N/A	0	#N/A	#N/A	#N/A	#N/A	#N/A	0	#N/A	#N/A	#N/A	#N/A	#N/A	0	0	0	0	0	0	0	0	0	0	0	0	0	0	0	0	0	0	0	0	0	0
PUM1	1	complement(30931506..31065991)	ENSG00000134644	0.00905505	-1.29266	-0.370345	0.783636	0.938225	1	0.00905505	-1.42496	-0.510919	0.706409	0.859603	1	0.0124714	1.00742	0.0106673	0.994421	0.996429	1	0.0124714	-1.05341	-0.0750689	0.961659	0.969598	1	1	0.00969518	1.10972	2.94197	1	0.00985027	1.12756	2.78058	0	0	0	0	0	0	0	0	0	0	0	0	2	0.0374141
AL356320.2	1	31036734..31037240	ENSG00000237329	0	#N/A	#N/A	#N/A	#N/A	#N/A	0	#N/A	#N/A	#N/A	#N/A	#N/A	0	#N/A	#N/A	#N/A	#N/A	#N/A	0	#N/A	#N/A	#N/A	#N/A	#N/A	0	0	0	0	0	0	0	0	0	0	0	0	0	0	0	0	0	0	0	0	0	0
AL356320.1	1	31050872..31051034	ENSG00000232768	0	#N/A	#N/A	#N/A	#N/A	#N/A	0	#N/A	#N/A	#N/A	#N/A	#N/A	0	#N/A	#N/A	#N/A	#N/A	#N/A	0	#N/A	#N/A	#N/A	#N/A	#N/A	0	0	0	0	0	0	0	0	0	0	0	0	0	0	0	0	0	0	0	0	0	0
SELENOWP1	1	complement(31094987..31095558)	ENSG00000215900	0	#N/A	#N/A	#N/A	#N/A	#N/A	0	#N/A	#N/A	#N/A	#N/A	#N/A	0	#N/A	#N/A	#N/A	#N/A	#N/A	0	#N/A	#N/A	#N/A	#N/A	#N/A	0	0	0	0	0	0	0	0	0	0	0	0	0	0	0	0	0	0	0	0	0	0
AC114495.1	1	complement(31108188..31108623)	ENSG00000225142	0	#N/A	#N/A	#N/A	#N/A	#N/A	0	#N/A	#N/A	#N/A	#N/A	#N/A	0	#N/A	#N/A	#N/A	#N/A	#N/A	0	#N/A	#N/A	#N/A	#N/A	#N/A	0	0	0	0	0	0	0	0	0	0	0	0	0	0	0	0	0	0	0	0	0	0
NKAIN1	1	complement(31179745..31239887)	ENSG00000084628	0.082999	-3.82959	-1.93719	0.0500224	0.757646	1	0.082999	-1.15972	-0.213771	0.732338	0.880923	1	0.0672462	-1.44562	-0.53169	0.53441	0.768264	1	0.0633927	2.36935	1.24449	0.26779	0.733953	1	0	0	0	0	2	0.0392883	4.49734	5.56116	1	0.0146999	1.84497	2.70877	3	0.0396092	4.52198	6.32893	2	0.0386477	4.81718	5.79611	3	0.111921
SNRNP40	1	complement(31259568..31296788)	ENSG00000060688	0.00514137	-3.23989	-1.69594	0.521239	0.757646	1	0.00514137	-3.49123	-1.80374	0.491469	0.710738	1	0.0161234	6.07359	2.60255	0.292899	0.717792	1	0.0161234	5.83421	2.54454	0.308416	0.733953	1	0	0	0	0	0	0	0	0	0	0	0	0	0	0	0	0	1	0.0165051	2.05725	2.89806	1	0.0318651
AC114495.2	1	complement(31263245..31263681)	ENSG00000229447	0	#N/A	#N/A	#N/A	#N/A	#N/A	0	#N/A	#N/A	#N/A	#N/A	#N/A	0	#N/A	#N/A	#N/A	#N/A	#N/A	0	#N/A	#N/A	#N/A	#N/A	#N/A	0	0	0	0	0	0	0	0	0	0	0	0	0	0	0	0	0	0	0	0	0	0
ZCCHC17	1	31296982..31364953	ENSG00000121766	0.110736	-2.33817	-1.22538	0.168452	0.757646	1	0.110736	-1.77873	-0.83085	0.309703	0.710738	1	0.0604507	-1.16437	-0.219552	0.842503	0.974795	1	0.0450829	1.17283	0.229998	0.834407	0.968809	1	1	0.0334158	3.82482	2.94197	1	0.0339504	3.8863	2.78058	2	0.0508107	6.37721	5.41755	3	0.0684552	7.81519	6.32893	2	0.0667936	8.32538	5.79611	0	0
AL451070.1	1	complement(31333067..31346799)	ENSG00000229044	0	#N/A	#N/A	#N/A	#N/A	#N/A	0	#N/A	#N/A	#N/A	#N/A	#N/A	0	#N/A	#N/A	#N/A	#N/A	#N/A	0	#N/A	#N/A	#N/A	#N/A	#N/A	0	0	0	0	0	0	0	0	0	0	0	0	0	0	0	0	0	0	0	0	0	0
FABP3	1	complement(31365253..31376850)	ENSG00000121769	0	#N/A	#N/A	#N/A	#N/A	#N/A	0	#N/A	#N/A	#N/A	#N/A	#N/A	0	#N/A	#N/A	#N/A	#N/A	#N/A	0	#N/A	#N/A	#N/A	#N/A	#N/A	0	0	0	0	0	0	0	0	0	0	0	0	0	0	0	0	0	0	0	0	0	0
SERINC2	1	31409565..31434680	ENSG00000168528	0.012397	7.15942	2.83984	0.265894	0.757646	1	0.00553726	3.85657	1.94732	0.470482	0.710738	1	0.00553726	-3.86398	-1.95009	0.4735	0.717792	1	0.012397	-6.89204	-2.78493	0.279654	0.733953	1	2	0.0371911	4.25694	5.88394	0	0	0	0	0	0	0	0	0	0	0	0	0	0	0	0	0	0
AC209007.1	1	complement(31487589..31488930)	ENSG00000215899	0.0297938	-1.54594	-0.628481	0.684367	0.851552	1	0.0297938	-1.69911	-0.764779	0.633748	0.80431	1	0.0147792	-3.86407	-1.95012	0.473491	0.717792	1	0.0161994	-4.00256	-2.00092	0.457823	0.733953	1	0	0	0	0	1	0.0485981	5.56303	2.78058	0	0	0	0	0	0	0	0	0	0	0	0	0	0
RNU6-40P	1	complement(31497577..31497683)	ENSG00000206981	0	#N/A	#N/A	#N/A	#N/A	#N/A	0	#N/A	#N/A	#N/A	#N/A	#N/A	0	#N/A	#N/A	#N/A	#N/A	#N/A	0	#N/A	#N/A	#N/A	#N/A	#N/A	0	0	0	0	0	0	0	0	0	0	0	0	0	0	0	0	0	0	0	0	0	0
LDC1P	1	31500085..31509648	ENSG00000260386	0	#N/A	#N/A	#N/A	#N/A	#N/A	0	#N/A	#N/A	#N/A	#N/A	#N/A	0	#N/A	#N/A	#N/A	#N/A	#N/A	0	#N/A	#N/A	#N/A	#N/A	#N/A	0	0	0	0	0	0	0	0	0	0	0	0	0	0	0	0	0	0	0	0	0	0
AC209007.2	1	complement(31503631..31503744)	ENSG00000265961	0	#N/A	#N/A	#N/A	#N/A	#N/A	0	#N/A	#N/A	#N/A	#N/A	#N/A	0	#N/A	#N/A	#N/A	#N/A	#N/A	0	#N/A	#N/A	#N/A	#N/A	#N/A	0	0	0	0	0	0	0	0	0	0	0	0	0	0	0	0	0	0	0	0	0	0
LINC01226	1	31506226..31583306	ENSG00000284543	0.00249814	4.15061	2.05332	0.44251	0.757646	1	0	#N/A	#N/A	#N/A	#N/A	#N/A	0	#N/A	#N/A	#N/A	#N/A	#N/A	0.00249814	-4.00243	-2.00088	0.457835	0.733953	1	0	0	0	0	0	0	0	0	1	0.00749442	0.940618	2.70877	0	0	0	0	0	0	0	0	0	0
AC114488.1	1	complement(31571585..31577898)	ENSG00000229167	0	#N/A	#N/A	#N/A	#N/A	#N/A	0	#N/A	#N/A	#N/A	#N/A	#N/A	0	#N/A	#N/A	#N/A	#N/A	#N/A	0	#N/A	#N/A	#N/A	#N/A	#N/A	0	0	0	0	0	0	0	0	0	0	0	0	0	0	0	0	0	0	0	0	0	0
TINAGL1	1	31576485..31587686	ENSG00000142910	0	#N/A	#N/A	#N/A	#N/A	#N/A	0	#N/A	#N/A	#N/A	#N/A	#N/A	0	#N/A	#N/A	#N/A	#N/A	#N/A	0	#N/A	#N/A	#N/A	#N/A	#N/A	0	0	0	0	0	0	0	0	0	0	0	0	0	0	0	0	0	0	0	0	0	0
HCRTR1	1	31617686..31632518	ENSG00000121764	0	#N/A	#N/A	#N/A	#N/A	#N/A	0	#N/A	#N/A	#N/A	#N/A	#N/A	0	#N/A	#N/A	#N/A	#N/A	#N/A	0	#N/A	#N/A	#N/A	#N/A	#N/A	0	0	0	0	0	0	0	0	0	0	0	0	0	0	0	0	0	0	0	0	0	0
PEF1	1	complement(31629866..31644896)	ENSG00000162517	0.00899309	-3.23981	-1.69591	0.521249	0.757646	1	0.00899309	-3.49117	-1.80371	0.491476	0.710738	1	0	#N/A	#N/A	#N/A	#N/A	#N/A	0	#N/A	#N/A	#N/A	#N/A	#N/A	0	0	0	0	0	0	0	0	0	0	0	0	0	0	0	0	0	0	0	0	0	0
PEF1-AS1	1	31644049..31660162	ENSG00000235790	0	#N/A	#N/A	#N/A	#N/A	#N/A	0	#N/A	#N/A	#N/A	#N/A	#N/A	0	#N/A	#N/A	#N/A	#N/A	#N/A	0	#N/A	#N/A	#N/A	#N/A	#N/A	0	0	0	0	0	0	0	0	0	0	0	0	0	0	0	0	0	0	0	0	0	0
AC114488.2	1	31644694..31649371	ENSG00000264078	0	#N/A	#N/A	#N/A	#N/A	#N/A	0	#N/A	#N/A	#N/A	#N/A	#N/A	0	#N/A	#N/A	#N/A	#N/A	#N/A	0	#N/A	#N/A	#N/A	#N/A	#N/A	0	0	0	0	0	0	0	0	0	0	0	0	0	0	0	0	0	0	0	0	0	0
COL16A1	1	complement(31652263..31704319)	ENSG00000084636	0	#N/A	#N/A	#N/A	#N/A	#N/A	0.00393714	6.63141	2.72932	0.290023	0.710738	1	0.00892392	1.00745	0.0107016	0.994302	0.996429	1	0.00892392	5.93842	2.57008	0.317515	0.733953	1	0	0	0	0	0	0	0	0	0	0	0	0	0	0	0	0	0	0	0	0	2	0.0267718
ADGRB2	1	complement(31727117..31764893)	ENSG00000121753	0.00497043	-5.6058	-2.48692	0.323654	0.757646	1	0.00497043	-6.05771	-2.59877	0.297622	0.710738	1	0	#N/A	#N/A	#N/A	#N/A	#N/A	0	#N/A	#N/A	#N/A	#N/A	#N/A	0	0	0	0	0	0	0	0	0	0	0	0	0	0	0	0	0	0	0	0	0	0
MIR4254	1	complement(31758660..31758735)	ENSG00000266580	0	#N/A	#N/A	#N/A	#N/A	#N/A	0	#N/A	#N/A	#N/A	#N/A	#N/A	0	#N/A	#N/A	#N/A	#N/A	#N/A	0	#N/A	#N/A	#N/A	#N/A	#N/A	0	0	0	0	0	0	0	0	0	0	0	0	0	0	0	0	0	0	0	0	0	0
AL354919.2	1	31789130..31791322	ENSG00000254545	0	#N/A	#N/A	#N/A	#N/A	#N/A	0	#N/A	#N/A	#N/A	#N/A	#N/A	0	#N/A	#N/A	#N/A	#N/A	#N/A	0	#N/A	#N/A	#N/A	#N/A	#N/A	0	0	0	0	0	0	0	0	0	0	0	0	0	0	0	0	0	0	0	0	0	0
SPOCD1	1	complement(31790422..31816051)	ENSG00000134668	0.00282068	-3.23989	-1.69594	0.521239	0.757646	1	0.00549729	1.75601	0.812302	0.600456	0.791053	1	0.00549729	-6.62862	-2.72871	0.294672	0.717792	1	0	#N/A	#N/A	#N/A	#N/A	#N/A	0	0	0	0	0	0	0	0	0	0	0	0	0	0	0	0	0	0	0	0	0	0
AL354919.1	1	complement(31842019..31855568)	ENSG00000203620	0	#N/A	#N/A	#N/A	#N/A	#N/A	0	#N/A	#N/A	#N/A	#N/A	#N/A	0	#N/A	#N/A	#N/A	#N/A	#N/A	0	#N/A	#N/A	#N/A	#N/A	#N/A	0	0	0	0	0	0	0	0	0	0	0	0	0	0	0	0	0	0	0	0	0	0
AL136115.2	1	complement(31851913..31921841)	ENSG00000269967	0	#N/A	#N/A	#N/A	#N/A	#N/A	0	#N/A	#N/A	#N/A	#N/A	#N/A	0	#N/A	#N/A	#N/A	#N/A	#N/A	0	#N/A	#N/A	#N/A	#N/A	#N/A	0	0	0	0	0	0	0	0	0	0	0	0	0	0	0	0	0	0	0	0	0	0
PTP4A2	1	complement(31906421..31944856)	ENSG00000184007	0.00298027	-3.23981	-1.69591	0.521249	0.757646	1	0.00298027	-3.49117	-1.80371	0.491476	0.710738	1	0	#N/A	#N/A	#N/A	#N/A	#N/A	0	#N/A	#N/A	#N/A	#N/A	#N/A	0	0	0	0	0	0	0	0	0	0	0	0	0	0	0	0	0	0	0	0	0	0
AL136115.1	1	31933020..31933975	ENSG00000228634	0	#N/A	#N/A	#N/A	#N/A	#N/A	0	#N/A	#N/A	#N/A	#N/A	#N/A	0	#N/A	#N/A	#N/A	#N/A	#N/A	0	#N/A	#N/A	#N/A	#N/A	#N/A	0	0	0	0	0	0	0	0	0	0	0	0	0	0	0	0	0	0	0	0	0	0
AL136115.3	1	complement(31972189..31987034)	ENSG00000284702	0	#N/A	#N/A	#N/A	#N/A	#N/A	0	#N/A	#N/A	#N/A	#N/A	#N/A	0	#N/A	#N/A	#N/A	#N/A	#N/A	0	#N/A	#N/A	#N/A	#N/A	#N/A	0	0	0	0	0	0	0	0	0	0	0	0	0	0	0	0	0	0	0	0	0	0
KHDRBS1	1	32013868..32060850	ENSG00000121774	0.018306	2.74059	1.45449	0.32074	0.757646	1	0.00564098	1.02124	0.030327	0.986105	0.999298	1	0.0116497	-1.00661	-0.00949899	0.995648	0.996429	1	0.018306	-2.59238	-1.37428	0.368579	0.733953	1	1	0.0181128	2.07322	2.94197	2	0.0368051	4.21309	5.56116	0	0	0	0	0	0	0	0	0	0	0	0	1	0.0349491
AL445248.1	1	complement(32052291..32073474)	ENSG00000203325	0	#N/A	#N/A	#N/A	#N/A	#N/A	0	#N/A	#N/A	#N/A	#N/A	#N/A	0	#N/A	#N/A	#N/A	#N/A	#N/A	0	#N/A	#N/A	#N/A	#N/A	#N/A	0	0	0	0	0	0	0	0	0	0	0	0	0	0	0	0	0	0	0	0	0	0
TMEM39B	1	32072031..32102866	ENSG00000121775	0	#N/A	#N/A	#N/A	#N/A	#N/A	0	#N/A	#N/A	#N/A	#N/A	#N/A	0	#N/A	#N/A	#N/A	#N/A	#N/A	0	#N/A	#N/A	#N/A	#N/A	#N/A	0	0	0	0	0	0	0	0	0	0	0	0	0	0	0	0	0	0	0	0	0	0
MIR5585	1	32086949..32087007	ENSG00000266203	0	#N/A	#N/A	#N/A	#N/A	#N/A	0	#N/A	#N/A	#N/A	#N/A	#N/A	0	#N/A	#N/A	#N/A	#N/A	#N/A	0	#N/A	#N/A	#N/A	#N/A	#N/A	0	0	0	0	0	0	0	0	0	0	0	0	0	0	0	0	0	0	0	0	0	0
AL445248.2	1	complement(32087523..32087813)	ENSG00000276493	0	#N/A	#N/A	#N/A	#N/A	#N/A	0	#N/A	#N/A	#N/A	#N/A	#N/A	0	#N/A	#N/A	#N/A	#N/A	#N/A	0	#N/A	#N/A	#N/A	#N/A	#N/A	0	0	0	0	0	0	0	0	0	0	0	0	0	0	0	0	0	0	0	0	0	0
KPNA6	1	32108056..32176563	ENSG00000025800	0.00578474	1.92994	0.948556	0.540234	0.75914	1	0.00488539	1.75602	0.812309	0.600456	0.791053	1	0.0110732	1.00745	0.0107016	0.994311	0.996429	1	0.0110732	-1.05341	-0.0750689	0.961617	0.969598	1	1	0.00860826	0.985313	2.94197	1	0.00874596	1.00115	2.78058	0	0	0	0	0	0	0	0	0	0	0	0	2	0.0332197
AL049795.2	1	32170733..32176568	ENSG00000250135	0	#N/A	#N/A	#N/A	#N/A	#N/A	0	#N/A	#N/A	#N/A	#N/A	#N/A	0.0618988	3.49149	1.80384	0.488364	0.717792	1	0.0618988	3.36336	1.7499	0.504941	0.733953	1	0	0	0	0	0	0	0	0	0	0	0	0	0	0	0	0	0	0	0	0	1	0.185696
TXLNA	1	32179675..32198285	ENSG00000084652	0.0078184	-5.60598	-2.48697	0.323644	0.757646	1	0.0078184	-6.0579	-2.59882	0.304873	0.710738	1	0	#N/A	#N/A	#N/A	#N/A	#N/A	0	#N/A	#N/A	#N/A	#N/A	#N/A	0	0	0	0	0	0	0	0	0	0	0	0	0	0	0	0	0	0	0	0	0	0
CCDC28B	1	32200386..32205387	ENSG00000160050	0.0207693	-7.97233	-2.995	0.224822	0.757646	1	0.0207693	-2.41907	-1.27445	0.381563	0.710738	1	0.073255	4.51691	2.17534	0.195912	0.717792	1	0.073255	15.204	3.92638	0.132165	0.733953	1	0	0	0	0	0	0	0	0	0	0	0	0	0	0	0	0	0	0	0	0	5	0.219765
AL049795.1	1	complement(32204769..32206814)	ENSG00000224066	0	#N/A	#N/A	#N/A	#N/A	#N/A	0.0127603	3.85656	1.94732	0.470482	0.710738	1	0.0127603	-3.86399	-1.95009	0.473499	0.717792	1	0	#N/A	#N/A	#N/A	#N/A	#N/A	0	0	0	0	0	0	0	0	0	0	0	0	0	0	0	0	0	0	0	0	0	0
IQCC	1	32205661..32208687	ENSG00000160051	0	#N/A	#N/A	#N/A	#N/A	#N/A	0	#N/A	#N/A	#N/A	#N/A	#N/A	0	#N/A	#N/A	#N/A	#N/A	#N/A	0	#N/A	#N/A	#N/A	#N/A	#N/A	0	0	0	0	0	0	0	0	0	0	0	0	0	0	0	0	0	0	0	0	0	0
DCDC2B	1	32209094..32216196	ENSG00000222046	0	#N/A	#N/A	#N/A	#N/A	#N/A	0	#N/A	#N/A	#N/A	#N/A	#N/A	0	#N/A	#N/A	#N/A	#N/A	#N/A	0	#N/A	#N/A	#N/A	#N/A	#N/A	0	0	0	0	0	0	0	0	0	0	0	0	0	0	0	0	0	0	0	0	0	0
TMEM234	1	complement(32214472..32222359)	ENSG00000160055	0.0409865	6.01252	2.58797	0.0762919	0.757646	1	0.0472675	6.89984	2.78656	0.0387113	0.710738	1	0.0608338	-1.09568	-0.131832	0.88226	0.996429	1	0.0608338	1.08673	0.119989	0.905412	0.969598	1	1	0.0179759	2.05754	2.94197	5	0.091317	10.4531	13.9029	1	0.0136667	1.71529	2.70877	2	0.0245501	2.80276	4.21929	3	0.0538968	6.71789	8.69417	3	0.104054
EIF3I	1	32221928..32231604	ENSG00000084623	0	#N/A	#N/A	#N/A	#N/A	#N/A	0.0114978	3.85661	1.94733	0.470478	0.710738	1	0.0123971	-1.00664	-0.00954579	0.995626	0.996429	1	0.0123971	3.36325	1.74986	0.504954	0.733953	1	0	0	0	0	0	0	0	0	0	0	0	0	0	0	0	0	1	0.0371914	4.63567	2.89806	0	0
MTMR9LP	1	complement(32231658..32241620)	ENSG00000220785	0.00626782	1.11929	0.162588	0.925606	0.938225	1	0.00669832	1.02128	0.0303715	0.986084	0.999298	1	0.00722225	-1.00664	-0.00954579	0.995626	0.996429	1	0.00722225	-1.06232	-0.0872148	0.960054	0.969598	1	0	0	0	0	0	0	0	0	1	0.0164822	2.06866	2.70877	0	0	0	0	1	0.0216667	2.70062	2.89806	0	0
FAM167B	1	32247222..32248856	ENSG00000183615	0	#N/A	#N/A	#N/A	#N/A	#N/A	0	#N/A	#N/A	#N/A	#N/A	#N/A	0	#N/A	#N/A	#N/A	#N/A	#N/A	0	#N/A	#N/A	#N/A	#N/A	#N/A	0	0	0	0	0	0	0	0	0	0	0	0	0	0	0	0	0	0	0	0	0	0
LCK	1	32251239..32286165	ENSG00000182866	0	#N/A	#N/A	#N/A	#N/A	#N/A	0	#N/A	#N/A	#N/A	#N/A	#N/A	0	#N/A	#N/A	#N/A	#N/A	#N/A	0	#N/A	#N/A	#N/A	#N/A	#N/A	0	0	0	0	0	0	0	0	0	0	0	0	0	0	0	0	0	0	0	0	0	0
AL121991.1	1	complement(32269338..32269597)	ENSG00000277617	0	#N/A	#N/A	#N/A	#N/A	#N/A	0	#N/A	#N/A	#N/A	#N/A	#N/A	0	#N/A	#N/A	#N/A	#N/A	#N/A	0	#N/A	#N/A	#N/A	#N/A	#N/A	0	0	0	0	0	0	0	0	0	0	0	0	0	0	0	0	0	0	0	0	0	0
AL109945.2	1	complement(32286452..32286561)	ENSG00000252450	0	#N/A	#N/A	#N/A	#N/A	#N/A	0	#N/A	#N/A	#N/A	#N/A	#N/A	0	#N/A	#N/A	#N/A	#N/A	#N/A	0	#N/A	#N/A	#N/A	#N/A	#N/A	0	0	0	0	0	0	0	0	0	0	0	0	0	0	0	0	0	0	0	0	0	0
HDAC1	1	32292083..32333635	ENSG00000116478	0	#N/A	#N/A	#N/A	#N/A	#N/A	0	#N/A	#N/A	#N/A	#N/A	#N/A	0.0104101	3.49149	1.80384	0.488364	0.717792	1	0.0104101	3.36336	1.7499	0.504941	0.733953	1	0	0	0	0	0	0	0	0	0	0	0	0	0	0	0	0	0	0	0	0	1	0.0312303
MARCKSL1	1	complement(32333839..32336233)	ENSG00000175130	0.0129312	-3.23981	-1.69591	0.521249	0.757646	1	0.0256581	1.75606	0.812344	0.600439	0.791053	1	0.0256581	-6.63301	-2.72966	0.29974	0.717792	1	0	#N/A	#N/A	#N/A	#N/A	#N/A	0	0	0	0	0	0	0	0	0	0	0	0	0	0	0	0	0	0	0	0	0	0
AL109945.1	1	complement(32349194..32350663)	ENSG00000233775	0	#N/A	#N/A	#N/A	#N/A	#N/A	0	#N/A	#N/A	#N/A	#N/A	#N/A	0	#N/A	#N/A	#N/A	#N/A	#N/A	0	#N/A	#N/A	#N/A	#N/A	#N/A	0	0	0	0	0	0	0	0	0	0	0	0	0	0	0	0	0	0	0	0	0	0
TSSK3	1	32351521..32364312	ENSG00000162526	0	#N/A	#N/A	#N/A	#N/A	#N/A	0	#N/A	#N/A	#N/A	#N/A	#N/A	0	#N/A	#N/A	#N/A	#N/A	#N/A	0	#N/A	#N/A	#N/A	#N/A	#N/A	0	0	0	0	0	0	0	0	0	0	0	0	0	0	0	0	0	0	0	0	0	0
FAM229A	1	complement(32361270..32364278)	ENSG00000225828	0	#N/A	#N/A	#N/A	#N/A	#N/A	0	#N/A	#N/A	#N/A	#N/A	#N/A	0	#N/A	#N/A	#N/A	#N/A	#N/A	0	#N/A	#N/A	#N/A	#N/A	#N/A	0	0	0	0	0	0	0	0	0	0	0	0	0	0	0	0	0	0	0	0	0	0
BSDC1	1	complement(32365103..32394731)	ENSG00000160058	0.0029595	-3.23971	-1.69586	0.521261	0.757646	1	0.00580934	1.75607	0.812354	0.60044	0.791053	1	0.0131674	1.00745	0.0107016	0.994319	0.996429	1	0.0131674	5.93842	2.57008	0.317627	0.733953	1	0	0	0	0	0	0	0	0	0	0	0	0	0	0	0	0	0	0	0	0	2	0.0395023
GAPDHP20	1	complement(32402109..32403115)	ENSG00000224333	0	#N/A	#N/A	#N/A	#N/A	#N/A	0	#N/A	#N/A	#N/A	#N/A	#N/A	0	#N/A	#N/A	#N/A	#N/A	#N/A	0	#N/A	#N/A	#N/A	#N/A	#N/A	0	0	0	0	0	0	0	0	0	0	0	0	0	0	0	0	0	0	0	0	0	0
AL356986.1	1	32421979..32422319	ENSG00000270850	0	#N/A	#N/A	#N/A	#N/A	#N/A	0	#N/A	#N/A	#N/A	#N/A	#N/A	0	#N/A	#N/A	#N/A	#N/A	#N/A	0	#N/A	#N/A	#N/A	#N/A	#N/A	0	0	0	0	0	0	0	0	0	0	0	0	0	0	0	0	0	0	0	0	0	0
LRRC37A12P	1	complement(32423214..32426789)	ENSG00000229259	0	#N/A	#N/A	#N/A	#N/A	#N/A	0	#N/A	#N/A	#N/A	#N/A	#N/A	0.00811293	3.49098	1.80363	0.488422	0.717792	1	0.00811293	3.36287	1.74969	0.504999	0.733953	1	0	0	0	0	0	0	0	0	0	0	0	0	1	0.0243388	2.77864	2.10964	0	0	0	0	0	0
RN7SL122P	1	32457835..32458135	ENSG00000263529	0	#N/A	#N/A	#N/A	#N/A	#N/A	0	#N/A	#N/A	#N/A	#N/A	#N/A	0	#N/A	#N/A	#N/A	#N/A	#N/A	0	#N/A	#N/A	#N/A	#N/A	#N/A	0	0	0	0	0	0	0	0	0	0	0	0	0	0	0	0	0	0	0	0	0	0
AL033529.1	1	32465057..32600792	ENSG00000254553	0	#N/A	#N/A	#N/A	#N/A	#N/A	0	#N/A	#N/A	#N/A	#N/A	#N/A	0	#N/A	#N/A	#N/A	#N/A	#N/A	0	#N/A	#N/A	#N/A	#N/A	#N/A	0	0	0	0	0	0	0	0	0	0	0	0	0	0	0	0	0	0	0	0	0	0
ZBTB8B	1	32465072..32496686	ENSG00000273274	0	#N/A	#N/A	#N/A	#N/A	#N/A	0.00283924	6.63141	2.72932	0.290023	0.710738	1	0.00283924	-1.7268	-0.788101	0.611808	0.801334	1	0.00166667	3.36325	1.74986	0.504954	0.733953	1	0	0	0	0	0	0	0	0	0	0	0	0	0	0	0	0	1	0.00500002	0.623219	2.89806	0	0
ZBTB8A	1	32539427..32605941	ENSG00000160062	0	#N/A	#N/A	#N/A	#N/A	#N/A	0	#N/A	#N/A	#N/A	#N/A	#N/A	0	#N/A	#N/A	#N/A	#N/A	#N/A	0	#N/A	#N/A	#N/A	#N/A	#N/A	0	0	0	0	0	0	0	0	0	0	0	0	0	0	0	0	0	0	0	0	0	0
ZBTB8OS	1	complement(32600172..32650903)	ENSG00000176261	0	#N/A	#N/A	#N/A	#N/A	#N/A	0	#N/A	#N/A	#N/A	#N/A	#N/A	0	#N/A	#N/A	#N/A	#N/A	#N/A	0	#N/A	#N/A	#N/A	#N/A	#N/A	0	0	0	0	0	0	0	0	0	0	0	0	0	0	0	0	0	0	0	0	0	0
AC114489.1	1	32639951..32640052	ENSG00000200591	0	#N/A	#N/A	#N/A	#N/A	#N/A	0	#N/A	#N/A	#N/A	#N/A	#N/A	0	#N/A	#N/A	#N/A	#N/A	#N/A	0	#N/A	#N/A	#N/A	#N/A	#N/A	0	0	0	0	0	0	0	0	0	0	0	0	0	0	0	0	0	0	0	0	0	0
RBBP4	1	32651142..32686211	ENSG00000162521	0.0108642	2.52085	1.33391	0.261367	0.757646	1	0.00407082	-1.69908	-0.764753	0.620376	0.791053	1	0.00182848	-3.86399	-1.95009	0.473499	0.717792	1	0.0108642	-15.532	-3.95717	0.112719	0.733953	1	1	0.00677844	0.775869	2.94197	3	0.0206606	2.36502	8.34174	1	0.0051535	0.646812	2.70877	0	0	0	0	0	0	0	0	0	0
SYNC	1	complement(32679906..32703596)	ENSG00000162520	0	#N/A	#N/A	#N/A	#N/A	#N/A	0	#N/A	#N/A	#N/A	#N/A	#N/A	0	#N/A	#N/A	#N/A	#N/A	#N/A	0	#N/A	#N/A	#N/A	#N/A	#N/A	0	0	0	0	0	0	0	0	0	0	0	0	0	0	0	0	0	0	0	0	0	0
AC114489.2	1	complement(32717734..32725237)	ENSG00000224409	0	#N/A	#N/A	#N/A	#N/A	#N/A	0	#N/A	#N/A	#N/A	#N/A	#N/A	0	#N/A	#N/A	#N/A	#N/A	#N/A	0	#N/A	#N/A	#N/A	#N/A	#N/A	0	0	0	0	0	0	0	0	0	0	0	0	0	0	0	0	0	0	0	0	0	0
KIAA1522	1	32741830..32774970	ENSG00000162522	0	#N/A	#N/A	#N/A	#N/A	#N/A	0	#N/A	#N/A	#N/A	#N/A	#N/A	0	#N/A	#N/A	#N/A	#N/A	#N/A	0	#N/A	#N/A	#N/A	#N/A	#N/A	0	0	0	0	0	0	0	0	0	0	0	0	0	0	0	0	0	0	0	0	0	0
YARS1	1	complement(32775237..32818153)	ENSG00000134684	0.00785851	1.11379	0.155483	0.895086	0.938225	1	0.00712887	-2.41895	-1.27438	0.389899	0.710738	1	0.0100552	1.72818	0.789257	0.653479	0.824766	1	0.0100552	-1.49444	-0.579609	0.701786	0.868542	1	2	0.0156337	1.78945	5.88394	1	0.00794187	0.909107	2.78058	0	0	0	0	0	0	0	0	0	0	0	0	2	0.0301655
S100PBP	1	32816767..32858875	ENSG00000116497	0.00413574	7.15666	2.83929	0.266001	0.757646	1	0	#N/A	#N/A	#N/A	#N/A	#N/A	0.00449255	3.49149	1.80384	0.488364	0.717792	1	0.00449255	-1.82727	-0.869687	0.574904	0.78978	1	0	0	0	0	1	0.0070967	0.81236	2.78058	1	0.00531052	0.666519	2.70877	0	0	0	0	0	0	0	0	1	0.0134776
FNDC5	1	complement(32862268..32872482)	ENSG00000160097	0	#N/A	#N/A	#N/A	#N/A	#N/A	0.00541286	3.85656	1.94732	0.470482	0.710738	1	0.00541286	-3.86399	-1.95009	0.473499	0.717792	1	0	#N/A	#N/A	#N/A	#N/A	#N/A	0	0	0	0	0	0	0	0	0	0	0	0	0	0	0	0	0	0	0	0	0	0
HPCA	1	32885994..32898441	ENSG00000121905	0.0108947	4.15076	2.05338	0.442497	0.757646	1	0	#N/A	#N/A	#N/A	#N/A	#N/A	0	#N/A	#N/A	#N/A	#N/A	#N/A	0.0108947	-4.0026	-2.00094	0.457819	0.733953	1	1	0.0326842	3.74108	2.94197	0	0	0	0	0	0	0	0	0	0	0	0	0	0	0	0	0	0
TMEM54	1	complement(32894594..32901438)	ENSG00000121900	0	#N/A	#N/A	#N/A	#N/A	#N/A	0	#N/A	#N/A	#N/A	#N/A	#N/A	0	#N/A	#N/A	#N/A	#N/A	#N/A	0	#N/A	#N/A	#N/A	#N/A	#N/A	0	0	0	0	0	0	0	0	0	0	0	0	0	0	0	0	0	0	0	0	0	0
AL031602.2	1	32925454..32951638	ENSG00000287691	0	#N/A	#N/A	#N/A	#N/A	#N/A	0	#N/A	#N/A	#N/A	#N/A	#N/A	0	#N/A	#N/A	#N/A	#N/A	#N/A	0	#N/A	#N/A	#N/A	#N/A	#N/A	0	0	0	0	0	0	0	0	0	0	0	0	0	0	0	0	0	0	0	0	0	0
RNF19B	1	complement(32936445..32964685)	ENSG00000116514	0.0142215	-5.60563	-2.48688	0.323664	0.757646	1	0.0142215	-1.69903	-0.764708	0.620398	0.791053	1	0.00663438	-3.86399	-1.95009	0.473499	0.717792	1	0	#N/A	#N/A	#N/A	#N/A	#N/A	0	0	0	0	0	0	0	0	0	0	0	0	0	0	0	0	0	0	0	0	0	0
AL031602.1	1	32973553..32974463	ENSG00000278966	0	#N/A	#N/A	#N/A	#N/A	#N/A	0	#N/A	#N/A	#N/A	#N/A	#N/A	0	#N/A	#N/A	#N/A	#N/A	#N/A	0	#N/A	#N/A	#N/A	#N/A	#N/A	0	0	0	0	0	0	0	0	0	0	0	0	0	0	0	0	0	0	0	0	0	0
AL355864.1	1	32979947..32980472	ENSG00000217644	0	#N/A	#N/A	#N/A	#N/A	#N/A	0	#N/A	#N/A	#N/A	#N/A	#N/A	0.040656	3.49137	1.80379	0.488377	0.717792	1	0.040656	3.36325	1.74986	0.504954	0.733953	1	0	0	0	0	0	0	0	0	0	0	0	0	0	0	0	0	1	0.121968	15.2025	2.89806	0	0
AL355864.2	1	32986952..32988233	ENSG00000239670	0.0231653	-3.23981	-1.69591	0.521249	0.757646	1	0.0231653	-3.49117	-1.80371	0.491476	0.710738	1	0	#N/A	#N/A	#N/A	#N/A	#N/A	0	#N/A	#N/A	#N/A	#N/A	#N/A	0	0	0	0	0	0	0	0	0	0	0	0	0	0	0	0	0	0	0	0	0	0
AL020995.1	1	32987075..33032469	ENSG00000236065	0	#N/A	#N/A	#N/A	#N/A	#N/A	0	#N/A	#N/A	#N/A	#N/A	#N/A	0	#N/A	#N/A	#N/A	#N/A	#N/A	0	#N/A	#N/A	#N/A	#N/A	#N/A	0	0	0	0	0	0	0	0	0	0	0	0	0	0	0	0	0	0	0	0	0	0
AK2	1	complement(33007940..33080996)	ENSG00000004455	0.0123105	-1.06653	-0.0929238	0.922677	0.938225	1	0.0123105	-2.66301	-1.41306	0.229096	0.710738	1	0.00596172	1.43553	0.521579	0.685355	0.851943	1	0.0106181	-1.66969	-0.739582	0.542647	0.775671	1	3	0.0200078	2.29012	8.82591	1	0.00677596	0.775646	2.78058	1	0.00507051	0.636395	2.70877	1	0.0045542	0.51993	2.10964	2	0.013331	1.66162	5.79611	0	0
AL020995.2	1	complement(33029232..33029576)	ENSG00000276645	0	#N/A	#N/A	#N/A	#N/A	#N/A	0	#N/A	#N/A	#N/A	#N/A	#N/A	0	#N/A	#N/A	#N/A	#N/A	#N/A	0	#N/A	#N/A	#N/A	#N/A	#N/A	0	0	0	0	0	0	0	0	0	0	0	0	0	0	0	0	0	0	0	0	0	0
AZIN2	1	33081104..33123492	ENSG00000142920	0.00193706	-3.23971	-1.69586	0.521261	0.757646	1	0.00193706	-3.49106	-1.80367	0.491488	0.710738	1	0	#N/A	#N/A	#N/A	#N/A	#N/A	0	#N/A	#N/A	#N/A	#N/A	#N/A	0	0	0	0	0	0	0	0	0	0	0	0	0	0	0	0	0	0	0	0	0	0
AL662907.1	1	complement(33141871..33143230)	ENSG00000278997	0	#N/A	#N/A	#N/A	#N/A	#N/A	0	#N/A	#N/A	#N/A	#N/A	#N/A	0	#N/A	#N/A	#N/A	#N/A	#N/A	0	#N/A	#N/A	#N/A	#N/A	#N/A	0	0	0	0	0	0	0	0	0	0	0	0	0	0	0	0	0	0	0	0	0	0
TRIM62	1	complement(33145399..33182059)	ENSG00000116525	0	#N/A	#N/A	#N/A	#N/A	#N/A	0	#N/A	#N/A	#N/A	#N/A	#N/A	0	#N/A	#N/A	#N/A	#N/A	#N/A	0	#N/A	#N/A	#N/A	#N/A	#N/A	0	0	0	0	0	0	0	0	0	0	0	0	0	0	0	0	0	0	0	0	0	0
AL662907.2	1	33162851..33166298	ENSG00000279179	0	#N/A	#N/A	#N/A	#N/A	#N/A	0	#N/A	#N/A	#N/A	#N/A	#N/A	0	#N/A	#N/A	#N/A	#N/A	#N/A	0	#N/A	#N/A	#N/A	#N/A	#N/A	0	0	0	0	0	0	0	0	0	0	0	0	0	0	0	0	0	0	0	0	0	0
AL662907.3	1	33194788..33200353	ENSG00000284721	0	#N/A	#N/A	#N/A	#N/A	#N/A	0	#N/A	#N/A	#N/A	#N/A	#N/A	0	#N/A	#N/A	#N/A	#N/A	#N/A	0	#N/A	#N/A	#N/A	#N/A	#N/A	0	0	0	0	0	0	0	0	0	0	0	0	0	0	0	0	0	0	0	0	0	0
ZNF362	1	33256492..33300719	ENSG00000160094	0	#N/A	#N/A	#N/A	#N/A	#N/A	0	#N/A	#N/A	#N/A	#N/A	#N/A	0.0122005	3.49149	1.80384	0.488364	0.717792	1	0.0122005	3.36336	1.7499	0.504941	0.733953	1	0	0	0	0	0	0	0	0	0	0	0	0	0	0	0	0	0	0	0	0	1	0.0366015
AL513327.3	1	33261212..33261680	ENSG00000270115	0	#N/A	#N/A	#N/A	#N/A	#N/A	0	#N/A	#N/A	#N/A	#N/A	#N/A	0	#N/A	#N/A	#N/A	#N/A	#N/A	0	#N/A	#N/A	#N/A	#N/A	#N/A	0	0	0	0	0	0	0	0	0	0	0	0	0	0	0	0	0	0	0	0	0	0
A3GALT2	1	complement(33306766..33321098)	ENSG00000184389	0	#N/A	#N/A	#N/A	#N/A	#N/A	0	#N/A	#N/A	#N/A	#N/A	#N/A	0	#N/A	#N/A	#N/A	#N/A	#N/A	0	#N/A	#N/A	#N/A	#N/A	#N/A	0	0	0	0	0	0	0	0	0	0	0	0	0	0	0	0	0	0	0	0	0	0
AL513327.1	1	33307348..33349245	ENSG00000225313	0	#N/A	#N/A	#N/A	#N/A	#N/A	0	#N/A	#N/A	#N/A	#N/A	#N/A	0.0205661	6.18331	2.62838	0.302477	0.717792	1	0.0205661	5.93842	2.57008	0.317739	0.733953	1	0	0	0	0	0	0	0	0	0	0	0	0	0	0	0	0	0	0	0	0	2	0.0616984
PHC2	1	complement(33323623..33431052)	ENSG00000134686	0	#N/A	#N/A	#N/A	#N/A	#N/A	0.00384213	3.85657	1.94732	0.470482	0.710738	1	0.00384213	-3.86398	-1.95009	0.4735	0.717792	1	0	#N/A	#N/A	#N/A	#N/A	#N/A	0	0	0	0	0	0	0	0	0	0	0	0	0	0	0	0	0	0	0	0	0	0
MIR3605	1	complement(33332393..33332492)	ENSG00000284154	0	#N/A	#N/A	#N/A	#N/A	#N/A	0	#N/A	#N/A	#N/A	#N/A	#N/A	0	#N/A	#N/A	#N/A	#N/A	#N/A	0	#N/A	#N/A	#N/A	#N/A	#N/A	0	0	0	0	0	0	0	0	0	0	0	0	0	0	0	0	0	0	0	0	0	0
RN7SKP16	1	complement(33336566..33336864)	ENSG00000222112	0	#N/A	#N/A	#N/A	#N/A	#N/A	0	#N/A	#N/A	#N/A	#N/A	#N/A	0	#N/A	#N/A	#N/A	#N/A	#N/A	0	#N/A	#N/A	#N/A	#N/A	#N/A	0	0	0	0	0	0	0	0	0	0	0	0	0	0	0	0	0	0	0	0	0	0
AL513327.2	1	33350352..33363245	ENSG00000233246	0	#N/A	#N/A	#N/A	#N/A	#N/A	0	#N/A	#N/A	#N/A	#N/A	#N/A	0	#N/A	#N/A	#N/A	#N/A	#N/A	0	#N/A	#N/A	#N/A	#N/A	#N/A	0	0	0	0	0	0	0	0	0	0	0	0	0	0	0	0	0	0	0	0	0	0
TLR12P	1	33466249..33468954	ENSG00000234512	0	#N/A	#N/A	#N/A	#N/A	#N/A	0	#N/A	#N/A	#N/A	#N/A	#N/A	0	#N/A	#N/A	#N/A	#N/A	#N/A	0	#N/A	#N/A	#N/A	#N/A	#N/A	0	0	0	0	0	0	0	0	0	0	0	0	0	0	0	0	0	0	0	0	0	0
ZSCAN20	1	33472645..33496507	ENSG00000121903	0.00726275	-1.54593	-0.628471	0.684376	0.851552	1	0.00726275	-6.05771	-2.59877	0.297622	0.710738	1	0.00402884	3.49137	1.80379	0.488377	0.717792	1	0.00402884	-1.06232	-0.0872148	0.960054	0.969598	1	0	0	0	0	0	0	0	0	1	0.00919436	1.15398	2.70877	0	0	0	0	1	0.0120865	1.5065	2.89806	0	0
AC115285.1	1	complement(33512008..33512743)	ENSG00000235907	0	#N/A	#N/A	#N/A	#N/A	#N/A	0	#N/A	#N/A	#N/A	#N/A	#N/A	0	#N/A	#N/A	#N/A	#N/A	#N/A	0	#N/A	#N/A	#N/A	#N/A	#N/A	0	0	0	0	0	0	0	0	0	0	0	0	0	0	0	0	0	0	0	0	0	0
CSMD2	1	complement(33513999..34165842)	ENSG00000121904	0.00636916	-1.30987	-0.389426	0.675078	0.851552	1	0.00636916	-2.6627	-1.41289	0.208628	0.710738	1	0.00359196	1.8634	0.897937	0.479689	0.717792	1	0.00416768	-1.04817	-0.067879	0.954197	0.969598	1	1	0.00353537	0.404664	2.94197	1	0.00359193	0.411169	2.78058	2	0.00537574	0.674705	5.41755	3	0.00724252	0.826843	6.32893	1	0.00353336	0.44041	2.89806	0	0
HSPD1P14	1	33838523..33840140	ENSG00000227000	0	#N/A	#N/A	#N/A	#N/A	#N/A	0	#N/A	#N/A	#N/A	#N/A	#N/A	0	#N/A	#N/A	#N/A	#N/A	#N/A	0	#N/A	#N/A	#N/A	#N/A	#N/A	0	0	0	0	0	0	0	0	0	0	0	0	0	0	0	0	0	0	0	0	0	0
HMGB4	1	33860475..33864791	ENSG00000176256	0	#N/A	#N/A	#N/A	#N/A	#N/A	0	#N/A	#N/A	#N/A	#N/A	#N/A	0	#N/A	#N/A	#N/A	#N/A	#N/A	0	#N/A	#N/A	#N/A	#N/A	#N/A	0	0	0	0	0	0	0	0	0	0	0	0	0	0	0	0	0	0	0	0	0	0
CSMD2-AS1	1	33868953..33893726	ENSG00000231163	0	#N/A	#N/A	#N/A	#N/A	#N/A	0	#N/A	#N/A	#N/A	#N/A	#N/A	0	#N/A	#N/A	#N/A	#N/A	#N/A	0	#N/A	#N/A	#N/A	#N/A	#N/A	0	0	0	0	0	0	0	0	0	0	0	0	0	0	0	0	0	0	0	0	0	0
RNA5SP42	1	34112949..34113063	ENSG00000201148	0	#N/A	#N/A	#N/A	#N/A	#N/A	0	#N/A	#N/A	#N/A	#N/A	#N/A	0	#N/A	#N/A	#N/A	#N/A	#N/A	0	#N/A	#N/A	#N/A	#N/A	#N/A	0	0	0	0	0	0	0	0	0	0	0	0	0	0	0	0	0	0	0	0	0	0
C1orf94	1	34166883..34219131	ENSG00000142698	0	#N/A	#N/A	#N/A	#N/A	#N/A	0	#N/A	#N/A	#N/A	#N/A	#N/A	0	#N/A	#N/A	#N/A	#N/A	#N/A	0	#N/A	#N/A	#N/A	#N/A	#N/A	0	0	0	0	0	0	0	0	0	0	0	0	0	0	0	0	0	0	0	0	0	0
AC115286.1	1	complement(34276859..34277292)	ENSG00000270241	0.0427627	-3.23971	-1.69586	0.521261	0.757646	1	0.0427627	-3.49106	-1.80367	0.491488	0.710738	1	0.19026	6.18331	2.62838	0.30259	0.717792	1	0.19026	5.93842	2.57008	0.31785	0.733953	1	0	0	0	0	0	0	0	0	0	0	0	0	0	0	0	0	0	0	0	0	2	0.570781
AC099565.1	1	complement(34640157..34685732)	ENSG00000287703	0	#N/A	#N/A	#N/A	#N/A	#N/A	0	#N/A	#N/A	#N/A	#N/A	#N/A	0	#N/A	#N/A	#N/A	#N/A	#N/A	0	#N/A	#N/A	#N/A	#N/A	#N/A	0	0	0	0	0	0	0	0	0	0	0	0	0	0	0	0	0	0	0	0	0	0
MIR552	1	complement(34669599..34669694)	ENSG00000207941	0	#N/A	#N/A	#N/A	#N/A	#N/A	0	#N/A	#N/A	#N/A	#N/A	#N/A	0	#N/A	#N/A	#N/A	#N/A	#N/A	0	#N/A	#N/A	#N/A	#N/A	#N/A	0	0	0	0	0	0	0	0	0	0	0	0	0	0	0	0	0	0	0	0	0	0
SMIM12	1	complement(34712737..34859755)	ENSG00000163866	0.0161298	1.46051	0.546474	0.540027	0.75914	1	0.017656	1.63263	0.707197	0.408962	0.710738	1	0.017656	-1.92692	-0.946297	0.370265	0.717792	1	0.0161298	-1.66766	-0.737827	0.511456	0.741714	1	5	0.0310495	3.55397	14.7098	2	0.0126185	1.44444	5.56116	1	0.00472126	0.592561	2.70877	4	0.016962	1.93647	8.43858	1	0.00620637	0.773583	2.89806	0	0
GJB5	1	34755047..34758512	ENSG00000189280	0	#N/A	#N/A	#N/A	#N/A	#N/A	0	#N/A	#N/A	#N/A	#N/A	#N/A	0	#N/A	#N/A	#N/A	#N/A	#N/A	0	#N/A	#N/A	#N/A	#N/A	#N/A	0	0	0	0	0	0	0	0	0	0	0	0	0	0	0	0	0	0	0	0	0	0
GJB4	1	34759740..34762327	ENSG00000189433	0.0138446	-3.23981	-1.69591	0.521249	0.757646	1	0.0138446	1.02124	0.030327	0.986105	0.999298	1	0.0137353	-3.86407	-1.95012	0.473491	0.717792	1	0	#N/A	#N/A	#N/A	#N/A	#N/A	0	0	0	0	0	0	0	0	0	0	0	0	0	0	0	0	0	0	0	0	0	0
AL121988.1	1	complement(34761426..34788097)	ENSG00000255811	0	#N/A	#N/A	#N/A	#N/A	#N/A	0	#N/A	#N/A	#N/A	#N/A	#N/A	0	#N/A	#N/A	#N/A	#N/A	#N/A	0	#N/A	#N/A	#N/A	#N/A	#N/A	0	0	0	0	0	0	0	0	0	0	0	0	0	0	0	0	0	0	0	0	0	0
GJB3	1	34781214..34786369	ENSG00000188910	0.00905896	4.15076	2.05338	0.442497	0.757646	1	0	#N/A	#N/A	#N/A	#N/A	#N/A	0	#N/A	#N/A	#N/A	#N/A	#N/A	0.00905896	-4.0026	-2.00094	0.457819	0.733953	1	1	0.0271769	3.1107	2.94197	0	0	0	0	0	0	0	0	0	0	0	0	0	0	0	0	0	0
GJA4	1	34792999..34795747	ENSG00000187513	0.11231	-1.26566	-0.339893	0.690133	0.856348	1	0.11231	-1.23547	-0.305062	0.681967	0.844482	1	0.254789	1.80011	0.848087	0.380928	0.717792	1	0.254789	1.90848	0.932423	0.373404	0.733953	1	4	0.149631	17.127	11.7679	2	0.0760124	8.70115	5.56116	1	0.0284404	3.56953	2.70877	0	0	0	0	5	0.186932	23.2999	14.4903	8	0.577434
AL122010.1	1	34850694..34851555	ENSG00000230163	0.271663	-1.11472	-0.156678	0.838243	0.938225	1	0.271663	-3.05787	-1.61253	0.108893	0.710738	1	0.218796	2.50033	1.32212	0.299207	0.717792	1	0.224925	-1.04242	-0.0599333	0.953579	0.969598	1	3	0.267466	30.6145	8.82591	3	0.271744	31.1066	8.34174	2	0.135566	17.0147	5.41755	2	0.121762	13.9009	4.21929	6	0.534627	66.6377	17.3883	0	0
DLGAP3	1	complement(34865436..34929650)	ENSG00000116544	0	#N/A	#N/A	#N/A	#N/A	#N/A	0	#N/A	#N/A	#N/A	#N/A	#N/A	0	#N/A	#N/A	#N/A	#N/A	#N/A	0	#N/A	#N/A	#N/A	#N/A	#N/A	0	0	0	0	0	0	0	0	0	0	0	0	0	0	0	0	0	0	0	0	0	0
AC114490.3	1	complement(34974356..34985313)	ENSG00000284773	0	#N/A	#N/A	#N/A	#N/A	#N/A	0	#N/A	#N/A	#N/A	#N/A	#N/A	0	#N/A	#N/A	#N/A	#N/A	#N/A	0	#N/A	#N/A	#N/A	#N/A	#N/A	0	0	0	0	0	0	0	0	0	0	0	0	0	0	0	0	0	0	0	0	0	0
AC114490.1	1	complement(34975699..34978706)	ENSG00000241014	0	#N/A	#N/A	#N/A	#N/A	#N/A	0	#N/A	#N/A	#N/A	#N/A	#N/A	0	#N/A	#N/A	#N/A	#N/A	#N/A	0	#N/A	#N/A	#N/A	#N/A	#N/A	0	0	0	0	0	0	0	0	0	0	0	0	0	0	0	0	0	0	0	0	0	0
AC114490.2	1	complement(34981533..35031741)	ENSG00000271741	0.0122644	1.92982	0.948468	0.540271	0.75914	1	0.017343	2.49076	1.31658	0.369074	0.710738	1	0.0313599	1.0131	0.0187738	0.988271	0.996429	1	0.0313599	1.35127	0.434318	0.725762	0.887605	1	0	0	0	0	1	0.0210451	2.40903	2.78058	1	0.0157482	1.97654	2.70877	1	0.0141446	1.61482	2.10964	0	0	0	0	2	0.0799352
TMEM35B	1	complement(34981535..34985353)	ENSG00000243749	0.0235787	1.11929	0.162578	0.92561	0.938225	1	0.0216829	-3.49117	-1.80371	0.491476	0.710738	1	0	#N/A	#N/A	#N/A	#N/A	#N/A	0.0235787	-4.00256	-2.00092	0.457823	0.733953	1	0	0	0	0	1	0.070736	8.09717	2.78058	0	0	0	0	0	0	0	0	0	0	0	0	0	0
ZMYM6	1	complement(34986165..35031945)	ENSG00000163867	0	#N/A	#N/A	#N/A	#N/A	#N/A	0	#N/A	#N/A	#N/A	#N/A	#N/A	0	#N/A	#N/A	#N/A	#N/A	#N/A	0	#N/A	#N/A	#N/A	#N/A	#N/A	0	0	0	0	0	0	0	0	0	0	0	0	0	0	0	0	0	0	0	0	0	0
ZMYM1	1	35032172..35115859	ENSG00000197056	0.00384085	1.11926	0.162543	0.925626	0.938225	1	0.00384085	-3.49117	-1.80371	0.491476	0.710738	1	0.00793209	3.49149	1.80384	0.488364	0.717792	1	0.00793209	-1.06228	-0.087168	0.960075	0.969598	1	0	0	0	0	0	0	0	0	1	0.00937631	1.17681	2.70877	0	0	0	0	0	0	0	0	1	0.0237963
RPL12P45	1	35053468..35059271	ENSG00000233940	0	#N/A	#N/A	#N/A	#N/A	#N/A	0	#N/A	#N/A	#N/A	#N/A	#N/A	0	#N/A	#N/A	#N/A	#N/A	#N/A	0	#N/A	#N/A	#N/A	#N/A	#N/A	0	0	0	0	0	0	0	0	0	0	0	0	0	0	0	0	0	0	0	0	0	0
EFCAB14P1	1	35122022..35122484	ENSG00000228348	0	#N/A	#N/A	#N/A	#N/A	#N/A	0	#N/A	#N/A	#N/A	#N/A	#N/A	0	#N/A	#N/A	#N/A	#N/A	#N/A	0	#N/A	#N/A	#N/A	#N/A	#N/A	0	0	0	0	0	0	0	0	0	0	0	0	0	0	0	0	0	0	0	0	0	0
AL590434.2	1	complement(35141515..35146435)	ENSG00000284640	0	#N/A	#N/A	#N/A	#N/A	#N/A	0	#N/A	#N/A	#N/A	#N/A	#N/A	0	#N/A	#N/A	#N/A	#N/A	#N/A	0	#N/A	#N/A	#N/A	#N/A	#N/A	0	0	0	0	0	0	0	0	0	0	0	0	0	0	0	0	0	0	0	0	0	0
SFPQ	1	complement(35176378..35193145)	ENSG00000116560	0.0202811	1.11341	0.154986	0.870877	0.938225	1	0.0186666	-1.15253	-0.204806	0.822155	0.958667	1	0.0474022	1.71183	0.775538	0.503041	0.731989	1	0.0474022	1.35791	0.441392	0.709446	0.875423	1	5	0.0432618	4.9518	14.7098	2	0.0175815	2.01256	5.56116	0	0	0	0	0	0	0	0	1	0.00864742	1.07784	2.89806	8	0.133559
AL590434.1	1	35195969..35196062	ENSG00000201868	0	#N/A	#N/A	#N/A	#N/A	#N/A	0	#N/A	#N/A	#N/A	#N/A	#N/A	0	#N/A	#N/A	#N/A	#N/A	#N/A	0	#N/A	#N/A	#N/A	#N/A	#N/A	0	0	0	0	0	0	0	0	0	0	0	0	0	0	0	0	0	0	0	0	0	0
ZMYM4	1	35268709..35422058	ENSG00000146463	0.0204433	6.79369	2.7642	0.0448277	0.757646	1	0.00734509	2.49079	1.3166	0.369066	0.710738	1	0.0214013	2.22173	1.15168	0.279864	0.717792	1	0.0214013	-1.18688	-0.247177	0.796347	0.939997	1	4	0.0324816	3.71789	11.7679	2	0.0165006	1.88883	5.56116	2	0.0123475	1.54973	5.41755	3	0.0166353	1.89918	6.32893	2	0.0162316	2.02316	5.79611	2	0.031337
RN7SL503P	1	complement(35292196..35292498)	ENSG00000240374	0	#N/A	#N/A	#N/A	#N/A	#N/A	0	#N/A	#N/A	#N/A	#N/A	#N/A	0	#N/A	#N/A	#N/A	#N/A	#N/A	0	#N/A	#N/A	#N/A	#N/A	#N/A	0	0	0	0	0	0	0	0	0	0	0	0	0	0	0	0	0	0	0	0	0	0
AL160000.1	1	35310274..35310425	ENSG00000201542	0	#N/A	#N/A	#N/A	#N/A	#N/A	0	#N/A	#N/A	#N/A	#N/A	#N/A	0	#N/A	#N/A	#N/A	#N/A	#N/A	0	#N/A	#N/A	#N/A	#N/A	#N/A	0	0	0	0	0	0	0	0	0	0	0	0	0	0	0	0	0	0	0	0	0	0
RPL5P4	1	35350722..35351607	ENSG00000229994	0.0225639	-3.23981	-1.69591	0.521249	0.757646	1	0.0225639	-3.49117	-1.80371	0.491476	0.710738	1	0	#N/A	#N/A	#N/A	#N/A	#N/A	0	#N/A	#N/A	#N/A	#N/A	#N/A	0	0	0	0	0	0	0	0	0	0	0	0	0	0	0	0	0	0	0	0	0	0
ZMYM4-AS1	1	complement(35358822..35366077)	ENSG00000227409	0	#N/A	#N/A	#N/A	#N/A	#N/A	0	#N/A	#N/A	#N/A	#N/A	#N/A	0	#N/A	#N/A	#N/A	#N/A	#N/A	0	#N/A	#N/A	#N/A	#N/A	#N/A	0	0	0	0	0	0	0	0	0	0	0	0	0	0	0	0	0	0	0	0	0	0
AL356362.1	1	35399997..35400319	ENSG00000278702	0	#N/A	#N/A	#N/A	#N/A	#N/A	0	#N/A	#N/A	#N/A	#N/A	#N/A	0	#N/A	#N/A	#N/A	#N/A	#N/A	0	#N/A	#N/A	#N/A	#N/A	#N/A	0	0	0	0	0	0	0	0	0	0	0	0	0	0	0	0	0	0	0	0	0	0
KIAA0319L	1	complement(35433492..35557950)	ENSG00000142687	0.00226006	1.11926	0.162541	0.925626	0.938225	1	0.00207761	1.02123	0.0303016	0.986116	0.999298	1	0.00222321	-1.00664	-0.00954579	0.995626	0.996429	1	0.00226006	-1.06235	-0.0872627	0.960069	0.969598	1	0	0	0	0	1	0.00678019	0.776129	2.78058	0	0	0	0	0	0	0	0	1	0.00666963	0.831326	2.89806	0	0
AC004865.1	1	35509742..35511438	ENSG00000236274	0	#N/A	#N/A	#N/A	#N/A	#N/A	0	#N/A	#N/A	#N/A	#N/A	#N/A	0	#N/A	#N/A	#N/A	#N/A	#N/A	0	#N/A	#N/A	#N/A	#N/A	#N/A	0	0	0	0	0	0	0	0	0	0	0	0	0	0	0	0	0	0	0	0	0	0
NCDN	1	35557473..35567274	ENSG00000020129	0.00870338	7.15942	2.83984	0.265894	0.757646	1	0.0040337	3.85661	1.94733	0.470478	0.710738	1	0.0127459	1.72813	0.78921	0.610578	0.801334	1	0.0127459	-1.05346	-0.0751306	0.958589	0.969598	1	2	0.0261101	2.9886	5.88394	0	0	0	0	0	0	0	0	0	0	0	0	1	0.0130476	1.6263	2.89806	1	0.0251901
AC004865.2	1	complement(35569813..35577729)	ENSG00000239636	0	#N/A	#N/A	#N/A	#N/A	#N/A	0	#N/A	#N/A	#N/A	#N/A	#N/A	0	#N/A	#N/A	#N/A	#N/A	#N/A	0	#N/A	#N/A	#N/A	#N/A	#N/A	0	0	0	0	0	0	0	0	0	0	0	0	0	0	0	0	0	0	0	0	0	0
TFAP2E	1	35573314..35595328	ENSG00000116819	0	#N/A	#N/A	#N/A	#N/A	#N/A	0	#N/A	#N/A	#N/A	#N/A	#N/A	0	#N/A	#N/A	#N/A	#N/A	#N/A	0	#N/A	#N/A	#N/A	#N/A	#N/A	0	0	0	0	0	0	0	0	0	0	0	0	0	0	0	0	0	0	0	0	0	0
PSMB2	1	complement(35599541..35641526)	ENSG00000126067	0.0142522	1.58386	0.663444	0.607875	0.815456	1	0.00883023	-6.0579	-2.59882	0.304826	0.710738	1	0	#N/A	#N/A	#N/A	#N/A	#N/A	0.0142522	-9.76756	-3.288	0.192967	0.733953	1	2	0.0283533	3.24535	5.88394	1	0.0144034	1.64876	2.78058	0	0	0	0	0	0	0	0	0	0	0	0	0	0
C1orf216	1	complement(35713877..35718894)	ENSG00000142686	0	#N/A	#N/A	#N/A	#N/A	#N/A	0	#N/A	#N/A	#N/A	#N/A	#N/A	0	#N/A	#N/A	#N/A	#N/A	#N/A	0	#N/A	#N/A	#N/A	#N/A	#N/A	0	0	0	0	0	0	0	0	0	0	0	0	0	0	0	0	0	0	0	0	0	0
CLSPN	1	complement(35720218..35769978)	ENSG00000092853	0.00818681	-10.3386	-3.36997	0.166999	0.757646	1	0.00818681	-3.13901	-1.65031	0.240781	0.710738	1	0.00180542	-3.86399	-1.95009	0.473499	0.717792	1	0	#N/A	#N/A	#N/A	#N/A	#N/A	0	0	0	0	0	0	0	0	0	0	0	0	0	0	0	0	0	0	0	0	0	0
AL354864.1	1	35739389..35743576	ENSG00000232335	0	#N/A	#N/A	#N/A	#N/A	#N/A	0	#N/A	#N/A	#N/A	#N/A	#N/A	0	#N/A	#N/A	#N/A	#N/A	#N/A	0	#N/A	#N/A	#N/A	#N/A	#N/A	0	0	0	0	0	0	0	0	0	0	0	0	0	0	0	0	0	0	0	0	0	0
AGO4	1	35808016..35857890	ENSG00000134698	0	#N/A	#N/A	#N/A	#N/A	#N/A	0	#N/A	#N/A	#N/A	#N/A	#N/A	0	#N/A	#N/A	#N/A	#N/A	#N/A	0	#N/A	#N/A	#N/A	#N/A	#N/A	0	0	0	0	0	0	0	0	0	0	0	0	0	0	0	0	0	0	0	0	0	0
AGO1	1	35869808..35930532	ENSG00000092847	0.00156512	1.11926	0.162541	0.925626	0.938225	1	0.00143877	-3.49123	-1.80374	0.491469	0.710738	1	0.00748438	8.65618	3.11373	0.217592	0.717792	1	0.00748438	2.32455	1.21695	0.455499	0.733953	1	0	0	0	0	1	0.00469537	0.537479	2.78058	0	0	0	0	0	0	0	0	1	0.00461881	0.575704	2.89806	2	0.0178343
AL139286.1	1	complement(35873270..35873752)	ENSG00000271164	0	#N/A	#N/A	#N/A	#N/A	#N/A	0	#N/A	#N/A	#N/A	#N/A	#N/A	0	#N/A	#N/A	#N/A	#N/A	#N/A	0	#N/A	#N/A	#N/A	#N/A	#N/A	0	0	0	0	0	0	0	0	0	0	0	0	0	0	0	0	0	0	0	0	0	0
AL139286.3	1	complement(35908980..35910872)	ENSG00000286899	0	#N/A	#N/A	#N/A	#N/A	#N/A	0	#N/A	#N/A	#N/A	#N/A	#N/A	0	#N/A	#N/A	#N/A	#N/A	#N/A	0	#N/A	#N/A	#N/A	#N/A	#N/A	0	0	0	0	0	0	0	0	0	0	0	0	0	0	0	0	0	0	0	0	0	0
AL139286.2	1	complement(35929720..35930115)	ENSG00000271914	0	#N/A	#N/A	#N/A	#N/A	#N/A	0	#N/A	#N/A	#N/A	#N/A	#N/A	0	#N/A	#N/A	#N/A	#N/A	#N/A	0	#N/A	#N/A	#N/A	#N/A	#N/A	0	0	0	0	0	0	0	0	0	0	0	0	0	0	0	0	0	0	0	0	0	0
AGO3	1	35930718..36072500	ENSG00000126070	0	#N/A	#N/A	#N/A	#N/A	#N/A	0	#N/A	#N/A	#N/A	#N/A	#N/A	0	#N/A	#N/A	#N/A	#N/A	#N/A	0	#N/A	#N/A	#N/A	#N/A	#N/A	0	0	0	0	0	0	0	0	0	0	0	0	0	0	0	0	0	0	0	0	0	0
AL138787.2	1	complement(35992109..36013630)	ENSG00000271554	0	#N/A	#N/A	#N/A	#N/A	#N/A	0	#N/A	#N/A	#N/A	#N/A	#N/A	0	#N/A	#N/A	#N/A	#N/A	#N/A	0	#N/A	#N/A	#N/A	#N/A	#N/A	0	0	0	0	0	0	0	0	0	0	0	0	0	0	0	0	0	0	0	0	0	0
AL138787.1	1	complement(36080066..36084026)	ENSG00000232862	0	#N/A	#N/A	#N/A	#N/A	#N/A	0	#N/A	#N/A	#N/A	#N/A	#N/A	0	#N/A	#N/A	#N/A	#N/A	#N/A	0	#N/A	#N/A	#N/A	#N/A	#N/A	0	0	0	0	0	0	0	0	0	0	0	0	0	0	0	0	0	0	0	0	0	0
TEKT2	1	36084094..36088275	ENSG00000092850	0	#N/A	#N/A	#N/A	#N/A	#N/A	0	#N/A	#N/A	#N/A	#N/A	#N/A	0.0109163	3.49137	1.80379	0.488377	0.717792	1	0.0109163	3.36325	1.74986	0.504954	0.733953	1	0	0	0	0	0	0	0	0	0	0	0	0	0	0	0	0	1	0.032749	4.08194	2.89806	0	0
ADPRHL2	1	36088892..36093932	ENSG00000116863	0	#N/A	#N/A	#N/A	#N/A	#N/A	0	#N/A	#N/A	#N/A	#N/A	#N/A	0	#N/A	#N/A	#N/A	#N/A	#N/A	0	#N/A	#N/A	#N/A	#N/A	#N/A	0	0	0	0	0	0	0	0	0	0	0	0	0	0	0	0	0	0	0	0	0	0
COL8A2	1	complement(36095239..36125222)	ENSG00000171812	0	#N/A	#N/A	#N/A	#N/A	#N/A	0	#N/A	#N/A	#N/A	#N/A	#N/A	0	#N/A	#N/A	#N/A	#N/A	#N/A	0	#N/A	#N/A	#N/A	#N/A	#N/A	0	0	0	0	0	0	0	0	0	0	0	0	0	0	0	0	0	0	0	0	0	0
TRAPPC3	1	complement(36136570..36156053)	ENSG00000054116	0.00566817	-3.23981	-1.69591	0.521249	0.757646	1	0.00566817	-3.49117	-1.80371	0.491476	0.710738	1	0	#N/A	#N/A	#N/A	#N/A	#N/A	0	#N/A	#N/A	#N/A	#N/A	#N/A	0	0	0	0	0	0	0	0	0	0	0	0	0	0	0	0	0	0	0	0	0	0
MAP7D1	1	36155579..36180849	ENSG00000116871	0.00352097	-3.23971	-1.69586	0.521261	0.757646	1	0.00657019	1.75607	0.812352	0.60044	0.791053	1	0.00811424	1.02799	0.0398206	0.976867	0.996429	1	0.00811424	5.86325	2.5517	0.316572	0.733953	1	0	0	0	0	0	0	0	0	0	0	0	0	0	0	0	0	2	0.0243427	3.03416	5.79611	0	0
RN7SL131P	1	36191915..36192170	ENSG00000264592	0	#N/A	#N/A	#N/A	#N/A	#N/A	0	#N/A	#N/A	#N/A	#N/A	#N/A	0	#N/A	#N/A	#N/A	#N/A	#N/A	0	#N/A	#N/A	#N/A	#N/A	#N/A	0	0	0	0	0	0	0	0	0	0	0	0	0	0	0	0	0	0	0	0	0	0
THRAP3	1	36224432..36305357	ENSG00000054118	0.00913915	1.92994	0.948556	0.540234	0.75914	1	0.00787065	1.75604	0.812326	0.600448	0.791053	1	0.0395193	2.43666	1.28491	0.330422	0.717792	1	0.0395193	2.28063	1.18943	0.378181	0.733953	1	1	0.0136	1.55667	2.94197	1	0.0138175	1.58169	2.78058	0	0	0	0	0	0	0	0	1	0.0135922	1.69418	2.89806	4	0.104966
UBE2V2P4	1	complement(36241898..36242156)	ENSG00000231849	0	#N/A	#N/A	#N/A	#N/A	#N/A	0	#N/A	#N/A	#N/A	#N/A	#N/A	0	#N/A	#N/A	#N/A	#N/A	#N/A	0	#N/A	#N/A	#N/A	#N/A	#N/A	0	0	0	0	0	0	0	0	0	0	0	0	0	0	0	0	0	0	0	0	0	0
SH3D21	1	36306368..36329340	ENSG00000214193	0.00227942	-3.23971	-1.69586	0.521261	0.757646	1	0.00227942	-3.49106	-1.80367	0.491488	0.710738	1	0	#N/A	#N/A	#N/A	#N/A	#N/A	0	#N/A	#N/A	#N/A	#N/A	#N/A	0	0	0	0	0	0	0	0	0	0	0	0	0	0	0	0	0	0	0	0	0	0
EVA1B	1	complement(36322031..36324154)	ENSG00000142694	0	#N/A	#N/A	#N/A	#N/A	#N/A	0	#N/A	#N/A	#N/A	#N/A	#N/A	0	#N/A	#N/A	#N/A	#N/A	#N/A	0	#N/A	#N/A	#N/A	#N/A	#N/A	0	0	0	0	0	0	0	0	0	0	0	0	0	0	0	0	0	0	0	0	0	0
AL591845.1	1	36329630..36335406	ENSG00000286379	0	#N/A	#N/A	#N/A	#N/A	#N/A	0	#N/A	#N/A	#N/A	#N/A	#N/A	0	#N/A	#N/A	#N/A	#N/A	#N/A	0	#N/A	#N/A	#N/A	#N/A	#N/A	0	0	0	0	0	0	0	0	0	0	0	0	0	0	0	0	0	0	0	0	0	0
STK40	1	complement(36339624..36385896)	ENSG00000196182	0.00715009	-1.54602	-0.628555	0.694438	0.859623	1	0.00715009	-6.07532	-2.60296	0.303634	0.710738	1	0.00738578	3.49149	1.80384	0.488364	0.717792	1	0.00738578	-1.06232	-0.0872159	0.960053	0.969598	1	0	0	0	0	1	0.011667	1.33553	2.78058	0	0	0	0	0	0	0	0	0	0	0	0	1	0.0221573
LSM10	1	complement(36391238..36397908)	ENSG00000181817	0.0123234	-3.23971	-1.69586	0.521261	0.757646	1	0.0123234	-3.49106	-1.80367	0.491488	0.710738	1	0	#N/A	#N/A	#N/A	#N/A	#N/A	0	#N/A	#N/A	#N/A	#N/A	#N/A	0	0	0	0	0	0	0	0	0	0	0	0	0	0	0	0	0	0	0	0	0	0
RNU4-27P	1	complement(36402721..36402859)	ENSG00000222821	0	#N/A	#N/A	#N/A	#N/A	#N/A	0	#N/A	#N/A	#N/A	#N/A	#N/A	0	#N/A	#N/A	#N/A	#N/A	#N/A	0	#N/A	#N/A	#N/A	#N/A	#N/A	0	0	0	0	0	0	0	0	0	0	0	0	0	0	0	0	0	0	0	0	0	0
OSCP1	1	complement(36415827..36450451)	ENSG00000116885	0	#N/A	#N/A	#N/A	#N/A	#N/A	0	#N/A	#N/A	#N/A	#N/A	#N/A	0	#N/A	#N/A	#N/A	#N/A	#N/A	0	#N/A	#N/A	#N/A	#N/A	#N/A	0	0	0	0	0	0	0	0	0	0	0	0	0	0	0	0	0	0	0	0	0	0
SNORA63C	1	complement(36418450..36418578)	ENSG00000201448	0	#N/A	#N/A	#N/A	#N/A	#N/A	0	#N/A	#N/A	#N/A	#N/A	#N/A	0	#N/A	#N/A	#N/A	#N/A	#N/A	0	#N/A	#N/A	#N/A	#N/A	#N/A	0	0	0	0	0	0	0	0	0	0	0	0	0	0	0	0	0	0	0	0	0	0
MRPS15	1	complement(36455718..36464384)	ENSG00000116898	0	#N/A	#N/A	#N/A	#N/A	#N/A	0	#N/A	#N/A	#N/A	#N/A	#N/A	0.0144207	3.49149	1.80384	0.488364	0.717792	1	0.0144207	3.36336	1.7499	0.504941	0.733953	1	0	0	0	0	0	0	0	0	0	0	0	0	0	0	0	0	0	0	0	0	1	0.0432621
CSF3R	1	complement(36466043..36483278)	ENSG00000119535	0.00253853	4.15076	2.05338	0.442497	0.757646	1	0.00462075	6.63149	2.72933	0.290019	0.710738	1	0.00462075	1.00713	0.0102522	0.994339	0.996429	1	0.00346693	1.63244	0.707033	0.670746	0.852544	1	1	0.00761559	0.871691	2.94197	0	0	0	0	0	0	0	0	2	0.0104008	1.18741	4.21929	0	0	0	0	0	0
FTLP18	1	36630335..36630857	ENSG00000230214	0	#N/A	#N/A	#N/A	#N/A	#N/A	0	#N/A	#N/A	#N/A	#N/A	#N/A	0	#N/A	#N/A	#N/A	#N/A	#N/A	0	#N/A	#N/A	#N/A	#N/A	#N/A	0	0	0	0	0	0	0	0	0	0	0	0	0	0	0	0	0	0	0	0	0	0
AL596257.1	1	36703953..36710582	ENSG00000284705	0	#N/A	#N/A	#N/A	#N/A	#N/A	0	#N/A	#N/A	#N/A	#N/A	#N/A	0	#N/A	#N/A	#N/A	#N/A	#N/A	0	#N/A	#N/A	#N/A	#N/A	#N/A	0	0	0	0	0	0	0	0	0	0	0	0	0	0	0	0	0	0	0	0	0	0
AC117945.2	1	complement(36768122..36769725)	ENSG00000284720	0	#N/A	#N/A	#N/A	#N/A	#N/A	0	#N/A	#N/A	#N/A	#N/A	#N/A	0	#N/A	#N/A	#N/A	#N/A	#N/A	0	#N/A	#N/A	#N/A	#N/A	#N/A	0	0	0	0	0	0	0	0	0	0	0	0	0	0	0	0	0	0	0	0	0	0
AC117945.1	1	36769812..36775768	ENSG00000234481	0	#N/A	#N/A	#N/A	#N/A	#N/A	0	#N/A	#N/A	#N/A	#N/A	#N/A	0	#N/A	#N/A	#N/A	#N/A	#N/A	0	#N/A	#N/A	#N/A	#N/A	#N/A	0	0	0	0	0	0	0	0	0	0	0	0	0	0	0	0	0	0	0	0	0	0
GRIK3	1	complement(36795527..37034515)	ENSG00000163873	0.00203842	4.15076	2.05338	0.442497	0.757646	1	0.00182096	3.85657	1.94732	0.470482	0.710738	1	0.0099036	2.46301	1.30042	0.422366	0.717792	1	0.0099036	2.32453	1.21694	0.458265	0.733953	1	1	0.00611525	0.69996	2.94197	0	0	0	0	0	0	0	0	0	0	0	0	1	0.00611177	0.761792	2.89806	2	0.023599
AL031430.1	1	37133489..37136146	ENSG00000284650	0.0209235	4.15071	2.05336	0.442501	0.757646	1	0	#N/A	#N/A	#N/A	#N/A	#N/A	0	#N/A	#N/A	#N/A	#N/A	#N/A	0.0209235	-4.00256	-2.00092	0.457823	0.733953	1	0	0	0	0	1	0.0627706	7.18536	2.78058	0	0	0	0	0	0	0	0	0	0	0	0	0	0
AL353604.1	1	complement(37154761..37325100)	ENSG00000223944	0	#N/A	#N/A	#N/A	#N/A	#N/A	0	#N/A	#N/A	#N/A	#N/A	#N/A	0	#N/A	#N/A	#N/A	#N/A	#N/A	0	#N/A	#N/A	#N/A	#N/A	#N/A	0	0	0	0	0	0	0	0	0	0	0	0	0	0	0	0	0	0	0	0	0	0
MIR4255	1	37161563..37161634	ENSG00000264698	0	#N/A	#N/A	#N/A	#N/A	#N/A	0	#N/A	#N/A	#N/A	#N/A	#N/A	0	#N/A	#N/A	#N/A	#N/A	#N/A	0	#N/A	#N/A	#N/A	#N/A	#N/A	0	0	0	0	0	0	0	0	0	0	0	0	0	0	0	0	0	0	0	0	0	0
RNU6-636P	1	37203610..37203716	ENSG00000207328	0	#N/A	#N/A	#N/A	#N/A	#N/A	0	#N/A	#N/A	#N/A	#N/A	#N/A	0	#N/A	#N/A	#N/A	#N/A	#N/A	0	#N/A	#N/A	#N/A	#N/A	#N/A	0	0	0	0	0	0	0	0	0	0	0	0	0	0	0	0	0	0	0	0	0	0
RNA5SP43	1	complement(37264677..37264786)	ENSG00000252368	0	#N/A	#N/A	#N/A	#N/A	#N/A	0	#N/A	#N/A	#N/A	#N/A	#N/A	0	#N/A	#N/A	#N/A	#N/A	#N/A	0	#N/A	#N/A	#N/A	#N/A	#N/A	0	0	0	0	0	0	0	0	0	0	0	0	0	0	0	0	0	0	0	0	0	0
RPS29P6	1	37330852..37330996	ENSG00000230451	0	#N/A	#N/A	#N/A	#N/A	#N/A	0	#N/A	#N/A	#N/A	#N/A	#N/A	0	#N/A	#N/A	#N/A	#N/A	#N/A	0	#N/A	#N/A	#N/A	#N/A	#N/A	0	0	0	0	0	0	0	0	0	0	0	0	0	0	0	0	0	0	0	0	0	0
LINC01137	1	complement(37350934..37474411)	ENSG00000233621	0	#N/A	#N/A	#N/A	#N/A	#N/A	0	#N/A	#N/A	#N/A	#N/A	#N/A	0	#N/A	#N/A	#N/A	#N/A	#N/A	0	#N/A	#N/A	#N/A	#N/A	#N/A	0	0	0	0	0	0	0	0	0	0	0	0	0	0	0	0	0	0	0	0	0	0
ZC3H12A	1	37474580..37484377	ENSG00000163874	0.00692244	1.1193	0.162594	0.925602	0.938225	1	0.0064677	-3.49117	-1.80371	0.491476	0.710738	1	0.0361682	11.2362	3.49009	0.144356	0.717792	1	0.0361682	3.01551	1.5924	0.265034	0.733953	1	1	0.0207673	2.37706	2.94197	0	0	0	0	0	0	0	0	2	0.0283624	3.238	4.21929	0	0	0	0	2	0.080142
MIR6732	1	37480230..37480289	ENSG00000283724	0	#N/A	#N/A	#N/A	#N/A	#N/A	0	#N/A	#N/A	#N/A	#N/A	#N/A	0	#N/A	#N/A	#N/A	#N/A	#N/A	0	#N/A	#N/A	#N/A	#N/A	#N/A	0	0	0	0	0	0	0	0	0	0	0	0	0	0	0	0	0	0	0	0	0	0
MEAF6	1	complement(37492575..37514774)	ENSG00000163875	0.0106447	-5.60563	-2.48688	0.323664	0.757646	1	0.0106447	1.01206	0.0172921	0.989609	0.999298	1	0.0104475	-6.62847	-2.72868	0.294679	0.717792	1	0	#N/A	#N/A	#N/A	#N/A	#N/A	0	0	0	0	0	0	0	0	0	0	0	0	0	0	0	0	0	0	0	0	0	0
MIR5581	1	complement(37500935..37500994)	ENSG00000263675	0	#N/A	#N/A	#N/A	#N/A	#N/A	0	#N/A	#N/A	#N/A	#N/A	#N/A	0	#N/A	#N/A	#N/A	#N/A	#N/A	0	#N/A	#N/A	#N/A	#N/A	#N/A	0	0	0	0	0	0	0	0	0	0	0	0	0	0	0	0	0	0	0	0	0	0
SNIP1	1	complement(37534449..37554293)	ENSG00000163877	0.0180271	1.6211	0.696975	0.540025	0.75914	1	0.0132334	1.00633	0.00909776	0.993116	0.999298	1	0.0131827	-3.16721	-1.66321	0.241532	0.717792	1	0.0180271	-4.71591	-2.23754	0.162551	0.733953	1	0	0	0	0	1	0.0114058	1.30563	2.78058	5	0.0426755	5.35616	13.5439	0	0	0	0	1	0.0112199	1.39848	2.89806	0	0
FTH1P1	1	37544763..37545294	ENSG00000232273	0	#N/A	#N/A	#N/A	#N/A	#N/A	0	#N/A	#N/A	#N/A	#N/A	#N/A	0	#N/A	#N/A	#N/A	#N/A	#N/A	0	#N/A	#N/A	#N/A	#N/A	#N/A	0	0	0	0	0	0	0	0	0	0	0	0	0	0	0	0	0	0	0	0	0	0
AL034379.1	1	37556247..37556499	ENSG00000237749	0	#N/A	#N/A	#N/A	#N/A	#N/A	0	#N/A	#N/A	#N/A	#N/A	#N/A	0	#N/A	#N/A	#N/A	#N/A	#N/A	0	#N/A	#N/A	#N/A	#N/A	#N/A	0	0	0	0	0	0	0	0	0	0	0	0	0	0	0	0	0	0	0	0	0	0
DNALI1	1	37556919..37566857	ENSG00000163879	0.00448485	-3.23989	-1.69594	0.521239	0.757646	1	0.00448485	-3.49123	-1.80374	0.491469	0.710738	1	0	#N/A	#N/A	#N/A	#N/A	#N/A	0	#N/A	#N/A	#N/A	#N/A	#N/A	0	0	0	0	0	0	0	0	0	0	0	0	0	0	0	0	0	0	0	0	0	0
GNL2	1	complement(37566816..37595937)	ENSG00000134697	0.00378276	1.11929	0.162578	0.92561	0.938225	1	0.00633902	1.75602	0.812309	0.600456	0.791053	1	0.00718401	-1.72674	-0.788054	0.611825	0.801334	1	0.00718401	-1.06232	-0.0872159	0.960053	0.969598	1	0	0	0	0	1	0.0113483	1.29904	2.78058	0	0	0	0	0	0	0	0	0	0	0	0	1	0.021552
AL513220.1	1	37596126..37607336	ENSG00000284748	0	#N/A	#N/A	#N/A	#N/A	#N/A	0	#N/A	#N/A	#N/A	#N/A	#N/A	0.125663	14.3121	3.83916	0.120326	0.717792	1	0.125663	13.7167	3.77786	0.133627	0.733953	1	0	0	0	0	0	0	0	0	0	0	0	0	0	0	0	0	2	0.096765	12.0611	5.79611	3	0.280225
RSPO1	1	complement(37611350..37634892)	ENSG00000169218	0	#N/A	#N/A	#N/A	#N/A	#N/A	0	#N/A	#N/A	#N/A	#N/A	#N/A	0	#N/A	#N/A	#N/A	#N/A	#N/A	0	#N/A	#N/A	#N/A	#N/A	#N/A	0	0	0	0	0	0	0	0	0	0	0	0	0	0	0	0	0	0	0	0	0	0
C1orf109	1	complement(37681570..37692249)	ENSG00000116922	0	#N/A	#N/A	#N/A	#N/A	#N/A	0	#N/A	#N/A	#N/A	#N/A	#N/A	0	#N/A	#N/A	#N/A	#N/A	#N/A	0	#N/A	#N/A	#N/A	#N/A	#N/A	0	0	0	0	0	0	0	0	0	0	0	0	0	0	0	0	0	0	0	0	0	0
CDCA8	1	37692481..37709719	ENSG00000134690	0	#N/A	#N/A	#N/A	#N/A	#N/A	0	#N/A	#N/A	#N/A	#N/A	#N/A	0.0171598	3.49149	1.80384	0.488364	0.717792	1	0.0171598	3.36336	1.7499	0.504941	0.733953	1	0	0	0	0	0	0	0	0	0	0	0	0	0	0	0	0	0	0	0	0	1	0.0514794
EPHA10	1	complement(37713880..37765133)	ENSG00000183317	0.00462036	1.92995	0.948566	0.540235	0.75914	1	0.00227662	-3.49106	-1.80367	0.491488	0.710738	1	0	#N/A	#N/A	#N/A	#N/A	#N/A	0.00462036	-6.88478	-2.78341	0.27992	0.733953	1	1	0.00787436	0.90131	2.94197	0	0	0	0	1	0.00598671	0.751387	2.70877	0	0	0	0	0	0	0	0	0	0
AC104336.1	1	complement(37737955..37738054)	ENSG00000200421	0	#N/A	#N/A	#N/A	#N/A	#N/A	0	#N/A	#N/A	#N/A	#N/A	#N/A	0	#N/A	#N/A	#N/A	#N/A	#N/A	0	#N/A	#N/A	#N/A	#N/A	#N/A	0	0	0	0	0	0	0	0	0	0	0	0	0	0	0	0	0	0	0	0	0	0
ACTN4P2	1	37776670..37779418	ENSG00000214141	0	#N/A	#N/A	#N/A	#N/A	#N/A	0	#N/A	#N/A	#N/A	#N/A	#N/A	0	#N/A	#N/A	#N/A	#N/A	#N/A	0	#N/A	#N/A	#N/A	#N/A	#N/A	0	0	0	0	0	0	0	0	0	0	0	0	0	0	0	0	0	0	0	0	0	0
AL929472.1	1	complement(37782457..37782885)	ENSG00000227416	0	#N/A	#N/A	#N/A	#N/A	#N/A	0	#N/A	#N/A	#N/A	#N/A	#N/A	0	#N/A	#N/A	#N/A	#N/A	#N/A	0	#N/A	#N/A	#N/A	#N/A	#N/A	0	0	0	0	0	0	0	0	0	0	0	0	0	0	0	0	0	0	0	0	0	0
MANEAL	1	37793802..37801137	ENSG00000185090	0	#N/A	#N/A	#N/A	#N/A	#N/A	0	#N/A	#N/A	#N/A	#N/A	#N/A	0	#N/A	#N/A	#N/A	#N/A	#N/A	0	#N/A	#N/A	#N/A	#N/A	#N/A	0	0	0	0	0	0	0	0	0	0	0	0	0	0	0	0	0	0	0	0	0	0
AL929472.3	1	complement(37799720..37800879)	ENSG00000233728	0	#N/A	#N/A	#N/A	#N/A	#N/A	0	#N/A	#N/A	#N/A	#N/A	#N/A	0	#N/A	#N/A	#N/A	#N/A	#N/A	0	#N/A	#N/A	#N/A	#N/A	#N/A	0	0	0	0	0	0	0	0	0	0	0	0	0	0	0	0	0	0	0	0	0	0
YRDC	1	complement(37802945..37808208)	ENSG00000196449	0	#N/A	#N/A	#N/A	#N/A	#N/A	0	#N/A	#N/A	#N/A	#N/A	#N/A	0.0223412	3.49149	1.80384	0.488364	0.717792	1	0.0223412	3.36336	1.7499	0.504941	0.733953	1	0	0	0	0	0	0	0	0	0	0	0	0	0	0	0	0	0	0	0	0	1	0.0670236
C1orf122	1	37806979..37809454	ENSG00000197982	0	#N/A	#N/A	#N/A	#N/A	#N/A	0	#N/A	#N/A	#N/A	#N/A	#N/A	0	#N/A	#N/A	#N/A	#N/A	#N/A	0	#N/A	#N/A	#N/A	#N/A	#N/A	0	0	0	0	0	0	0	0	0	0	0	0	0	0	0	0	0	0	0	0	0	0
MTF1	1	complement(37809574..37859592)	ENSG00000188786	0	#N/A	#N/A	#N/A	#N/A	#N/A	0.00216745	3.85656	1.94732	0.470482	0.710738	1	0.00216745	-3.86399	-1.95009	0.473499	0.717792	1	0	#N/A	#N/A	#N/A	#N/A	#N/A	0	0	0	0	0	0	0	0	0	0	0	0	0	0	0	0	0	0	0	0	0	0
AL929472.4	1	37840986..37841676	ENSG00000235673	0	#N/A	#N/A	#N/A	#N/A	#N/A	0	#N/A	#N/A	#N/A	#N/A	#N/A	0	#N/A	#N/A	#N/A	#N/A	#N/A	0	#N/A	#N/A	#N/A	#N/A	#N/A	0	0	0	0	0	0	0	0	0	0	0	0	0	0	0	0	0	0	0	0	0	0
AL929472.2	1	37860697..37861580	ENSG00000230955	0	#N/A	#N/A	#N/A	#N/A	#N/A	0	#N/A	#N/A	#N/A	#N/A	#N/A	0	#N/A	#N/A	#N/A	#N/A	#N/A	0	#N/A	#N/A	#N/A	#N/A	#N/A	0	0	0	0	0	0	0	0	0	0	0	0	0	0	0	0	0	0	0	0	0	0
INPP5B	1	complement(37860697..37947057)	ENSG00000204084	0	#N/A	#N/A	#N/A	#N/A	#N/A	0	#N/A	#N/A	#N/A	#N/A	#N/A	0.00462335	3.49149	1.80384	0.488364	0.717792	1	0.00462335	3.36336	1.7499	0.504941	0.733953	1	0	0	0	0	0	0	0	0	0	0	0	0	0	0	0	0	0	0	0	0	1	0.01387
AL929472.5	1	37884237..37884317	ENSG00000252448	0	#N/A	#N/A	#N/A	#N/A	#N/A	0	#N/A	#N/A	#N/A	#N/A	#N/A	0	#N/A	#N/A	#N/A	#N/A	#N/A	0	#N/A	#N/A	#N/A	#N/A	#N/A	0	0	0	0	0	0	0	0	0	0	0	0	0	0	0	0	0	0	0	0	0	0
RNU6-584P	1	37885023..37885117	ENSG00000222282	0	#N/A	#N/A	#N/A	#N/A	#N/A	0	#N/A	#N/A	#N/A	#N/A	#N/A	0	#N/A	#N/A	#N/A	#N/A	#N/A	0	#N/A	#N/A	#N/A	#N/A	#N/A	0	0	0	0	0	0	0	0	0	0	0	0	0	0	0	0	0	0	0	0	0	0
AL603790.1	1	37953508..37953780	ENSG00000277168	0	#N/A	#N/A	#N/A	#N/A	#N/A	0	#N/A	#N/A	#N/A	#N/A	#N/A	0	#N/A	#N/A	#N/A	#N/A	#N/A	0	#N/A	#N/A	#N/A	#N/A	#N/A	0	0	0	0	0	0	0	0	0	0	0	0	0	0	0	0	0	0	0	0	0	0
SF3A3	1	complement(37956975..37990075)	ENSG00000183431	0.0154001	-7.97237	-2.99501	0.22482	0.757646	1	0.0154001	1.00826	0.0118644	0.991642	0.999298	1	0.0146336	-1.4069	-0.492519	0.703925	0.86093	1	0.00924408	5.83336	2.54433	0.308461	0.733953	1	0	0	0	0	0	0	0	0	0	0	0	0	1	0.0112568	1.28514	2.10964	1	0.0164754	2.05355	2.89806	0	0
RNU6-510P	1	37991462..37991569	ENSG00000212541	0	#N/A	#N/A	#N/A	#N/A	#N/A	0	#N/A	#N/A	#N/A	#N/A	#N/A	0	#N/A	#N/A	#N/A	#N/A	#N/A	0	#N/A	#N/A	#N/A	#N/A	#N/A	0	0	0	0	0	0	0	0	0	0	0	0	0	0	0	0	0	0	0	0	0	0
FHL3	1	complement(37996770..38005606)	ENSG00000183386	0.0108481	4.15071	2.05336	0.442501	0.757646	1	0	#N/A	#N/A	#N/A	#N/A	#N/A	0	#N/A	#N/A	#N/A	#N/A	#N/A	0.0108481	-4.00256	-2.00092	0.457823	0.733953	1	0	0	0	0	1	0.0325442	3.72534	2.78058	0	0	0	0	0	0	0	0	0	0	0	0	0	0
UTP11	1	38009258..38024820	ENSG00000183520	0.0127586	1.92989	0.948519	0.540246	0.75914	1	0.00591083	1.02123	0.0303016	0.986116	0.999298	1	0.0244227	1.72818	0.789257	0.65344	0.824766	1	0.0244227	-1.05341	-0.0750689	0.961576	0.969598	1	1	0.018986	2.17317	2.94197	1	0.0192897	2.2081	2.78058	0	0	0	0	0	0	0	0	0	0	0	0	2	0.073268
POU3F1	1	complement(38043829..38046793)	ENSG00000185668	0	#N/A	#N/A	#N/A	#N/A	#N/A	0	#N/A	#N/A	#N/A	#N/A	#N/A	0	#N/A	#N/A	#N/A	#N/A	#N/A	0	#N/A	#N/A	#N/A	#N/A	#N/A	0	0	0	0	0	0	0	0	0	0	0	0	0	0	0	0	0	0	0	0	0	0
MIR3659HG	1	38047314..38119025	ENSG00000224592	0	#N/A	#N/A	#N/A	#N/A	#N/A	0	#N/A	#N/A	#N/A	#N/A	#N/A	0	#N/A	#N/A	#N/A	#N/A	#N/A	0	#N/A	#N/A	#N/A	#N/A	#N/A	0	0	0	0	0	0	0	0	0	0	0	0	0	0	0	0	0	0	0	0	0	0
AL139158.1	1	complement(38080572..38080911)	ENSG00000223589	0	#N/A	#N/A	#N/A	#N/A	#N/A	0	#N/A	#N/A	#N/A	#N/A	#N/A	0	#N/A	#N/A	#N/A	#N/A	#N/A	0	#N/A	#N/A	#N/A	#N/A	#N/A	0	0	0	0	0	0	0	0	0	0	0	0	0	0	0	0	0	0	0	0	0	0
MIR3659	1	38089231..38089329	ENSG00000265596	0	#N/A	#N/A	#N/A	#N/A	#N/A	0	#N/A	#N/A	#N/A	#N/A	#N/A	0	#N/A	#N/A	#N/A	#N/A	#N/A	0	#N/A	#N/A	#N/A	#N/A	#N/A	0	0	0	0	0	0	0	0	0	0	0	0	0	0	0	0	0	0	0	0	0	0
LINC02786	1	complement(38129464..38140593)	ENSG00000284623	0	#N/A	#N/A	#N/A	#N/A	#N/A	0.0126976	3.85661	1.94733	0.470478	0.710738	1	0.0273817	1.72807	0.789163	0.618383	0.802228	1	0.0273817	5.86325	2.5517	0.316572	0.733953	1	0	0	0	0	0	0	0	0	0	0	0	0	0	0	0	0	2	0.082145	10.2388	5.79611	0	0
AL390839.1	1	38149544..38162545	ENSG00000286552	0	#N/A	#N/A	#N/A	#N/A	#N/A	0	#N/A	#N/A	#N/A	#N/A	#N/A	0	#N/A	#N/A	#N/A	#N/A	#N/A	0	#N/A	#N/A	#N/A	#N/A	#N/A	0	0	0	0	0	0	0	0	0	0	0	0	0	0	0	0	0	0	0	0	0	0
AL390839.2	1	38193619..38210340	ENSG00000287987	0	#N/A	#N/A	#N/A	#N/A	#N/A	0	#N/A	#N/A	#N/A	#N/A	#N/A	0.0334304	3.49149	1.80384	0.488364	0.717792	1	0.0334304	3.36336	1.7499	0.504941	0.733953	1	0	0	0	0	0	0	0	0	0	0	0	0	0	0	0	0	0	0	0	0	1	0.100291
LINC01343	1	complement(38209034..38214806)	ENSG00000237290	0.00632254	4.15061	2.05332	0.44251	0.757646	1	0.00742892	3.85657	1.94732	0.470482	0.710738	1	0.00742892	-3.86398	-1.95009	0.4735	0.717792	1	0.00632254	-4.00243	-2.00088	0.457835	0.733953	1	0	0	0	0	0	0	0	0	1	0.0189676	2.38061	2.70877	0	0	0	0	0	0	0	0	0	0
AL513479.1	1	complement(38383838..38384422)	ENSG00000275350	0	#N/A	#N/A	#N/A	#N/A	#N/A	0	#N/A	#N/A	#N/A	#N/A	#N/A	0	#N/A	#N/A	#N/A	#N/A	#N/A	0	#N/A	#N/A	#N/A	#N/A	#N/A	0	0	0	0	0	0	0	0	0	0	0	0	0	0	0	0	0	0	0	0	0	0
RNU6-753P	1	38396659..38396765	ENSG00000200796	0	#N/A	#N/A	#N/A	#N/A	#N/A	0	#N/A	#N/A	#N/A	#N/A	#N/A	0	#N/A	#N/A	#N/A	#N/A	#N/A	0	#N/A	#N/A	#N/A	#N/A	#N/A	0	0	0	0	0	0	0	0	0	0	0	0	0	0	0	0	0	0	0	0	0	0
LINC01685	1	38474825..38516520	ENSG00000238063	0	#N/A	#N/A	#N/A	#N/A	#N/A	0.00471433	3.85656	1.94732	0.470482	0.710738	1	0.00471433	-3.86399	-1.95009	0.473499	0.717792	1	0	#N/A	#N/A	#N/A	#N/A	#N/A	0	0	0	0	0	0	0	0	0	0	0	0	0	0	0	0	0	0	0	0	0	0
AL354702.1	1	38708931..38710890	ENSG00000215895	0.0332748	2.74804	1.45841	0.3573	0.757646	1	0.0195047	1.75602	0.81231	0.600455	0.791053	1	0.0195047	-6.62846	-2.72867	0.294679	0.717792	1	0.0332748	-9.88469	-3.3052	0.205446	0.733953	1	0	0	0	0	3	0.0998244	11.4269	8.34174	0	0	0	0	0	0	0	0	0	0	0	0	0	0
AL354702.2	1	complement(38754216..38815979)	ENSG00000284632	0	#N/A	#N/A	#N/A	#N/A	#N/A	0	#N/A	#N/A	#N/A	#N/A	#N/A	0	#N/A	#N/A	#N/A	#N/A	#N/A	0	#N/A	#N/A	#N/A	#N/A	#N/A	0	0	0	0	0	0	0	0	0	0	0	0	0	0	0	0	0	0	0	0	0	0
RRAGC	1	complement(38838198..38859772)	ENSG00000116954	0	#N/A	#N/A	#N/A	#N/A	#N/A	0	#N/A	#N/A	#N/A	#N/A	#N/A	0.00418004	3.49137	1.80379	0.488377	0.717792	1	0.00418004	3.36325	1.74986	0.504954	0.733953	1	0	0	0	0	0	0	0	0	0	0	0	0	0	0	0	0	1	0.0125401	1.56304	2.89806	0	0
AL139260.2	1	complement(38839333..38874494)	ENSG00000273637	0	#N/A	#N/A	#N/A	#N/A	#N/A	0	#N/A	#N/A	#N/A	#N/A	#N/A	0	#N/A	#N/A	#N/A	#N/A	#N/A	0	#N/A	#N/A	#N/A	#N/A	#N/A	0	0	0	0	0	0	0	0	0	0	0	0	0	0	0	0	0	0	0	0	0	0
AL139260.1	1	38859912..38965038	ENSG00000228436	0	#N/A	#N/A	#N/A	#N/A	#N/A	0	#N/A	#N/A	#N/A	#N/A	#N/A	0	#N/A	#N/A	#N/A	#N/A	#N/A	0	#N/A	#N/A	#N/A	#N/A	#N/A	0	0	0	0	0	0	0	0	0	0	0	0	0	0	0	0	0	0	0	0	0	0
MYCBP	1	complement(38862493..38873368)	ENSG00000214114	0	#N/A	#N/A	#N/A	#N/A	#N/A	0	#N/A	#N/A	#N/A	#N/A	#N/A	0	#N/A	#N/A	#N/A	#N/A	#N/A	0	#N/A	#N/A	#N/A	#N/A	#N/A	0	0	0	0	0	0	0	0	0	0	0	0	0	0	0	0	0	0	0	0	0	0
AL139260.3	1	complement(38864501..38881617)	ENSG00000274944	0	#N/A	#N/A	#N/A	#N/A	#N/A	0	#N/A	#N/A	#N/A	#N/A	#N/A	0	#N/A	#N/A	#N/A	#N/A	#N/A	0	#N/A	#N/A	#N/A	#N/A	#N/A	0	0	0	0	0	0	0	0	0	0	0	0	0	0	0	0	0	0	0	0	0	0
GJA9	1	complement(38874069..38881587)	ENSG00000131233	0	#N/A	#N/A	#N/A	#N/A	#N/A	0	#N/A	#N/A	#N/A	#N/A	#N/A	0	#N/A	#N/A	#N/A	#N/A	#N/A	0	#N/A	#N/A	#N/A	#N/A	#N/A	0	0	0	0	0	0	0	0	0	0	0	0	0	0	0	0	0	0	0	0	0	0
RHBDL2	1	complement(38885807..38941830)	ENSG00000158315	0	#N/A	#N/A	#N/A	#N/A	#N/A	0	#N/A	#N/A	#N/A	#N/A	#N/A	0	#N/A	#N/A	#N/A	#N/A	#N/A	0	#N/A	#N/A	#N/A	#N/A	#N/A	0	0	0	0	0	0	0	0	0	0	0	0	0	0	0	0	0	0	0	0	0	0
RNU6-605P	1	38926870..38926977	ENSG00000199963	0	#N/A	#N/A	#N/A	#N/A	#N/A	0	#N/A	#N/A	#N/A	#N/A	#N/A	0	#N/A	#N/A	#N/A	#N/A	#N/A	0	#N/A	#N/A	#N/A	#N/A	#N/A	0	0	0	0	0	0	0	0	0	0	0	0	0	0	0	0	0	0	0	0	0	0
AL714019.1	1	complement(38950825..38950925)	ENSG00000207466	0	#N/A	#N/A	#N/A	#N/A	#N/A	0	#N/A	#N/A	#N/A	#N/A	#N/A	0	#N/A	#N/A	#N/A	#N/A	#N/A	0	#N/A	#N/A	#N/A	#N/A	#N/A	0	0	0	0	0	0	0	0	0	0	0	0	0	0	0	0	0	0	0	0	0	0
EIF1P2	1	complement(38958275..38958925)	ENSG00000235549	0	#N/A	#N/A	#N/A	#N/A	#N/A	0	#N/A	#N/A	#N/A	#N/A	#N/A	0	#N/A	#N/A	#N/A	#N/A	#N/A	0	#N/A	#N/A	#N/A	#N/A	#N/A	0	0	0	0	0	0	0	0	0	0	0	0	0	0	0	0	0	0	0	0	0	0
AKIRIN1	1	38991276..39006059	ENSG00000174574	0	#N/A	#N/A	#N/A	#N/A	#N/A	0	#N/A	#N/A	#N/A	#N/A	#N/A	0	#N/A	#N/A	#N/A	#N/A	#N/A	0	#N/A	#N/A	#N/A	#N/A	#N/A	0	0	0	0	0	0	0	0	0	0	0	0	0	0	0	0	0	0	0	0	0	0
NDUFS5	1	39026318..39034636	ENSG00000168653	0.10943	-7.97237	-2.99501	0.22482	0.757646	1	0.10943	-8.6248	-3.10849	0.203247	0.710738	1	0.0390239	3.49137	1.80379	0.488377	0.717792	1	0.0390239	3.36325	1.74986	0.504954	0.733953	1	0	0	0	0	0	0	0	0	0	0	0	0	0	0	0	0	1	0.117072	14.5922	2.89806	0	0
MACF1	1	39081316..39487177	ENSG00000127603	0.0300144	-1.3471	-0.429854	0.411342	0.757646	1	0.0300144	-1.22075	-0.287766	0.455824	0.710738	1	0.0296556	-1.0952	-0.131195	0.849629	0.981791	1	0.0296556	1.04832	0.0680766	0.931956	0.969598	1	20	0.0299892	3.4326	58.8394	14	0.0213282	2.44144	38.9281	10	0.0114001	1.43081	27.0877	17	0.0174067	1.98724	35.864	13	0.0194818	2.42828	37.6747	18	0.0520783
RNU6-608P	1	complement(39120940..39121043)	ENSG00000206654	0	#N/A	#N/A	#N/A	#N/A	#N/A	0	#N/A	#N/A	#N/A	#N/A	#N/A	0	#N/A	#N/A	#N/A	#N/A	#N/A	0	#N/A	#N/A	#N/A	#N/A	#N/A	0	0	0	0	0	0	0	0	0	0	0	0	0	0	0	0	0	0	0	0	0	0
RNA5SP44	1	complement(39154164..39154296)	ENSG00000222378	0.163455	4.15071	2.05336	0.442501	0.757646	1	0	#N/A	#N/A	#N/A	#N/A	#N/A	0	#N/A	#N/A	#N/A	#N/A	#N/A	0.163455	-4.00256	-2.00092	0.457823	0.733953	1	0	0	0	0	1	0.490366	56.1323	2.78058	0	0	0	0	0	0	0	0	0	0	0	0	0	0
AL442071.2	1	complement(39226670..39238620)	ENSG00000287422	0	#N/A	#N/A	#N/A	#N/A	#N/A	0	#N/A	#N/A	#N/A	#N/A	#N/A	0	#N/A	#N/A	#N/A	#N/A	#N/A	0	#N/A	#N/A	#N/A	#N/A	#N/A	0	0	0	0	0	0	0	0	0	0	0	0	0	0	0	0	0	0	0	0	0	0
AL442071.1	1	complement(39249838..39257649)	ENSG00000226438	0	#N/A	#N/A	#N/A	#N/A	#N/A	0	#N/A	#N/A	#N/A	#N/A	#N/A	0	#N/A	#N/A	#N/A	#N/A	#N/A	0	#N/A	#N/A	#N/A	#N/A	#N/A	0	0	0	0	0	0	0	0	0	0	0	0	0	0	0	0	0	0	0	0	0	0
HSPE1P8	1	complement(39304294..39304898)	ENSG00000217897	0	#N/A	#N/A	#N/A	#N/A	#N/A	0	#N/A	#N/A	#N/A	#N/A	#N/A	0	#N/A	#N/A	#N/A	#N/A	#N/A	0	#N/A	#N/A	#N/A	#N/A	#N/A	0	0	0	0	0	0	0	0	0	0	0	0	0	0	0	0	0	0	0	0	0	0
BMP8A	1	39491636..39529869	ENSG00000183682	0.0106401	-7.97237	-2.99501	0.22482	0.757646	1	0.0106401	-8.6248	-3.10849	0.203033	0.710738	1	0.00259251	3.49098	1.80363	0.488422	0.717792	1	0.00259251	3.36287	1.74969	0.504999	0.733953	1	0	0	0	0	0	0	0	0	0	0	0	0	1	0.00777753	0.887922	2.10964	0	0	0	0	0	0
OXCT2P1	1	39514956..39516490	ENSG00000237624	0	#N/A	#N/A	#N/A	#N/A	#N/A	0	#N/A	#N/A	#N/A	#N/A	#N/A	0	#N/A	#N/A	#N/A	#N/A	#N/A	0	#N/A	#N/A	#N/A	#N/A	#N/A	0	0	0	0	0	0	0	0	0	0	0	0	0	0	0	0	0	0	0	0	0	0
PPIEL	1	complement(39522280..39559671)	ENSG00000243970	0.0109052	2.74056	1.45447	0.320109	0.757646	1	0.00369122	1.02123	0.0303089	0.986113	0.999298	1	0.00762306	-1.00658	-0.00946699	0.995662	0.996429	1	0.0109052	-2.59232	-1.37424	0.350027	0.733953	1	2	0.0237045	2.71325	5.88394	0	0	0	0	1	0.00901102	1.13096	2.70877	0	0	0	0	0	0	0	0	1	0.0228692
PABPC4	1	complement(39560816..39576790)	ENSG00000090621	0.00315501	4.15076	2.05338	0.442497	0.757646	1	0.00292446	3.85661	1.94733	0.470478	0.710738	1	0.00292446	-3.86407	-1.95012	0.473491	0.717792	1	0.00315501	-4.0026	-2.00094	0.457819	0.733953	1	1	0.00946503	1.08338	2.94197	0	0	0	0	0	0	0	0	0	0	0	0	0	0	0	0	0	0
PABPC4-AS1	1	39565052..39573860	ENSG00000228060	0.0141986	-3.23981	-1.69591	0.521249	0.757646	1	0.0141986	-3.49117	-1.80371	0.491476	0.710738	1	0.0293228	3.49149	1.80384	0.488364	0.717792	1	0.0293228	3.36336	1.7499	0.504941	0.733953	1	0	0	0	0	0	0	0	0	0	0	0	0	0	0	0	0	0	0	0	0	1	0.0879684
SNORA55	1	complement(39567374..39567508)	ENSG00000201457	0	#N/A	#N/A	#N/A	#N/A	#N/A	0	#N/A	#N/A	#N/A	#N/A	#N/A	0	#N/A	#N/A	#N/A	#N/A	#N/A	0	#N/A	#N/A	#N/A	#N/A	#N/A	0	0	0	0	0	0	0	0	0	0	0	0	0	0	0	0	0	0	0	0	0	0
HEYL	1	complement(39623435..39639643)	ENSG00000163909	0.014006	-7.97188	-2.99492	0.224836	0.757646	1	0.014418	1.00832	0.0119546	0.991517	0.999298	1	0.014418	-9.39335	-3.23164	0.205822	0.717792	1	0	#N/A	#N/A	#N/A	#N/A	#N/A	0	0	0	0	0	0	0	0	0	0	0	0	0	0	0	0	0	0	0	0	0	0
AL035404.2	1	39633416..39633903	ENSG00000225903	0	#N/A	#N/A	#N/A	#N/A	#N/A	0	#N/A	#N/A	#N/A	#N/A	#N/A	0	#N/A	#N/A	#N/A	#N/A	#N/A	0	#N/A	#N/A	#N/A	#N/A	#N/A	0	0	0	0	0	0	0	0	0	0	0	0	0	0	0	0	0	0	0	0	0	0
NT5C1A	1	complement(39659121..39672038)	ENSG00000116981	0	#N/A	#N/A	#N/A	#N/A	#N/A	0.017267	3.85657	1.94732	0.470482	0.710738	1	0.017267	-3.86398	-1.95009	0.4735	0.717792	1	0	#N/A	#N/A	#N/A	#N/A	#N/A	0	0	0	0	0	0	0	0	0	0	0	0	0	0	0	0	0	0	0	0	0	0
HPCAL4	1	complement(39678648..39691485)	ENSG00000116983	0	#N/A	#N/A	#N/A	#N/A	#N/A	0	#N/A	#N/A	#N/A	#N/A	#N/A	0	#N/A	#N/A	#N/A	#N/A	#N/A	0	#N/A	#N/A	#N/A	#N/A	#N/A	0	0	0	0	0	0	0	0	0	0	0	0	0	0	0	0	0	0	0	0	0	0
PPIE	1	39692182..39763914	ENSG00000084072	0.00390858	7.15683	2.83932	0.272103	0.757646	1	0.00171832	3.85657	1.94732	0.470482	0.710738	1	0.00171832	-3.86398	-1.95009	0.4735	0.717792	1	0.00390858	-6.88494	-2.78344	0.281876	0.733953	1	0	0	0	0	2	0.0117258	1.34225	5.56116	0	0	0	0	0	0	0	0	0	0	0	0	0	0
AL035404.1	1	39718028..39718595	ENSG00000225333	0	#N/A	#N/A	#N/A	#N/A	#N/A	0	#N/A	#N/A	#N/A	#N/A	#N/A	0	#N/A	#N/A	#N/A	#N/A	#N/A	0	#N/A	#N/A	#N/A	#N/A	#N/A	0	0	0	0	0	0	0	0	0	0	0	0	0	0	0	0	0	0	0	0	0	0
RNU7-121P	1	complement(39723566..39723627)	ENSG00000252413	0	#N/A	#N/A	#N/A	#N/A	#N/A	0	#N/A	#N/A	#N/A	#N/A	#N/A	0	#N/A	#N/A	#N/A	#N/A	#N/A	0	#N/A	#N/A	#N/A	#N/A	#N/A	0	0	0	0	0	0	0	0	0	0	0	0	0	0	0	0	0	0	0	0	0	0
BMP8B	1	complement(39757182..39788865)	ENSG00000116985	0.0178768	1.44326	0.52933	0.629001	0.836353	1	0.0118323	-1.40673	-0.492348	0.707307	0.859773	1	0.00821953	-1.72688	-0.788167	0.611775	0.801334	1	0.0178768	-3.35756	-1.74742	0.230215	0.733953	1	2	0.0266025	3.04496	5.88394	2	0.027028	3.0939	5.56116	0	0	0	0	0	0	0	0	1	0.0132937	1.65697	2.89806	0	0
OXCT2	1	complement(39769523..39771348)	ENSG00000198754	0	#N/A	#N/A	#N/A	#N/A	#N/A	0	#N/A	#N/A	#N/A	#N/A	#N/A	0	#N/A	#N/A	#N/A	#N/A	#N/A	0	#N/A	#N/A	#N/A	#N/A	#N/A	0	0	0	0	0	0	0	0	0	0	0	0	0	0	0	0	0	0	0	0	0	0
BMP8B-AS1	1	39779969..39781418	ENSG00000285905	0	#N/A	#N/A	#N/A	#N/A	#N/A	0	#N/A	#N/A	#N/A	#N/A	#N/A	0	#N/A	#N/A	#N/A	#N/A	#N/A	0	#N/A	#N/A	#N/A	#N/A	#N/A	0	0	0	0	0	0	0	0	0	0	0	0	0	0	0	0	0	0	0	0	0	0
AL033527.3	1	39788976..39790171	ENSG00000261798	0	#N/A	#N/A	#N/A	#N/A	#N/A	0	#N/A	#N/A	#N/A	#N/A	#N/A	0	#N/A	#N/A	#N/A	#N/A	#N/A	0	#N/A	#N/A	#N/A	#N/A	#N/A	0	0	0	0	0	0	0	0	0	0	0	0	0	0	0	0	0	0	0	0	0	0
AL033527.2	1	complement(39795843..39795996)	ENSG00000229213	0	#N/A	#N/A	#N/A	#N/A	#N/A	0	#N/A	#N/A	#N/A	#N/A	#N/A	0	#N/A	#N/A	#N/A	#N/A	#N/A	0	#N/A	#N/A	#N/A	#N/A	#N/A	0	0	0	0	0	0	0	0	0	0	0	0	0	0	0	0	0	0	0	0	0	0
AL033527.4	1	39799422..39809450	ENSG00000284719	0	#N/A	#N/A	#N/A	#N/A	#N/A	0	#N/A	#N/A	#N/A	#N/A	#N/A	0	#N/A	#N/A	#N/A	#N/A	#N/A	0	#N/A	#N/A	#N/A	#N/A	#N/A	0	0	0	0	0	0	0	0	0	0	0	0	0	0	0	0	0	0	0	0	0	0
LINC02811	1	complement(39801414..39817460)	ENSG00000284678	0	#N/A	#N/A	#N/A	#N/A	#N/A	0	#N/A	#N/A	#N/A	#N/A	#N/A	0	#N/A	#N/A	#N/A	#N/A	#N/A	0	#N/A	#N/A	#N/A	#N/A	#N/A	0	0	0	0	0	0	0	0	0	0	0	0	0	0	0	0	0	0	0	0	0	0
TRIT1	1	complement(39838110..39883511)	ENSG00000043514	0.0150801	-2.03192	-1.02284	0.387994	0.757646	1	0.0150801	-13.7581	-3.78221	0.114944	0.710738	1	0.0252787	12.6663	3.66292	0.155502	0.717792	1	0.0252787	1.93687	0.953727	0.50732	0.736847	1	1	0.00982578	1.12467	2.94197	0	0	0	0	1	0.00747033	0.937595	2.70877	0	0	0	0	0	0	0	0	4	0.0758362
AL033527.1	1	complement(39881566..39881678)	ENSG00000202222	0	#N/A	#N/A	#N/A	#N/A	#N/A	0	#N/A	#N/A	#N/A	#N/A	#N/A	0	#N/A	#N/A	#N/A	#N/A	#N/A	0	#N/A	#N/A	#N/A	#N/A	#N/A	0	0	0	0	0	0	0	0	0	0	0	0	0	0	0	0	0	0	0	0	0	0
MYCL	1	complement(39895426..39902256)	ENSG00000116990	0.0042262	1.11927	0.162557	0.925618	0.938225	1	0.00394717	-3.49123	-1.80374	0.491469	0.710738	1	0	#N/A	#N/A	#N/A	#N/A	#N/A	0.0042262	-4.0026	-2.00094	0.457819	0.733953	1	1	0.0126786	1.45121	2.94197	0	0	0	0	0	0	0	0	0	0	0	0	0	0	0	0	0	0
MYCL-AS1	1	39897745..39899098	ENSG00000236546	0.0207234	4.15061	2.05332	0.44251	0.757646	1	0	#N/A	#N/A	#N/A	#N/A	#N/A	0	#N/A	#N/A	#N/A	#N/A	#N/A	0.0207234	-4.00243	-2.00088	0.457835	0.733953	1	0	0	0	0	0	0	0	0	1	0.0621703	7.80294	2.70877	0	0	0	0	0	0	0	0	0	0
AL663070.1	1	complement(39944890..39944998)	ENSG00000207356	0	#N/A	#N/A	#N/A	#N/A	#N/A	0	#N/A	#N/A	#N/A	#N/A	#N/A	0	#N/A	#N/A	#N/A	#N/A	#N/A	0	#N/A	#N/A	#N/A	#N/A	#N/A	0	0	0	0	0	0	0	0	0	0	0	0	0	0	0	0	0	0	0	0	0	0
MFSD2A	1	39955112..39969968	ENSG00000168389	0	#N/A	#N/A	#N/A	#N/A	#N/A	0	#N/A	#N/A	#N/A	#N/A	#N/A	0	#N/A	#N/A	#N/A	#N/A	#N/A	0	#N/A	#N/A	#N/A	#N/A	#N/A	0	0	0	0	0	0	0	0	0	0	0	0	0	0	0	0	0	0	0	0	0	0
AL663070.2	1	39962680..39963404	ENSG00000228477	0	#N/A	#N/A	#N/A	#N/A	#N/A	0	#N/A	#N/A	#N/A	#N/A	#N/A	0	#N/A	#N/A	#N/A	#N/A	#N/A	0	#N/A	#N/A	#N/A	#N/A	#N/A	0	0	0	0	0	0	0	0	0	0	0	0	0	0	0	0	0	0	0	0	0	0
CAP1	1	40040233..40072649	ENSG00000131236	0.0157212	1.11366	0.155313	0.889296	0.938225	1	0.0157212	-2.41911	-1.27448	0.385253	0.710738	1	0.010825	-1.00661	-0.00949899	0.995648	0.996429	1	0.0155754	-2.59229	-1.37423	0.348361	0.733953	1	1	0.0168306	1.92645	2.94197	1	0.0170998	1.95742	2.78058	1	0.0127959	1.60601	2.70877	0	0	0	0	0	0	0	0	1	0.032475
PPT1	1	complement(40071461..40097727)	ENSG00000131238	0.0126836	1.11377	0.155446	0.890605	0.938225	1	0.0115046	-2.419	-1.27441	0.381578	0.710738	1	0.00389814	-1.00675	-0.00970777	0.995552	0.996429	1	0.0126836	-2.59278	-1.3745	0.359393	0.733953	1	2	0.0252326	2.88816	5.88394	1	0.0128181	1.46729	2.78058	0	0	0	0	1	0.0086152	0.983555	2.10964	0	0	0	0	0	0
AL512599.1	1	40132764..40133448	ENSG00000226745	0	#N/A	#N/A	#N/A	#N/A	#N/A	0	#N/A	#N/A	#N/A	#N/A	#N/A	0	#N/A	#N/A	#N/A	#N/A	#N/A	0	#N/A	#N/A	#N/A	#N/A	#N/A	0	0	0	0	0	0	0	0	0	0	0	0	0	0	0	0	0	0	0	0	0	0
RLF	1	40161387..40240921	ENSG00000117000	0.00641466	-5.60612	-2.487	0.323636	0.757646	1	0.00641466	-6.058	-2.59884	0.297608	0.710738	1	0.0100564	6.07359	2.60255	0.292899	0.717792	1	0.0100564	5.83421	2.54454	0.308416	0.733953	1	0	0	0	0	0	0	0	0	0	0	0	0	0	0	0	0	1	0.0102945	1.28314	2.89806	1	0.0198748
RNU6-1237P	1	40177843..40177949	ENSG00000207508	0	#N/A	#N/A	#N/A	#N/A	#N/A	0	#N/A	#N/A	#N/A	#N/A	#N/A	0	#N/A	#N/A	#N/A	#N/A	#N/A	0	#N/A	#N/A	#N/A	#N/A	#N/A	0	0	0	0	0	0	0	0	0	0	0	0	0	0	0	0	0	0	0	0	0	0
TMCO2	1	40245947..40251684	ENSG00000188800	0	#N/A	#N/A	#N/A	#N/A	#N/A	0	#N/A	#N/A	#N/A	#N/A	#N/A	0	#N/A	#N/A	#N/A	#N/A	#N/A	0	#N/A	#N/A	#N/A	#N/A	#N/A	0	0	0	0	0	0	0	0	0	0	0	0	0	0	0	0	0	0	0	0	0	0
AL050341.2	1	complement(40256427..40257967)	ENSG00000259943	0	#N/A	#N/A	#N/A	#N/A	#N/A	0	#N/A	#N/A	#N/A	#N/A	#N/A	0	#N/A	#N/A	#N/A	#N/A	#N/A	0	#N/A	#N/A	#N/A	#N/A	#N/A	0	0	0	0	0	0	0	0	0	0	0	0	0	0	0	0	0	0	0	0	0	0
ZMPSTE24	1	40258236..40294180	ENSG00000084073	0.072391	1.39222	0.477389	0.531092	0.75914	1	0.0662788	1.09547	0.131544	0.85837	0.991125	1	0.0662788	-1.49024	-0.575548	0.581955	0.801334	1	0.072391	-1.76519	-0.81982	0.414098	0.733953	1	2	0.0373317	4.27303	5.88394	2	0.0379288	4.34172	5.56116	10	0.141912	17.8113	27.0877	3	0.0382386	4.36551	6.32893	5	0.093276	11.6262	14.4903	0	0
AL050341.1	1	complement(40262672..40262984)	ENSG00000231296	0	#N/A	#N/A	#N/A	#N/A	#N/A	0	#N/A	#N/A	#N/A	#N/A	#N/A	0	#N/A	#N/A	#N/A	#N/A	#N/A	0	#N/A	#N/A	#N/A	#N/A	#N/A	0	0	0	0	0	0	0	0	0	0	0	0	0	0	0	0	0	0	0	0	0	0
COL9A2	1	complement(40300489..40317813)	ENSG00000049089	0.00474128	-3.23989	-1.69594	0.521239	0.757646	1	0.00474128	-3.49123	-1.80374	0.491469	0.710738	1	0	#N/A	#N/A	#N/A	#N/A	#N/A	0	#N/A	#N/A	#N/A	#N/A	#N/A	0	0	0	0	0	0	0	0	0	0	0	0	0	0	0	0	0	0	0	0	0	0
AL031985.2	1	complement(40333078..40333557)	ENSG00000227311	0	#N/A	#N/A	#N/A	#N/A	#N/A	0	#N/A	#N/A	#N/A	#N/A	#N/A	0	#N/A	#N/A	#N/A	#N/A	#N/A	0	#N/A	#N/A	#N/A	#N/A	#N/A	0	0	0	0	0	0	0	0	0	0	0	0	0	0	0	0	0	0	0	0	0	0
SMAP2	1	40344850..40423326	ENSG00000084070	0	#N/A	#N/A	#N/A	#N/A	#N/A	0	#N/A	#N/A	#N/A	#N/A	#N/A	0	#N/A	#N/A	#N/A	#N/A	#N/A	0	#N/A	#N/A	#N/A	#N/A	#N/A	0	0	0	0	0	0	0	0	0	0	0	0	0	0	0	0	0	0	0	0	0	0
AL031985.1	1	40364766..40365183	ENSG00000213172	0	#N/A	#N/A	#N/A	#N/A	#N/A	0	#N/A	#N/A	#N/A	#N/A	#N/A	0	#N/A	#N/A	#N/A	#N/A	#N/A	0	#N/A	#N/A	#N/A	#N/A	#N/A	0	0	0	0	0	0	0	0	0	0	0	0	0	0	0	0	0	0	0	0	0	0
AL031985.4	1	complement(40436199..40450039)	ENSG00000284677	0	#N/A	#N/A	#N/A	#N/A	#N/A	0	#N/A	#N/A	#N/A	#N/A	#N/A	0	#N/A	#N/A	#N/A	#N/A	#N/A	0	#N/A	#N/A	#N/A	#N/A	#N/A	0	0	0	0	0	0	0	0	0	0	0	0	0	0	0	0	0	0	0	0	0	0
ZFP69B	1	40450102..40463718	ENSG00000187801	0	#N/A	#N/A	#N/A	#N/A	#N/A	0	#N/A	#N/A	#N/A	#N/A	#N/A	0.00833401	3.49137	1.80379	0.488377	0.717792	1	0.00833401	3.36325	1.74986	0.504954	0.733953	1	0	0	0	0	0	0	0	0	0	0	0	0	0	0	0	0	1	0.025002	3.11634	2.89806	0	0
AL031985.3	1	40464319..40466767	ENSG00000260920	0	#N/A	#N/A	#N/A	#N/A	#N/A	0	#N/A	#N/A	#N/A	#N/A	#N/A	0	#N/A	#N/A	#N/A	#N/A	#N/A	0	#N/A	#N/A	#N/A	#N/A	#N/A	0	0	0	0	0	0	0	0	0	0	0	0	0	0	0	0	0	0	0	0	0	0
AL603839.4	1	40473055..40474059	ENSG00000279667	0	#N/A	#N/A	#N/A	#N/A	#N/A	0	#N/A	#N/A	#N/A	#N/A	#N/A	0	#N/A	#N/A	#N/A	#N/A	#N/A	0	#N/A	#N/A	#N/A	#N/A	#N/A	0	0	0	0	0	0	0	0	0	0	0	0	0	0	0	0	0	0	0	0	0	0
ZFP69	1	40477290..40496343	ENSG00000187815	0	#N/A	#N/A	#N/A	#N/A	#N/A	0	#N/A	#N/A	#N/A	#N/A	#N/A	0	#N/A	#N/A	#N/A	#N/A	#N/A	0	#N/A	#N/A	#N/A	#N/A	#N/A	0	0	0	0	0	0	0	0	0	0	0	0	0	0	0	0	0	0	0	0	0	0
AL603839.3	1	complement(40493157..40508661)	ENSG00000238287	0	#N/A	#N/A	#N/A	#N/A	#N/A	0	#N/A	#N/A	#N/A	#N/A	#N/A	0	#N/A	#N/A	#N/A	#N/A	#N/A	0	#N/A	#N/A	#N/A	#N/A	#N/A	0	0	0	0	0	0	0	0	0	0	0	0	0	0	0	0	0	0	0	0	0	0
EXO5	1	40508741..40516556	ENSG00000164002	0	#N/A	#N/A	#N/A	#N/A	#N/A	0	#N/A	#N/A	#N/A	#N/A	#N/A	0	#N/A	#N/A	#N/A	#N/A	#N/A	0	#N/A	#N/A	#N/A	#N/A	#N/A	0	0	0	0	0	0	0	0	0	0	0	0	0	0	0	0	0	0	0	0	0	0
AL603839.1	1	complement(40514461..40515057)	ENSG00000227278	0	#N/A	#N/A	#N/A	#N/A	#N/A	0	#N/A	#N/A	#N/A	#N/A	#N/A	0	#N/A	#N/A	#N/A	#N/A	#N/A	0	#N/A	#N/A	#N/A	#N/A	#N/A	0	0	0	0	0	0	0	0	0	0	0	0	0	0	0	0	0	0	0	0	0	0
AL603839.2	1	complement(40515754..40517174)	ENSG00000238186	0	#N/A	#N/A	#N/A	#N/A	#N/A	0	#N/A	#N/A	#N/A	#N/A	#N/A	0	#N/A	#N/A	#N/A	#N/A	#N/A	0	#N/A	#N/A	#N/A	#N/A	#N/A	0	0	0	0	0	0	0	0	0	0	0	0	0	0	0	0	0	0	0	0	0	0
ZNF684	1	40531573..40548167	ENSG00000117010	0	#N/A	#N/A	#N/A	#N/A	#N/A	0	#N/A	#N/A	#N/A	#N/A	#N/A	0	#N/A	#N/A	#N/A	#N/A	#N/A	0	#N/A	#N/A	#N/A	#N/A	#N/A	0	0	0	0	0	0	0	0	0	0	0	0	0	0	0	0	0	0	0	0	0	0
AL356379.2	1	complement(40559666..40584335)	ENSG00000286838	0	#N/A	#N/A	#N/A	#N/A	#N/A	0	#N/A	#N/A	#N/A	#N/A	#N/A	0	#N/A	#N/A	#N/A	#N/A	#N/A	0	#N/A	#N/A	#N/A	#N/A	#N/A	0	0	0	0	0	0	0	0	0	0	0	0	0	0	0	0	0	0	0	0	0	0
AL356379.1	1	40563534..40563659	ENSG00000236505	0	#N/A	#N/A	#N/A	#N/A	#N/A	0	#N/A	#N/A	#N/A	#N/A	#N/A	0	#N/A	#N/A	#N/A	#N/A	#N/A	0	#N/A	#N/A	#N/A	#N/A	#N/A	0	0	0	0	0	0	0	0	0	0	0	0	0	0	0	0	0	0	0	0	0	0
GTF2F2P2	1	complement(40593633..40594353)	ENSG00000233910	0	#N/A	#N/A	#N/A	#N/A	#N/A	0	#N/A	#N/A	#N/A	#N/A	#N/A	0	#N/A	#N/A	#N/A	#N/A	#N/A	0	#N/A	#N/A	#N/A	#N/A	#N/A	0	0	0	0	0	0	0	0	0	0	0	0	0	0	0	0	0	0	0	0	0	0
RIMS3	1	complement(40620680..40665682)	ENSG00000117016	0.00594253	1.93	0.948601	0.540218	0.75914	1	0.00263323	1.02126	0.0303547	0.986092	0.999298	1	0.00263323	-1.00673	-0.00967351	0.995568	0.996429	1	0.00594253	-1.82761	-0.869959	0.574799	0.78978	1	1	0.00884306	1.01219	2.94197	1	0.00898452	1.02846	2.78058	0	0	0	0	1	0.00603859	0.689396	2.10964	0	0	0	0	0	0
AL031289.2	1	40659848..40667480	ENSG00000287743	0	#N/A	#N/A	#N/A	#N/A	#N/A	0	#N/A	#N/A	#N/A	#N/A	#N/A	0.0246929	3.49149	1.80384	0.488364	0.717792	1	0.0246929	3.36336	1.7499	0.504941	0.733953	1	0	0	0	0	0	0	0	0	0	0	0	0	0	0	0	0	0	0	0	0	1	0.0740787
AL031289.1	1	complement(40669089..40687588)	ENSG00000237899	0	#N/A	#N/A	#N/A	#N/A	#N/A	0	#N/A	#N/A	#N/A	#N/A	#N/A	0	#N/A	#N/A	#N/A	#N/A	#N/A	0	#N/A	#N/A	#N/A	#N/A	#N/A	0	0	0	0	0	0	0	0	0	0	0	0	0	0	0	0	0	0	0	0	0	0
NFYC-AS1	1	complement(40690380..40692066)	ENSG00000272145	0	#N/A	#N/A	#N/A	#N/A	#N/A	0	#N/A	#N/A	#N/A	#N/A	#N/A	0	#N/A	#N/A	#N/A	#N/A	#N/A	0	#N/A	#N/A	#N/A	#N/A	#N/A	0	0	0	0	0	0	0	0	0	0	0	0	0	0	0	0	0	0	0	0	0	0
NFYC	1	40691648..40771603	ENSG00000066136	0.00362931	4.15071	2.05336	0.442501	0.757646	1	0.00289078	3.85656	1.94732	0.470482	0.710738	1	0.00933187	1.72797	0.78908	0.608891	0.801334	1	0.00933187	1.6327	0.707257	0.646955	0.838627	1	0	0	0	0	1	0.0108879	1.24634	2.78058	0	0	0	0	1	0.00731789	0.835447	2.10964	0	0	0	0	1	0.0206777
MIR30E	1	40754355..40754446	ENSG00000198974	0	#N/A	#N/A	#N/A	#N/A	#N/A	0	#N/A	#N/A	#N/A	#N/A	#N/A	0	#N/A	#N/A	#N/A	#N/A	#N/A	0	#N/A	#N/A	#N/A	#N/A	#N/A	0	0	0	0	0	0	0	0	0	0	0	0	0	0	0	0	0	0	0	0	0	0
MIR30C1	1	40757284..40757372	ENSG00000207962	0	#N/A	#N/A	#N/A	#N/A	#N/A	0	#N/A	#N/A	#N/A	#N/A	#N/A	0	#N/A	#N/A	#N/A	#N/A	#N/A	0	#N/A	#N/A	#N/A	#N/A	#N/A	0	0	0	0	0	0	0	0	0	0	0	0	0	0	0	0	0	0	0	0	0	0
KCNQ4	1	40783787..40840452	ENSG00000117013	0.00493184	1.11929	0.162578	0.92561	0.938225	1	0.00453531	1.02123	0.0303102	0.986112	0.999298	1	0.023584	2.46301	1.30042	0.422334	0.717792	1	0.023584	2.32455	1.21695	0.455572	0.733953	1	0	0	0	0	1	0.0147955	1.69365	2.78058	0	0	0	0	0	0	0	0	1	0.0145543	1.81409	2.89806	2	0.0561976
RN7SL326P	1	40804846..40805141	ENSG00000264582	0	#N/A	#N/A	#N/A	#N/A	#N/A	0	#N/A	#N/A	#N/A	#N/A	#N/A	0	#N/A	#N/A	#N/A	#N/A	#N/A	0	#N/A	#N/A	#N/A	#N/A	#N/A	0	0	0	0	0	0	0	0	0	0	0	0	0	0	0	0	0	0	0	0	0	0
CITED4	1	complement(40861054..40862363)	ENSG00000179862	0	#N/A	#N/A	#N/A	#N/A	#N/A	0	#N/A	#N/A	#N/A	#N/A	#N/A	0	#N/A	#N/A	#N/A	#N/A	#N/A	0	#N/A	#N/A	#N/A	#N/A	#N/A	0	0	0	0	0	0	0	0	0	0	0	0	0	0	0	0	0	0	0	0	0	0
AC119677.1	1	40863914..40876670	ENSG00000229528	0	#N/A	#N/A	#N/A	#N/A	#N/A	0	#N/A	#N/A	#N/A	#N/A	#N/A	0	#N/A	#N/A	#N/A	#N/A	#N/A	0	#N/A	#N/A	#N/A	#N/A	#N/A	0	0	0	0	0	0	0	0	0	0	0	0	0	0	0	0	0	0	0	0	0	0
AL391730.1	1	complement(40938104..40939763)	ENSG00000228940	0	#N/A	#N/A	#N/A	#N/A	#N/A	0	#N/A	#N/A	#N/A	#N/A	#N/A	0	#N/A	#N/A	#N/A	#N/A	#N/A	0	#N/A	#N/A	#N/A	#N/A	#N/A	0	0	0	0	0	0	0	0	0	0	0	0	0	0	0	0	0	0	0	0	0	0
AL391730.2	1	40939294..40945524	ENSG00000286668	0	#N/A	#N/A	#N/A	#N/A	#N/A	0	#N/A	#N/A	#N/A	#N/A	#N/A	0	#N/A	#N/A	#N/A	#N/A	#N/A	0	#N/A	#N/A	#N/A	#N/A	#N/A	0	0	0	0	0	0	0	0	0	0	0	0	0	0	0	0	0	0	0	0	0	0
UBE2V1P8	1	complement(40942251..40942515)	ENSG00000233118	0	#N/A	#N/A	#N/A	#N/A	#N/A	0	#N/A	#N/A	#N/A	#N/A	#N/A	0	#N/A	#N/A	#N/A	#N/A	#N/A	0	#N/A	#N/A	#N/A	#N/A	#N/A	0	0	0	0	0	0	0	0	0	0	0	0	0	0	0	0	0	0	0	0	0	0
CTPS1	1	40979688..41012565	ENSG00000171793	0.0088253	-1.42394	-0.509886	0.662569	0.851552	1	0.0088253	-2.24677	-1.16785	0.356228	0.710738	1	0.00739637	1.04942	0.069587	0.965292	0.996429	1	0.00739637	-1.49443	-0.579594	0.700763	0.868155	1	1	0.00574989	0.658141	2.94197	2	0.0116837	1.33744	5.56116	0	0	0	0	0	0	0	0	0	0	0	0	2	0.0221891
SLFNL1-AS1	1	41014590..41043890	ENSG00000281207	0	#N/A	#N/A	#N/A	#N/A	#N/A	0	#N/A	#N/A	#N/A	#N/A	#N/A	0	#N/A	#N/A	#N/A	#N/A	#N/A	0	#N/A	#N/A	#N/A	#N/A	#N/A	0	0	0	0	0	0	0	0	0	0	0	0	0	0	0	0	0	0	0	0	0	0
SLFNL1	1	complement(41015597..41023237)	ENSG00000171790	0	#N/A	#N/A	#N/A	#N/A	#N/A	0	#N/A	#N/A	#N/A	#N/A	#N/A	0	#N/A	#N/A	#N/A	#N/A	#N/A	0	#N/A	#N/A	#N/A	#N/A	#N/A	0	0	0	0	0	0	0	0	0	0	0	0	0	0	0	0	0	0	0	0	0	0
SCMH1	1	complement(41027200..41242154)	ENSG00000010803	0	#N/A	#N/A	#N/A	#N/A	#N/A	0	#N/A	#N/A	#N/A	#N/A	#N/A	0	#N/A	#N/A	#N/A	#N/A	#N/A	0	#N/A	#N/A	#N/A	#N/A	#N/A	0	0	0	0	0	0	0	0	0	0	0	0	0	0	0	0	0	0	0	0	0	0
RPL23AP17	1	41098638..41099136	ENSG00000215893	0	#N/A	#N/A	#N/A	#N/A	#N/A	0	#N/A	#N/A	#N/A	#N/A	#N/A	0	#N/A	#N/A	#N/A	#N/A	#N/A	0	#N/A	#N/A	#N/A	#N/A	#N/A	0	0	0	0	0	0	0	0	0	0	0	0	0	0	0	0	0	0	0	0	0	0
AC093151.7	1	41241772..41338644	ENSG00000287400	0	#N/A	#N/A	#N/A	#N/A	#N/A	0	#N/A	#N/A	#N/A	#N/A	#N/A	0	#N/A	#N/A	#N/A	#N/A	#N/A	0	#N/A	#N/A	#N/A	#N/A	#N/A	0	0	0	0	0	0	0	0	0	0	0	0	0	0	0	0	0	0	0	0	0	0
AC093151.2	1	41242373..41284861	ENSG00000235358	0	#N/A	#N/A	#N/A	#N/A	#N/A	0	#N/A	#N/A	#N/A	#N/A	#N/A	0	#N/A	#N/A	#N/A	#N/A	#N/A	0	#N/A	#N/A	#N/A	#N/A	#N/A	0	0	0	0	0	0	0	0	0	0	0	0	0	0	0	0	0	0	0	0	0	0
AC093151.1	1	complement(41264550..41264862)	ENSG00000213987	0	#N/A	#N/A	#N/A	#N/A	#N/A	0	#N/A	#N/A	#N/A	#N/A	#N/A	0	#N/A	#N/A	#N/A	#N/A	#N/A	0	#N/A	#N/A	#N/A	#N/A	#N/A	0	0	0	0	0	0	0	0	0	0	0	0	0	0	0	0	0	0	0	0	0	0
AC093151.5	1	complement(41302932..41306148)	ENSG00000286640	0	#N/A	#N/A	#N/A	#N/A	#N/A	0	#N/A	#N/A	#N/A	#N/A	#N/A	0	#N/A	#N/A	#N/A	#N/A	#N/A	0	#N/A	#N/A	#N/A	#N/A	#N/A	0	0	0	0	0	0	0	0	0	0	0	0	0	0	0	0	0	0	0	0	0	0
FOXO6	1	41361922..41383590	ENSG00000204060	0	#N/A	#N/A	#N/A	#N/A	#N/A	0	#N/A	#N/A	#N/A	#N/A	#N/A	0	#N/A	#N/A	#N/A	#N/A	#N/A	0	#N/A	#N/A	#N/A	#N/A	#N/A	0	0	0	0	0	0	0	0	0	0	0	0	0	0	0	0	0	0	0	0	0	0
FOXO6-AS1	1	complement(41375004..41375669)	ENSG00000229901	0	#N/A	#N/A	#N/A	#N/A	#N/A	0	#N/A	#N/A	#N/A	#N/A	#N/A	0	#N/A	#N/A	#N/A	#N/A	#N/A	0	#N/A	#N/A	#N/A	#N/A	#N/A	0	0	0	0	0	0	0	0	0	0	0	0	0	0	0	0	0	0	0	0	0	0
RNA5SP45	1	complement(41466937..41467028)	ENSG00000252563	0	#N/A	#N/A	#N/A	#N/A	#N/A	0	#N/A	#N/A	#N/A	#N/A	#N/A	0	#N/A	#N/A	#N/A	#N/A	#N/A	0	#N/A	#N/A	#N/A	#N/A	#N/A	0	0	0	0	0	0	0	0	0	0	0	0	0	0	0	0	0	0	0	0	0	0
EDN2	1	complement(41478775..41484683)	ENSG00000127129	0.0259518	1.92996	0.948572	0.554119	0.76779	1	0.0461478	3.22566	1.68959	0.233207	0.710738	1	0.0461478	-3.16764	-1.66341	0.249788	0.717792	1	0.0259518	-1.82763	-0.869974	0.574792	0.78978	1	2	0.0778554	8.91144	5.88394	0	0	0	0	0	0	0	0	1	0.0265823	3.03477	2.10964	0	0	0	0	0	0
HIVEP3	1	complement(41506365..42035925)	ENSG00000127124	0.00294953	1.93	0.948601	0.540218	0.75914	1	0.00126899	-3.49106	-1.80367	0.491488	0.710738	1	0	#N/A	#N/A	#N/A	#N/A	#N/A	0.00294953	-6.88501	-2.78346	0.279911	0.733953	1	1	0.00438918	0.502392	2.94197	1	0.00445939	0.510468	2.78058	0	0	0	0	0	0	0	0	0	0	0	0	0	0
AL445933.2	1	41535443..41535868	ENSG00000230881	0	#N/A	#N/A	#N/A	#N/A	#N/A	0	#N/A	#N/A	#N/A	#N/A	#N/A	0	#N/A	#N/A	#N/A	#N/A	#N/A	0	#N/A	#N/A	#N/A	#N/A	#N/A	0	0	0	0	0	0	0	0	0	0	0	0	0	0	0	0	0	0	0	0	0	0
AL445933.1	1	41542069..41544310	ENSG00000230638	0	#N/A	#N/A	#N/A	#N/A	#N/A	0	#N/A	#N/A	#N/A	#N/A	#N/A	0	#N/A	#N/A	#N/A	#N/A	#N/A	0	#N/A	#N/A	#N/A	#N/A	#N/A	0	0	0	0	0	0	0	0	0	0	0	0	0	0	0	0	0	0	0	0	0	0
AC119676.1	1	complement(41585306..41628816)	ENSG00000284895	0	#N/A	#N/A	#N/A	#N/A	#N/A	0	#N/A	#N/A	#N/A	#N/A	#N/A	0	#N/A	#N/A	#N/A	#N/A	#N/A	0	#N/A	#N/A	#N/A	#N/A	#N/A	0	0	0	0	0	0	0	0	0	0	0	0	0	0	0	0	0	0	0	0	0	0
AL158216.1	1	42036143..42051784	ENSG00000287587	0	#N/A	#N/A	#N/A	#N/A	#N/A	0	#N/A	#N/A	#N/A	#N/A	#N/A	0	#N/A	#N/A	#N/A	#N/A	#N/A	0	#N/A	#N/A	#N/A	#N/A	#N/A	0	0	0	0	0	0	0	0	0	0	0	0	0	0	0	0	0	0	0	0	0	0
HNRNPFP1	1	42040597..42041729	ENSG00000227538	0	#N/A	#N/A	#N/A	#N/A	#N/A	0	#N/A	#N/A	#N/A	#N/A	#N/A	0	#N/A	#N/A	#N/A	#N/A	#N/A	0	#N/A	#N/A	#N/A	#N/A	#N/A	0	0	0	0	0	0	0	0	0	0	0	0	0	0	0	0	0	0	0	0	0	0
AC114492.1	1	42140635..42141391	ENSG00000228776	0	#N/A	#N/A	#N/A	#N/A	#N/A	0	#N/A	#N/A	#N/A	#N/A	#N/A	0	#N/A	#N/A	#N/A	#N/A	#N/A	0	#N/A	#N/A	#N/A	#N/A	#N/A	0	0	0	0	0	0	0	0	0	0	0	0	0	0	0	0	0	0	0	0	0	0
GUCA2B	1	42153410..42155820	ENSG00000044012	0	#N/A	#N/A	#N/A	#N/A	#N/A	0	#N/A	#N/A	#N/A	#N/A	#N/A	0	#N/A	#N/A	#N/A	#N/A	#N/A	0	#N/A	#N/A	#N/A	#N/A	#N/A	0	0	0	0	0	0	0	0	0	0	0	0	0	0	0	0	0	0	0	0	0	0
GUCA2A	1	complement(42162690..42164745)	ENSG00000197273	0	#N/A	#N/A	#N/A	#N/A	#N/A	0	#N/A	#N/A	#N/A	#N/A	#N/A	0	#N/A	#N/A	#N/A	#N/A	#N/A	0	#N/A	#N/A	#N/A	#N/A	#N/A	0	0	0	0	0	0	0	0	0	0	0	0	0	0	0	0	0	0	0	0	0	0
FOXJ3	1	complement(42176539..42335877)	ENSG00000198815	0.00579597	-5.63497	-2.49441	0.324956	0.757646	1	0.00579597	-6.07532	-2.60296	0.303427	0.710738	1	0.00598702	3.49149	1.80384	0.488364	0.717792	1	0.00598702	3.36336	1.7499	0.504941	0.733953	1	0	0	0	0	0	0	0	0	0	0	0	0	0	0	0	0	0	0	0	0	1	0.0179611
AC096540.1	1	complement(42335386..42338376)	ENSG00000227527	0	#N/A	#N/A	#N/A	#N/A	#N/A	0	#N/A	#N/A	#N/A	#N/A	#N/A	0	#N/A	#N/A	#N/A	#N/A	#N/A	0	#N/A	#N/A	#N/A	#N/A	#N/A	0	0	0	0	0	0	0	0	0	0	0	0	0	0	0	0	0	0	0	0	0	0
RIMKLA	1	42380792..42424232	ENSG00000177181	0.00204357	1.11929	0.162578	0.92561	0.938225	1	0.00342455	1.75602	0.812309	0.600456	0.791053	1	0.00342455	-6.62847	-2.72868	0.294679	0.717792	1	0.00204357	-4.00256	-2.00092	0.457823	0.733953	1	0	0	0	0	1	0.00613072	0.701785	2.78058	0	0	0	0	0	0	0	0	0	0	0	0	0	0
AL513331.1	1	complement(42412398..42412794)	ENSG00000235002	0	#N/A	#N/A	#N/A	#N/A	#N/A	0	#N/A	#N/A	#N/A	#N/A	#N/A	0	#N/A	#N/A	#N/A	#N/A	#N/A	0	#N/A	#N/A	#N/A	#N/A	#N/A	0	0	0	0	0	0	0	0	0	0	0	0	0	0	0	0	0	0	0	0	0	0
ZMYND12	1	complement(42430329..42456253)	ENSG00000066185	0	#N/A	#N/A	#N/A	#N/A	#N/A	0	#N/A	#N/A	#N/A	#N/A	#N/A	0	#N/A	#N/A	#N/A	#N/A	#N/A	0	#N/A	#N/A	#N/A	#N/A	#N/A	0	0	0	0	0	0	0	0	0	0	0	0	0	0	0	0	0	0	0	0	0	0
PPCS	1	42456117..42473385	ENSG00000127125	0	#N/A	#N/A	#N/A	#N/A	#N/A	0	#N/A	#N/A	#N/A	#N/A	#N/A	0	#N/A	#N/A	#N/A	#N/A	#N/A	0	#N/A	#N/A	#N/A	#N/A	#N/A	0	0	0	0	0	0	0	0	0	0	0	0	0	0	0	0	0	0	0	0	0	0
CCDC30	1	42463221..42657190	ENSG00000186409	0.00079313	-3.23981	-1.69591	0.521249	0.757646	1	0.00079313	-3.49117	-1.80371	0.491476	0.710738	1	0	#N/A	#N/A	#N/A	#N/A	#N/A	0	#N/A	#N/A	#N/A	#N/A	#N/A	0	0	0	0	0	0	0	0	0	0	0	0	0	0	0	0	0	0	0	0	0	0
AL445669.1	1	42491739..42492493	ENSG00000230116	0	#N/A	#N/A	#N/A	#N/A	#N/A	0	#N/A	#N/A	#N/A	#N/A	#N/A	0	#N/A	#N/A	#N/A	#N/A	#N/A	0	#N/A	#N/A	#N/A	#N/A	#N/A	0	0	0	0	0	0	0	0	0	0	0	0	0	0	0	0	0	0	0	0	0	0
TMSB4XP1	1	complement(42500205..42500339)	ENSG00000236876	0	#N/A	#N/A	#N/A	#N/A	#N/A	0	#N/A	#N/A	#N/A	#N/A	#N/A	0	#N/A	#N/A	#N/A	#N/A	#N/A	0	#N/A	#N/A	#N/A	#N/A	#N/A	0	0	0	0	0	0	0	0	0	0	0	0	0	0	0	0	0	0	0	0	0	0
RNU6-536P	1	42569033..42569139	ENSG00000200254	0	#N/A	#N/A	#N/A	#N/A	#N/A	0	#N/A	#N/A	#N/A	#N/A	#N/A	0	#N/A	#N/A	#N/A	#N/A	#N/A	0	#N/A	#N/A	#N/A	#N/A	#N/A	0	0	0	0	0	0	0	0	0	0	0	0	0	0	0	0	0	0	0	0	0	0
AL445669.2	1	42570970..42571390	ENSG00000236180	0	#N/A	#N/A	#N/A	#N/A	#N/A	0	#N/A	#N/A	#N/A	#N/A	#N/A	0	#N/A	#N/A	#N/A	#N/A	#N/A	0	#N/A	#N/A	#N/A	#N/A	#N/A	0	0	0	0	0	0	0	0	0	0	0	0	0	0	0	0	0	0	0	0	0	0
PPIH	1	42658423..42676758	ENSG00000171960	0.027651	-5.60598	-2.48697	0.323644	0.757646	1	0.027651	-6.0579	-2.59882	0.304778	0.710738	1	0	#N/A	#N/A	#N/A	#N/A	#N/A	0	#N/A	#N/A	#N/A	#N/A	#N/A	0	0	0	0	0	0	0	0	0	0	0	0	0	0	0	0	0	0	0	0	0	0
AC098484.4	1	complement(42658687..42682160)	ENSG00000285728	0	#N/A	#N/A	#N/A	#N/A	#N/A	0	#N/A	#N/A	#N/A	#N/A	#N/A	0	#N/A	#N/A	#N/A	#N/A	#N/A	0	#N/A	#N/A	#N/A	#N/A	#N/A	0	0	0	0	0	0	0	0	0	0	0	0	0	0	0	0	0	0	0	0	0	0
AC098484.2	1	42678735..42681659	ENSG00000234917	0	#N/A	#N/A	#N/A	#N/A	#N/A	0	#N/A	#N/A	#N/A	#N/A	#N/A	0	#N/A	#N/A	#N/A	#N/A	#N/A	0	#N/A	#N/A	#N/A	#N/A	#N/A	0	0	0	0	0	0	0	0	0	0	0	0	0	0	0	0	0	0	0	0	0	0
YBX1	1	42682418..42703805	ENSG00000065978	0.0176636	-2.19851	-1.13652	0.448129	0.757646	1	0.0176636	-8.6248	-3.10849	0.203247	0.710738	1	0.012161	3.49149	1.80384	0.488364	0.717792	1	0.012161	-1.06232	-0.0872159	0.960053	0.969598	1	0	0	0	0	1	0.0192102	2.199	2.78058	0	0	0	0	0	0	0	0	0	0	0	0	1	0.0364829
CLDN19	1	complement(42733093..42740254)	ENSG00000164007	0	#N/A	#N/A	#N/A	#N/A	#N/A	0	#N/A	#N/A	#N/A	#N/A	#N/A	0	#N/A	#N/A	#N/A	#N/A	#N/A	0	#N/A	#N/A	#N/A	#N/A	#N/A	0	0	0	0	0	0	0	0	0	0	0	0	0	0	0	0	0	0	0	0	0	0
P3H1	1	complement(42746335..42767084)	ENSG00000117385	0.00295367	-3.23989	-1.69594	0.521239	0.757646	1	0.00295367	-3.49123	-1.80374	0.491469	0.710738	1	0.00926272	6.07359	2.60255	0.292899	0.717792	1	0.00926272	5.83421	2.54454	0.308416	0.733953	1	0	0	0	0	0	0	0	0	0	0	0	0	0	0	0	0	1	0.009482	1.18187	2.89806	1	0.0183062
C1orf50	1	42767249..42779491	ENSG00000164008	0.003782	-3.23981	-1.69591	0.521249	0.757646	1	0.003782	-3.49117	-1.80371	0.491476	0.710738	1	0	#N/A	#N/A	#N/A	#N/A	#N/A	0	#N/A	#N/A	#N/A	#N/A	#N/A	0	0	0	0	0	0	0	0	0	0	0	0	0	0	0	0	0	0	0	0	0	0
AC098484.3	1	42767292..42794493	ENSG00000283580	0.0102831	4.15061	2.05332	0.44251	0.757646	1	0	#N/A	#N/A	#N/A	#N/A	#N/A	0	#N/A	#N/A	#N/A	#N/A	#N/A	0.0102831	-4.00243	-2.00088	0.457835	0.733953	1	0	0	0	0	0	0	0	0	1	0.0308493	3.87187	2.70877	0	0	0	0	0	0	0	0	0	0
AC098484.1	1	complement(42775813..42776790)	ENSG00000228452	0	#N/A	#N/A	#N/A	#N/A	#N/A	0	#N/A	#N/A	#N/A	#N/A	#N/A	0	#N/A	#N/A	#N/A	#N/A	#N/A	0	#N/A	#N/A	#N/A	#N/A	#N/A	0	0	0	0	0	0	0	0	0	0	0	0	0	0	0	0	0	0	0	0	0	0
TMEM269	1	42785007..42816619	ENSG00000274386	0	#N/A	#N/A	#N/A	#N/A	#N/A	0	#N/A	#N/A	#N/A	#N/A	#N/A	0	#N/A	#N/A	#N/A	#N/A	#N/A	0	#N/A	#N/A	#N/A	#N/A	#N/A	0	0	0	0	0	0	0	0	0	0	0	0	0	0	0	0	0	0	0	0	0	0
SVBP	1	complement(42807052..42817397)	ENSG00000177868	0	#N/A	#N/A	#N/A	#N/A	#N/A	0	#N/A	#N/A	#N/A	#N/A	#N/A	0	#N/A	#N/A	#N/A	#N/A	#N/A	0	#N/A	#N/A	#N/A	#N/A	#N/A	0	0	0	0	0	0	0	0	0	0	0	0	0	0	0	0	0	0	0	0	0	0
ERMAP	1	42817122..42844991	ENSG00000164010	0	#N/A	#N/A	#N/A	#N/A	#N/A	0	#N/A	#N/A	#N/A	#N/A	#N/A	0	#N/A	#N/A	#N/A	#N/A	#N/A	0	#N/A	#N/A	#N/A	#N/A	#N/A	0	0	0	0	0	0	0	0	0	0	0	0	0	0	0	0	0	0	0	0	0	0
AL512353.1	1	complement(42832522..42846422)	ENSG00000228192	0	#N/A	#N/A	#N/A	#N/A	#N/A	0.00525257	3.85661	1.94733	0.470478	0.710738	1	0.00566342	-1.00664	-0.00954579	0.995626	0.996429	1	0.00566342	3.36325	1.74986	0.504954	0.733953	1	0	0	0	0	0	0	0	0	0	0	0	0	0	0	0	0	1	0.0169903	2.11772	2.89806	0	0
ZNF691	1	42846573..42852477	ENSG00000164011	0.0106776	4.15071	2.05336	0.442501	0.757646	1	0	#N/A	#N/A	#N/A	#N/A	#N/A	0	#N/A	#N/A	#N/A	#N/A	#N/A	0.0106776	-4.00256	-2.00092	0.457823	0.733953	1	0	0	0	0	1	0.0320327	3.66679	2.78058	0	0	0	0	0	0	0	0	0	0	0	0	0	0
AL512353.2	1	complement(42886597..42888767)	ENSG00000233708	0	#N/A	#N/A	#N/A	#N/A	#N/A	0	#N/A	#N/A	#N/A	#N/A	#N/A	0	#N/A	#N/A	#N/A	#N/A	#N/A	0	#N/A	#N/A	#N/A	#N/A	#N/A	0	0	0	0	0	0	0	0	0	0	0	0	0	0	0	0	0	0	0	0	0	0
AL512353.3	1	complement(42891094..42892430)	ENSG00000237090	0	#N/A	#N/A	#N/A	#N/A	#N/A	0	#N/A	#N/A	#N/A	#N/A	#N/A	0	#N/A	#N/A	#N/A	#N/A	#N/A	0	#N/A	#N/A	#N/A	#N/A	#N/A	0	0	0	0	0	0	0	0	0	0	0	0	0	0	0	0	0	0	0	0	0	0
ATP6V1E1P1	1	42903232..42903912	ENSG00000225099	0	#N/A	#N/A	#N/A	#N/A	#N/A	0	#N/A	#N/A	#N/A	#N/A	#N/A	0	#N/A	#N/A	#N/A	#N/A	#N/A	0	#N/A	#N/A	#N/A	#N/A	#N/A	0	0	0	0	0	0	0	0	0	0	0	0	0	0	0	0	0	0	0	0	0	0
SLC2A1	1	complement(42925375..42958868)	ENSG00000117394	0.0184631	-1.16445	-0.219655	0.848308	0.938225	1	0.0267356	1.46146	0.54741	0.604153	0.791053	1	0.0267356	-2.6488	-1.40534	0.271948	0.717792	1	0.014983	-1.49448	-0.579641	0.674354	0.852683	1	1	0.0148249	1.69688	2.94197	2	0.0301241	3.44831	5.56116	0	0	0	0	0	0	0	0	1	0.0148164	1.84677	2.89806	1	0.028605
ATP6V0CP4	1	complement(42952202..42952641)	ENSG00000284138	0	#N/A	#N/A	#N/A	#N/A	#N/A	0	#N/A	#N/A	#N/A	#N/A	#N/A	0	#N/A	#N/A	#N/A	#N/A	#N/A	0	#N/A	#N/A	#N/A	#N/A	#N/A	0	0	0	0	0	0	0	0	0	0	0	0	0	0	0	0	0	0	0	0	0	0
SLC2A1-AS1	1	42959049..42996814	ENSG00000227533	0	#N/A	#N/A	#N/A	#N/A	#N/A	0	#N/A	#N/A	#N/A	#N/A	#N/A	0	#N/A	#N/A	#N/A	#N/A	#N/A	0	#N/A	#N/A	#N/A	#N/A	#N/A	0	0	0	0	0	0	0	0	0	0	0	0	0	0	0	0	0	0	0	0	0	0
AC099795.1	1	complement(42959065..42961864)	ENSG00000283973	0	#N/A	#N/A	#N/A	#N/A	#N/A	0	#N/A	#N/A	#N/A	#N/A	#N/A	0	#N/A	#N/A	#N/A	#N/A	#N/A	0	#N/A	#N/A	#N/A	#N/A	#N/A	0	0	0	0	0	0	0	0	0	0	0	0	0	0	0	0	0	0	0	0	0	0
RNU6-880P	1	42991438..42991544	ENSG00000207256	0.560447	-7.97237	-2.99501	0.22482	0.757646	1	0.560447	-8.6248	-3.10849	0.203247	0.710738	1	0	#N/A	#N/A	#N/A	#N/A	#N/A	0	#N/A	#N/A	#N/A	#N/A	#N/A	0	0	0	0	0	0	0	0	0	0	0	0	0	0	0	0	0	0	0	0	0	0
AL161637.2	1	complement(43023549..43023637)	ENSG00000283136	0	#N/A	#N/A	#N/A	#N/A	#N/A	0	#N/A	#N/A	#N/A	#N/A	#N/A	0	#N/A	#N/A	#N/A	#N/A	#N/A	0	#N/A	#N/A	#N/A	#N/A	#N/A	0	0	0	0	0	0	0	0	0	0	0	0	0	0	0	0	0	0	0	0	0	0
AL161637.1	1	43104086..43104497	ENSG00000277513	0.158298	2.72022	1.44372	0.360166	0.757646	1	0.0485061	1.02121	0.0302848	0.986124	0.999298	1	0.0519055	-1.00661	-0.00951153	0.995642	0.996429	1	0.158298	-2.58019	-1.36748	0.38707	0.733953	1	0	0	0	0	3	0.474893	54.3611	8.34174	0	0	0	0	0	0	0	0	1	0.155717	19.409	2.89806	0	0
FAM183A	1	43145153..43156396	ENSG00000186973	0.0192976	4.15061	2.05332	0.44251	0.757646	1	0	#N/A	#N/A	#N/A	#N/A	#N/A	0	#N/A	#N/A	#N/A	#N/A	#N/A	0.0192976	-4.00243	-2.00088	0.457835	0.733953	1	0	0	0	0	0	0	0	0	1	0.0578928	7.26608	2.70877	0	0	0	0	0	0	0	0	0	0
EBNA1BP2	1	complement(43164175..43270936)	ENSG00000117395	0	#N/A	#N/A	#N/A	#N/A	#N/A	0.0055697	3.85661	1.94733	0.470478	0.710738	1	0.0115941	-1.00661	-0.00949899	0.995648	0.996429	1	0.0115941	3.36336	1.7499	0.504941	0.733953	1	0	0	0	0	0	0	0	0	0	0	0	0	0	0	0	0	0	0	0	0	1	0.0347822
MIR6733	1	complement(43171652..43171712)	ENSG00000284410	0	#N/A	#N/A	#N/A	#N/A	#N/A	0	#N/A	#N/A	#N/A	#N/A	#N/A	0	#N/A	#N/A	#N/A	#N/A	#N/A	0	#N/A	#N/A	#N/A	#N/A	#N/A	0	0	0	0	0	0	0	0	0	0	0	0	0	0	0	0	0	0	0	0	0	0
CFAP57	1	43172149..43254358	ENSG00000243710	0	#N/A	#N/A	#N/A	#N/A	#N/A	0	#N/A	#N/A	#N/A	#N/A	#N/A	0	#N/A	#N/A	#N/A	#N/A	#N/A	0	#N/A	#N/A	#N/A	#N/A	#N/A	0	0	0	0	0	0	0	0	0	0	0	0	0	0	0	0	0	0	0	0	0	0
RNA5SP46	1	43196417..43196536	ENSG00000199240	0	#N/A	#N/A	#N/A	#N/A	#N/A	0	#N/A	#N/A	#N/A	#N/A	#N/A	0	#N/A	#N/A	#N/A	#N/A	#N/A	0	#N/A	#N/A	#N/A	#N/A	#N/A	0	0	0	0	0	0	0	0	0	0	0	0	0	0	0	0	0	0	0	0	0	0
TMEM125	1	43269983..43274002	ENSG00000179178	0	#N/A	#N/A	#N/A	#N/A	#N/A	0	#N/A	#N/A	#N/A	#N/A	#N/A	0.0100024	3.49137	1.80379	0.488377	0.717792	1	0.0100024	3.36325	1.74986	0.504954	0.733953	1	0	0	0	0	0	0	0	0	0	0	0	0	0	0	0	0	1	0.0300071	3.74019	2.89806	0	0
C1orf210	1	complement(43281877..43285617)	ENSG00000253313	0	#N/A	#N/A	#N/A	#N/A	#N/A	0	#N/A	#N/A	#N/A	#N/A	#N/A	0	#N/A	#N/A	#N/A	#N/A	#N/A	0	#N/A	#N/A	#N/A	#N/A	#N/A	0	0	0	0	0	0	0	0	0	0	0	0	0	0	0	0	0	0	0	0	0	0
TIE1	1	43300982..43323108	ENSG00000066056	0.055361	-1.52977	-0.613317	0.412518	0.757646	1	0.055361	-1.11392	-0.155641	0.786339	0.92756	1	0.414645	5.52377	2.46565	0.00981682	0.717792	1	0.414645	7.76931	2.95779	0.00778641	0.733953	1	3	0.0287212	3.28746	8.82591	8	0.0778149	8.90749	22.2446	0	0	0	0	1	0.00653753	0.746358	2.10964	27	0.258343	32.2008	78.2475	53	0.979054
MPL	1	43337818..43354466	ENSG00000117400	0.00543492	4.15076	2.05338	0.442497	0.757646	1	0	#N/A	#N/A	#N/A	#N/A	#N/A	0	#N/A	#N/A	#N/A	#N/A	#N/A	0.00543492	-4.0026	-2.00094	0.457819	0.733953	1	1	0.0163048	1.86626	2.94197	0	0	0	0	0	0	0	0	0	0	0	0	0	0	0	0	0	0
AL139289.2	1	complement(43348288..43348844)	ENSG00000287113	0	#N/A	#N/A	#N/A	#N/A	#N/A	0	#N/A	#N/A	#N/A	#N/A	#N/A	0	#N/A	#N/A	#N/A	#N/A	#N/A	0	#N/A	#N/A	#N/A	#N/A	#N/A	0	0	0	0	0	0	0	0	0	0	0	0	0	0	0	0	0	0	0	0	0	0
AL139289.1	1	complement(43354684..43358658)	ENSG00000234694	0	#N/A	#N/A	#N/A	#N/A	#N/A	0	#N/A	#N/A	#N/A	#N/A	#N/A	0	#N/A	#N/A	#N/A	#N/A	#N/A	0	#N/A	#N/A	#N/A	#N/A	#N/A	0	0	0	0	0	0	0	0	0	0	0	0	0	0	0	0	0	0	0	0	0	0
CDC20	1	43358981..43363203	ENSG00000117399	0.0320746	2.74055	1.45447	0.320741	0.757646	1	0.00993266	-3.49123	-1.80374	0.491469	0.710738	1	0	#N/A	#N/A	#N/A	#N/A	#N/A	0.0320746	-9.76756	-3.288	0.192967	0.733953	1	2	0.0638089	7.30366	5.88394	1	0.0324148	3.71053	2.78058	0	0	0	0	0	0	0	0	0	0	0	0	0	0
ELOVL1	1	complement(43363398..43368074)	ENSG00000066322	0.0428287	1.39475	0.480002	0.697576	0.861683	1	0.03191	-3.14749	-1.6542	0.295544	0.710738	1	0.0164751	-1.00661	-0.00949899	0.995648	0.996429	1	0.0428287	-4.11662	-2.04146	0.196625	0.733953	1	4	0.102461	11.7278	11.7679	1	0.026025	2.97909	2.78058	0	0	0	0	0	0	0	0	0	0	0	0	1	0.0494252
MIR6734	1	complement(43364648..43364715)	ENSG00000283836	0	#N/A	#N/A	#N/A	#N/A	#N/A	0	#N/A	#N/A	#N/A	#N/A	#N/A	0	#N/A	#N/A	#N/A	#N/A	#N/A	0	#N/A	#N/A	#N/A	#N/A	#N/A	0	0	0	0	0	0	0	0	0	0	0	0	0	0	0	0	0	0	0	0	0	0
MED8	1	complement(43383917..43389808)	ENSG00000159479	0	#N/A	#N/A	#N/A	#N/A	#N/A	0.00733496	3.85661	1.94733	0.470478	0.710738	1	0.00733496	-3.86407	-1.95012	0.473491	0.717792	1	0	#N/A	#N/A	#N/A	#N/A	#N/A	0	0	0	0	0	0	0	0	0	0	0	0	0	0	0	0	0	0	0	0	0	0
MED8-AS1	1	43385113..43389155	ENSG00000229431	0.0590107	7.15691	2.83934	0.265991	0.757646	1	0.129266	14.956	3.90265	0.116123	0.710738	1	0.129266	-2.23464	-1.16004	0.365351	0.717792	1	0.085734	-1.05345	-0.0751157	0.956749	0.969598	1	1	0.0878137	10.0513	2.94197	1	0.0892184	10.2128	2.78058	0	0	0	0	0	0	0	0	1	0.0877636	10.9392	2.89806	1	0.169438
SZT2	1	43389882..43454247	ENSG00000198198	0.011939	1.0384	0.0543639	0.934303	0.945508	1	0.015609	1.39164	0.476785	0.434508	0.710738	1	0.015609	-1.92212	-0.942697	0.285742	0.717792	1	0.0109672	-1.34857	-0.431434	0.644633	0.838627	1	4	0.0104237	1.19311	11.7679	4	0.0105904	1.21229	11.1223	6	0.0118874	1.49198	16.2526	9	0.0160154	1.8284	18.9868	1	0.00260444	0.324627	2.89806	1	0.0050282
SZT2-AS1	1	complement(43447776..43448644)	ENSG00000229372	0	#N/A	#N/A	#N/A	#N/A	#N/A	0	#N/A	#N/A	#N/A	#N/A	#N/A	0	#N/A	#N/A	#N/A	#N/A	#N/A	0	#N/A	#N/A	#N/A	#N/A	#N/A	0	0	0	0	0	0	0	0	0	0	0	0	0	0	0	0	0	0	0	0	0	0
MIR6735	1	43448539..43448611	ENSG00000274975	0	#N/A	#N/A	#N/A	#N/A	#N/A	0	#N/A	#N/A	#N/A	#N/A	#N/A	0	#N/A	#N/A	#N/A	#N/A	#N/A	0	#N/A	#N/A	#N/A	#N/A	#N/A	0	0	0	0	0	0	0	0	0	0	0	0	0	0	0	0	0	0	0	0	0	0
HYI	1	complement(43451003..43453989)	ENSG00000178922	0.0140696	-1.54589	-0.628436	0.68439	0.851552	1	0.0140696	-6.05771	-2.59877	0.297622	0.710738	1	0	#N/A	#N/A	#N/A	#N/A	#N/A	0.00793414	-4.00256	-2.00092	0.457823	0.733953	1	0	0	0	0	1	0.0238024	2.72467	2.78058	0	0	0	0	0	0	0	0	0	0	0	0	0	0
HYI-AS1	1	43453927..43456995	ENSG00000229348	0	#N/A	#N/A	#N/A	#N/A	#N/A	0	#N/A	#N/A	#N/A	#N/A	#N/A	0	#N/A	#N/A	#N/A	#N/A	#N/A	0	#N/A	#N/A	#N/A	#N/A	#N/A	0	0	0	0	0	0	0	0	0	0	0	0	0	0	0	0	0	0	0	0	0	0
PTPRF	1	43525187..43623666	ENSG00000142949	0.00602447	1.11373	0.155401	0.895389	0.938225	1	0.00559819	-1.40684	-0.492453	0.696445	0.851425	1	0.00385423	-1.72678	-0.788086	0.611809	0.801334	1	0.00602447	-2.5924	-1.37429	0.369286	0.733953	1	2	0.011985	1.37182	5.88394	1	0.00608837	0.696937	2.78058	0	0	0	0	0	0	0	0	0	0	0	0	1	0.0115627
KDM4A	1	43650149..43705518	ENSG00000066135	0.00771007	-1.546	-0.628539	0.690639	0.856643	1	0.00771007	-6.07532	-2.60296	0.303223	0.710738	1	0	#N/A	#N/A	#N/A	#N/A	#N/A	0.00412756	-4.0026	-2.00094	0.457819	0.733953	1	1	0.0123827	1.41734	2.94197	0	0	0	0	0	0	0	0	0	0	0	0	0	0	0	0	0	0
AL451062.4	1	43650149..43931014	ENSG00000284989	0	#N/A	#N/A	#N/A	#N/A	#N/A	0	#N/A	#N/A	#N/A	#N/A	#N/A	0.010227	3.49149	1.80384	0.488364	0.717792	1	0.010227	3.36336	1.7499	0.504941	0.733953	1	0	0	0	0	0	0	0	0	0	0	0	0	0	0	0	0	0	0	0	0	1	0.0306811
KDM4A-AS1	1	complement(43685123..43708138)	ENSG00000236200	0	#N/A	#N/A	#N/A	#N/A	#N/A	0	#N/A	#N/A	#N/A	#N/A	#N/A	0	#N/A	#N/A	#N/A	#N/A	#N/A	0	#N/A	#N/A	#N/A	#N/A	#N/A	0	0	0	0	0	0	0	0	0	0	0	0	0	0	0	0	0	0	0	0	0	0
ST3GAL3	1	43705824..43931165	ENSG00000126091	0.0010987	1.1193	0.162594	0.925602	0.938225	1	0.00102653	-3.49117	-1.80371	0.491476	0.710738	1	0	#N/A	#N/A	#N/A	#N/A	#N/A	0.0010987	-4.0026	-2.00094	0.457819	0.733953	1	1	0.00329611	0.377278	2.94197	0	0	0	0	0	0	0	0	0	0	0	0	0	0	0	0	0	0
AL451062.1	1	complement(43709392..43727343)	ENSG00000229444	0	#N/A	#N/A	#N/A	#N/A	#N/A	0	#N/A	#N/A	#N/A	#N/A	#N/A	0	#N/A	#N/A	#N/A	#N/A	#N/A	0	#N/A	#N/A	#N/A	#N/A	#N/A	0	0	0	0	0	0	0	0	0	0	0	0	0	0	0	0	0	0	0	0	0	0
AL451062.3	1	43716467..43716556	ENSG00000283414	0	#N/A	#N/A	#N/A	#N/A	#N/A	0	#N/A	#N/A	#N/A	#N/A	#N/A	0	#N/A	#N/A	#N/A	#N/A	#N/A	0	#N/A	#N/A	#N/A	#N/A	#N/A	0	0	0	0	0	0	0	0	0	0	0	0	0	0	0	0	0	0	0	0	0	0
AL451062.2	1	43743471..43743741	ENSG00000233674	0	#N/A	#N/A	#N/A	#N/A	#N/A	0	#N/A	#N/A	#N/A	#N/A	#N/A	0	#N/A	#N/A	#N/A	#N/A	#N/A	0	#N/A	#N/A	#N/A	#N/A	#N/A	0	0	0	0	0	0	0	0	0	0	0	0	0	0	0	0	0	0	0	0	0	0
MIR6079	1	43838622..43838683	ENSG00000283477	0	#N/A	#N/A	#N/A	#N/A	#N/A	0	#N/A	#N/A	#N/A	#N/A	#N/A	0	#N/A	#N/A	#N/A	#N/A	#N/A	0	#N/A	#N/A	#N/A	#N/A	#N/A	0	0	0	0	0	0	0	0	0	0	0	0	0	0	0	0	0	0	0	0	0	0
SHMT1P1	1	complement(43850300..43851611)	ENSG00000224751	0	#N/A	#N/A	#N/A	#N/A	#N/A	0	#N/A	#N/A	#N/A	#N/A	#N/A	0	#N/A	#N/A	#N/A	#N/A	#N/A	0	#N/A	#N/A	#N/A	#N/A	#N/A	0	0	0	0	0	0	0	0	0	0	0	0	0	0	0	0	0	0	0	0	0	0
ARTN	1	43933320..43937240	ENSG00000117407	0.00752145	-3.23989	-1.69594	0.521239	0.757646	1	0.00752145	-3.49123	-1.80374	0.491469	0.710738	1	0	#N/A	#N/A	#N/A	#N/A	#N/A	0	#N/A	#N/A	#N/A	#N/A	#N/A	0	0	0	0	0	0	0	0	0	0	0	0	0	0	0	0	0	0	0	0	0	0
AL357079.1	1	complement(43937918..43940781)	ENSG00000237950	0	#N/A	#N/A	#N/A	#N/A	#N/A	0	#N/A	#N/A	#N/A	#N/A	#N/A	0	#N/A	#N/A	#N/A	#N/A	#N/A	0	#N/A	#N/A	#N/A	#N/A	#N/A	0	0	0	0	0	0	0	0	0	0	0	0	0	0	0	0	0	0	0	0	0	0
AL357079.3	1	complement(43944370..43946551)	ENSG00000288573	0	#N/A	#N/A	#N/A	#N/A	#N/A	0	#N/A	#N/A	#N/A	#N/A	#N/A	0	#N/A	#N/A	#N/A	#N/A	#N/A	0	#N/A	#N/A	#N/A	#N/A	#N/A	0	0	0	0	0	0	0	0	0	0	0	0	0	0	0	0	0	0	0	0	0	0
IPO13	1	43946950..43968022	ENSG00000117408	0.00365911	-3.23971	-1.69586	0.521261	0.757646	1	0.00391043	1.02128	0.0303715	0.986084	0.999298	1	0.00391043	-3.86407	-1.95012	0.473491	0.717792	1	0	#N/A	#N/A	#N/A	#N/A	#N/A	0	0	0	0	0	0	0	0	0	0	0	0	0	0	0	0	0	0	0	0	0	0
AL357079.2	1	complement(43968351..43974821)	ENSG00000285649	0	#N/A	#N/A	#N/A	#N/A	#N/A	0	#N/A	#N/A	#N/A	#N/A	#N/A	0	#N/A	#N/A	#N/A	#N/A	#N/A	0	#N/A	#N/A	#N/A	#N/A	#N/A	0	0	0	0	0	0	0	0	0	0	0	0	0	0	0	0	0	0	0	0	0	0
DPH2	1	43970000..43973369	ENSG00000132768	0	#N/A	#N/A	#N/A	#N/A	#N/A	0	#N/A	#N/A	#N/A	#N/A	#N/A	0	#N/A	#N/A	#N/A	#N/A	#N/A	0	#N/A	#N/A	#N/A	#N/A	#N/A	0	0	0	0	0	0	0	0	0	0	0	0	0	0	0	0	0	0	0	0	0	0
ATP6V0B	1	43974487..43978295	ENSG00000117410	0.0133179	7.15691	2.83934	0.265991	0.757646	1	0	#N/A	#N/A	#N/A	#N/A	#N/A	0	#N/A	#N/A	#N/A	#N/A	#N/A	0.0133179	-6.88501	-2.78346	0.279911	0.733953	1	1	0.0198184	2.26844	2.94197	1	0.0201354	2.30491	2.78058	0	0	0	0	0	0	0	0	0	0	0	0	0	0
B4GALT2	1	43978943..43991170	ENSG00000117411	0	#N/A	#N/A	#N/A	#N/A	#N/A	0	#N/A	#N/A	#N/A	#N/A	#N/A	0	#N/A	#N/A	#N/A	#N/A	#N/A	0	#N/A	#N/A	#N/A	#N/A	#N/A	0	0	0	0	0	0	0	0	0	0	0	0	0	0	0	0	0	0	0	0	0	0
CCDC24	1	43991359..43996528	ENSG00000159214	0.0289717	1.36685	0.450851	0.67559	0.851552	1	0.0220375	-1.8255	-0.868291	0.455316	0.710738	1	0.018006	1.46299	0.548921	0.688127	0.853137	1	0.0289717	-1.61004	-0.687094	0.611393	0.822408	1	0	0	0	0	4	0.0732177	8.38124	11.1223	1	0.0136974	1.71914	2.70877	0	0	0	0	3	0.0540179	6.73297	8.69417	0	0
SLC6A9	1	complement(43991500..44031467)	ENSG00000196517	0.00414165	4.15071	2.05336	0.442501	0.757646	1	0.00707744	6.63149	2.72933	0.29002	0.710738	1	0.0238794	1.8641	0.898481	0.492552	0.722083	1	0.0238794	3.01622	1.59274	0.321031	0.733953	1	0	0	0	0	1	0.012425	1.42229	2.78058	0	0	0	0	0	0	0	0	2	0.0244447	3.04688	5.79611	2	0.0471936
AL139220.2	1	44030437..44115913	ENSG00000230615	0.00205847	4.15071	2.05336	0.442501	0.757646	1	0	#N/A	#N/A	#N/A	#N/A	#N/A	0	#N/A	#N/A	#N/A	#N/A	#N/A	0.00205847	-4.00256	-2.00092	0.457823	0.733953	1	0	0	0	0	1	0.00617542	0.706902	2.78058	0	0	0	0	0	0	0	0	0	0	0	0	0	0
AL139220.1	1	complement(44087958..44088477)	ENSG00000227163	0.0418068	4.15071	2.05336	0.442501	0.757646	1	0.0367589	3.85657	1.94732	0.470482	0.710738	1	0.0367589	-3.86398	-1.95009	0.4735	0.717792	1	0.0418068	-4.00256	-2.00092	0.457823	0.733953	1	0	0	0	0	1	0.12542	14.3569	2.78058	0	0	0	0	0	0	0	0	0	0	0	0	0	0
KRT8P47	1	complement(44103306..44104703)	ENSG00000271647	0	#N/A	#N/A	#N/A	#N/A	#N/A	0.0136728	3.85657	1.94732	0.470482	0.710738	1	0.0152969	-1.00661	-0.00951153	0.995642	0.996429	1	0.0152969	3.36325	1.74986	0.504954	0.733953	1	0	0	0	0	0	0	0	0	0	0	0	0	0	0	0	0	1	0.0458907	5.71998	2.89806	0	0
RN7SL479P	1	complement(44117098..44117397)	ENSG00000239560	0	#N/A	#N/A	#N/A	#N/A	#N/A	0	#N/A	#N/A	#N/A	#N/A	#N/A	0	#N/A	#N/A	#N/A	#N/A	#N/A	0	#N/A	#N/A	#N/A	#N/A	#N/A	0	0	0	0	0	0	0	0	0	0	0	0	0	0	0	0	0	0	0	0	0	0
KLF17	1	44118821..44135140	ENSG00000171872	0	#N/A	#N/A	#N/A	#N/A	#N/A	0.00627649	3.85661	1.94733	0.470478	0.710738	1	0.00627649	-3.86407	-1.95012	0.473491	0.717792	1	0	#N/A	#N/A	#N/A	#N/A	#N/A	0	0	0	0	0	0	0	0	0	0	0	0	0	0	0	0	0	0	0	0	0	0
AL356653.1	1	complement(44122153..44122512)	ENSG00000233514	0	#N/A	#N/A	#N/A	#N/A	#N/A	0	#N/A	#N/A	#N/A	#N/A	#N/A	0	#N/A	#N/A	#N/A	#N/A	#N/A	0	#N/A	#N/A	#N/A	#N/A	#N/A	0	0	0	0	0	0	0	0	0	0	0	0	0	0	0	0	0	0	0	0	0	0
KLF18	1	complement(44137821..44141631)	ENSG00000283039	0	#N/A	#N/A	#N/A	#N/A	#N/A	0	#N/A	#N/A	#N/A	#N/A	#N/A	0	#N/A	#N/A	#N/A	#N/A	#N/A	0	#N/A	#N/A	#N/A	#N/A	#N/A	0	0	0	0	0	0	0	0	0	0	0	0	0	0	0	0	0	0	0	0	0	0
AL359839.2	1	complement(44150594..44151753)	ENSG00000226804	0	#N/A	#N/A	#N/A	#N/A	#N/A	0	#N/A	#N/A	#N/A	#N/A	#N/A	0.0368708	6.10382	2.60971	0.299806	0.717792	1	0.0368708	5.86325	2.5517	0.316571	0.733953	1	0	0	0	0	0	0	0	0	0	0	0	0	0	0	0	0	2	0.110612	13.7871	5.79611	0	0
AL359839.1	1	complement(44153385..44153480)	ENSG00000200171	0	#N/A	#N/A	#N/A	#N/A	#N/A	0	#N/A	#N/A	#N/A	#N/A	#N/A	0	#N/A	#N/A	#N/A	#N/A	#N/A	0	#N/A	#N/A	#N/A	#N/A	#N/A	0	0	0	0	0	0	0	0	0	0	0	0	0	0	0	0	0	0	0	0	0	0
OOSP1P1	1	complement(44155028..44155301)	ENSG00000238037	0	#N/A	#N/A	#N/A	#N/A	#N/A	0	#N/A	#N/A	#N/A	#N/A	#N/A	0	#N/A	#N/A	#N/A	#N/A	#N/A	0	#N/A	#N/A	#N/A	#N/A	#N/A	0	0	0	0	0	0	0	0	0	0	0	0	0	0	0	0	0	0	0	0	0	0
AL035417.1	1	complement(44172506..44172719)	ENSG00000227994	0	#N/A	#N/A	#N/A	#N/A	#N/A	0	#N/A	#N/A	#N/A	#N/A	#N/A	0	#N/A	#N/A	#N/A	#N/A	#N/A	0	#N/A	#N/A	#N/A	#N/A	#N/A	0	0	0	0	0	0	0	0	0	0	0	0	0	0	0	0	0	0	0	0	0	0
AL035417.2	1	complement(44187943..44189049)	ENSG00000271329	0.21881	-1.14365	-0.193641	0.810339	0.938225	1	0.21881	-1.73753	-0.797035	0.338254	0.710738	1	0.119614	1.01793	0.0256432	0.980797	0.996429	1	0.176139	-1.43555	-0.521601	0.617594	0.828625	1	3	0.241929	27.6915	8.82591	2	0.163866	18.7578	5.56116	2	0.122622	15.3902	5.41755	3	0.165204	18.8605	6.32893	2	0.161194	20.0918	5.79611	0	0
DMAP1	1	44213455..44220681	ENSG00000178028	0	#N/A	#N/A	#N/A	#N/A	#N/A	0	#N/A	#N/A	#N/A	#N/A	#N/A	0	#N/A	#N/A	#N/A	#N/A	#N/A	0	#N/A	#N/A	#N/A	#N/A	#N/A	0	0	0	0	0	0	0	0	0	0	0	0	0	0	0	0	0	0	0	0	0	0
ERI3	1	complement(44221070..44355260)	ENSG00000117419	0	#N/A	#N/A	#N/A	#N/A	#N/A	0	#N/A	#N/A	#N/A	#N/A	#N/A	0	#N/A	#N/A	#N/A	#N/A	#N/A	0	#N/A	#N/A	#N/A	#N/A	#N/A	0	0	0	0	0	0	0	0	0	0	0	0	0	0	0	0	0	0	0	0	0	0
ERI3-IT1	1	complement(44243408..44244273)	ENSG00000233602	0	#N/A	#N/A	#N/A	#N/A	#N/A	0	#N/A	#N/A	#N/A	#N/A	#N/A	0	#N/A	#N/A	#N/A	#N/A	#N/A	0	#N/A	#N/A	#N/A	#N/A	#N/A	0	0	0	0	0	0	0	0	0	0	0	0	0	0	0	0	0	0	0	0	0	0
RNU6-369P	1	44390722..44390823	ENSG00000199385	0	#N/A	#N/A	#N/A	#N/A	#N/A	0	#N/A	#N/A	#N/A	#N/A	#N/A	0	#N/A	#N/A	#N/A	#N/A	#N/A	0	#N/A	#N/A	#N/A	#N/A	#N/A	0	0	0	0	0	0	0	0	0	0	0	0	0	0	0	0	0	0	0	0	0	0
RNF220	1	44405194..44651724	ENSG00000187147	0	#N/A	#N/A	#N/A	#N/A	#N/A	0	#N/A	#N/A	#N/A	#N/A	#N/A	0	#N/A	#N/A	#N/A	#N/A	#N/A	0	#N/A	#N/A	#N/A	#N/A	#N/A	0	0	0	0	0	0	0	0	0	0	0	0	0	0	0	0	0	0	0	0	0	0
MIR5584	1	44545493..44545552	ENSG00000263381	0	#N/A	#N/A	#N/A	#N/A	#N/A	0	#N/A	#N/A	#N/A	#N/A	#N/A	0	#N/A	#N/A	#N/A	#N/A	#N/A	0	#N/A	#N/A	#N/A	#N/A	#N/A	0	0	0	0	0	0	0	0	0	0	0	0	0	0	0	0	0	0	0	0	0	0
TMEM53	1	complement(44635238..44674481)	ENSG00000126106	0.0108258	-5.6058	-2.48692	0.323654	0.757646	1	0.0108258	-1.69908	-0.764751	0.620376	0.791053	1	0.00600536	-1.00661	-0.00951153	0.995642	0.996429	1	0.00600536	3.36325	1.74986	0.504954	0.733953	1	0	0	0	0	0	0	0	0	0	0	0	0	0	0	0	0	1	0.0180161	2.24558	2.89806	0	0
ARMH1	1	44674692..44725591	ENSG00000198520	0	#N/A	#N/A	#N/A	#N/A	#N/A	0	#N/A	#N/A	#N/A	#N/A	#N/A	0	#N/A	#N/A	#N/A	#N/A	#N/A	0	#N/A	#N/A	#N/A	#N/A	#N/A	0	0	0	0	0	0	0	0	0	0	0	0	0	0	0	0	0	0	0	0	0	0
RNU5F-1	1	complement(44721786..44721902)	ENSG00000199377	1.47647	-3.54528	-1.8259	0.0967432	0.757646	1	1.47647	-2.76252	-1.46598	0.139884	0.710738	1	1.24141	1.33396	0.415721	0.731449	0.881197	1	1.24141	1.76269	0.81778	0.545035	0.777516	1	1	0.548648	62.799	2.94197	1	0.557424	63.8085	2.78058	0	0	0	0	0	0	0	0	1	0.548335	68.3464	2.89806	3	3.17589
RNU5D-1	1	complement(44731055..44731170)	ENSG00000200169	0.344622	-5.60612	-2.487	0.323636	0.757646	1	0.344622	-1.69916	-0.764822	0.620341	0.791053	1	0.711836	1.72822	0.789289	0.641758	0.821242	1	0.711836	5.93842	2.57008	0.317962	0.733953	1	0	0	0	0	0	0	0	0	0	0	0	0	0	0	0	0	0	0	0	0	2	2.13551
KIF2C	1	44739818..44767767	ENSG00000142945	0.00596257	4.15071	2.05336	0.442501	0.757646	1	0	#N/A	#N/A	#N/A	#N/A	#N/A	0.0113238	3.49149	1.80384	0.488364	0.717792	1	0.0113238	-1.06232	-0.0872159	0.960053	0.969598	1	0	0	0	0	1	0.0178877	2.04761	2.78058	0	0	0	0	0	0	0	0	0	0	0	0	1	0.0339713
AL592166.1	1	complement(44759037..44775810)	ENSG00000225721	0	#N/A	#N/A	#N/A	#N/A	#N/A	0.0249864	3.85657	1.94732	0.470482	0.710738	1	0.0249864	-3.86398	-1.95009	0.4735	0.717792	1	0	#N/A	#N/A	#N/A	#N/A	#N/A	0	0	0	0	0	0	0	0	0	0	0	0	0	0	0	0	0	0	0	0	0	0
RPS8	1	44775251..44778779	ENSG00000142937	0.04979	-1.26361	-0.337546	0.751308	0.916012	1	0.04979	-3.161	-1.66038	0.199168	0.710738	1	0.0445378	1.50706	0.591733	0.681704	0.849727	1	0.0445378	-1.5883	-0.667482	0.603399	0.814348	1	2	0.0461645	5.28406	5.88394	3	0.0703545	8.05349	8.34174	0	0	0	0	0	0	0	0	0	0	0	0	3	0.133613
SNORD55	1	44775864..44775943	ENSG00000264294	0	#N/A	#N/A	#N/A	#N/A	#N/A	0	#N/A	#N/A	#N/A	#N/A	#N/A	0.516081	3.49149	1.80384	0.488364	0.717792	1	0.516081	3.36336	1.7499	0.504941	0.733953	1	0	0	0	0	0	0	0	0	0	0	0	0	0	0	0	0	0	0	0	0	1	1.54824
SNORD46	1	44776490..44776593	ENSG00000200913	0	#N/A	#N/A	#N/A	#N/A	#N/A	0	#N/A	#N/A	#N/A	#N/A	#N/A	0	#N/A	#N/A	#N/A	#N/A	#N/A	0	#N/A	#N/A	#N/A	#N/A	#N/A	0	0	0	0	0	0	0	0	0	0	0	0	0	0	0	0	0	0	0	0	0	0
SNORD38A	1	44777843..44777912	ENSG00000202031	0	#N/A	#N/A	#N/A	#N/A	#N/A	0	#N/A	#N/A	#N/A	#N/A	#N/A	0	#N/A	#N/A	#N/A	#N/A	#N/A	0	#N/A	#N/A	#N/A	#N/A	#N/A	0	0	0	0	0	0	0	0	0	0	0	0	0	0	0	0	0	0	0	0	0	0
SNORD38B_1	1	44778390..44778456	ENSG00000207421	0	#N/A	#N/A	#N/A	#N/A	#N/A	0	#N/A	#N/A	#N/A	#N/A	#N/A	0.616217	3.49149	1.80384	0.488364	0.717792	1	0.616217	3.36336	1.7499	0.504941	0.733953	1	0	0	0	0	0	0	0	0	0	0	0	0	0	0	0	0	0	0	0	0	1	1.84865
SNORD38B_2	1	44778390..44778458	ENSG00000281859	0	#N/A	#N/A	#N/A	#N/A	#N/A	0	#N/A	#N/A	#N/A	#N/A	#N/A	0	#N/A	#N/A	#N/A	#N/A	#N/A	0	#N/A	#N/A	#N/A	#N/A	#N/A	0	0	0	0	0	0	0	0	0	0	0	0	0	0	0	0	0	0	0	0	0	0
RPS15AP11	1	complement(44780331..44780715)	ENSG00000234093	0	#N/A	#N/A	#N/A	#N/A	#N/A	0	#N/A	#N/A	#N/A	#N/A	#N/A	0	#N/A	#N/A	#N/A	#N/A	#N/A	0	#N/A	#N/A	#N/A	#N/A	#N/A	0	0	0	0	0	0	0	0	0	0	0	0	0	0	0	0	0	0	0	0	0	0
BEST4	1	complement(44783585..44788170)	ENSG00000142959	0	#N/A	#N/A	#N/A	#N/A	#N/A	0	#N/A	#N/A	#N/A	#N/A	#N/A	0	#N/A	#N/A	#N/A	#N/A	#N/A	0	#N/A	#N/A	#N/A	#N/A	#N/A	0	0	0	0	0	0	0	0	0	0	0	0	0	0	0	0	0	0	0	0	0	0
PLK3	1	44800377..44805990	ENSG00000173846	0.0055783	-3.23971	-1.69586	0.521261	0.757646	1	0.0055783	-3.49106	-1.80367	0.491488	0.710738	1	0	#N/A	#N/A	#N/A	#N/A	#N/A	0	#N/A	#N/A	#N/A	#N/A	#N/A	0	0	0	0	0	0	0	0	0	0	0	0	0	0	0	0	0	0	0	0	0	0
TCTEX1D4	1	complement(44805913..44806675)	ENSG00000188396	0	#N/A	#N/A	#N/A	#N/A	#N/A	0	#N/A	#N/A	#N/A	#N/A	#N/A	0	#N/A	#N/A	#N/A	#N/A	#N/A	0	#N/A	#N/A	#N/A	#N/A	#N/A	0	0	0	0	0	0	0	0	0	0	0	0	0	0	0	0	0	0	0	0	0	0
BTBD19	1	44808482..44815585	ENSG00000222009	0	#N/A	#N/A	#N/A	#N/A	#N/A	0.00563458	3.85661	1.94733	0.470478	0.710738	1	0.00563458	-3.86407	-1.95012	0.473491	0.717792	1	0	#N/A	#N/A	#N/A	#N/A	#N/A	0	0	0	0	0	0	0	0	0	0	0	0	0	0	0	0	0	0	0	0	0	0
PTCH2	1	complement(44819844..44843253)	ENSG00000117425	0	#N/A	#N/A	#N/A	#N/A	#N/A	0	#N/A	#N/A	#N/A	#N/A	#N/A	0	#N/A	#N/A	#N/A	#N/A	#N/A	0	#N/A	#N/A	#N/A	#N/A	#N/A	0	0	0	0	0	0	0	0	0	0	0	0	0	0	0	0	0	0	0	0	0	0
RNU5E-6P	1	complement(44819883..44819997)	ENSG00000202444	2.04846	-3.29642	-1.7209	0.0785587	0.757646	1	2.04846	-1.93543	-0.952654	0.217612	0.710738	1	8.62922	4.75033	2.24803	0.0473725	0.717792	1	8.62922	8.38023	3.06699	0.0211	0.733953	1	1	0.55819	63.8911	2.94197	2	1.13424	129.836	5.56116	0	0	0	0	0	0	0	0	2	1.11574	139.07	5.79611	23	24.7719
AL136380.1	1	complement(44843921..44844082)	ENSG00000226499	0	#N/A	#N/A	#N/A	#N/A	#N/A	0.106887	3.85656	1.94732	0.470482	0.710738	1	0.254855	-1.00658	-0.00946699	0.995662	0.996429	1	0.254855	3.36336	1.7499	0.504941	0.733953	1	0	0	0	0	0	0	0	0	0	0	0	0	0	0	0	0	0	0	0	0	1	0.764565
EIF2B3	1	complement(44850522..44986722)	ENSG00000070785	0	#N/A	#N/A	#N/A	#N/A	#N/A	0	#N/A	#N/A	#N/A	#N/A	#N/A	0	#N/A	#N/A	#N/A	#N/A	#N/A	0	#N/A	#N/A	#N/A	#N/A	#N/A	0	0	0	0	0	0	0	0	0	0	0	0	0	0	0	0	0	0	0	0	0	0
RNA5SP47	1	44932323..44932431	ENSG00000253039	0	#N/A	#N/A	#N/A	#N/A	#N/A	0	#N/A	#N/A	#N/A	#N/A	#N/A	0	#N/A	#N/A	#N/A	#N/A	#N/A	0	#N/A	#N/A	#N/A	#N/A	#N/A	0	0	0	0	0	0	0	0	0	0	0	0	0	0	0	0	0	0	0	0	0	0
CCNB1IP1P1	1	44958557..44959395	ENSG00000229815	0.0518225	1.11537	0.157525	0.908685	0.938225	1	0.0459483	-6.05771	-2.59877	0.297622	0.710738	1	0.074698	6.07359	2.60255	0.292899	0.717792	1	0.074698	-1.05343	-0.0751008	0.959831	0.969598	1	0	0	0	0	2	0.155468	17.7964	5.56116	0	0	0	0	0	0	0	0	1	0.0764663	9.53102	2.89806	1	0.147628
PPIAP35	1	complement(44988234..44988725)	ENSG00000232369	0	#N/A	#N/A	#N/A	#N/A	#N/A	0	#N/A	#N/A	#N/A	#N/A	#N/A	0	#N/A	#N/A	#N/A	#N/A	#N/A	0	#N/A	#N/A	#N/A	#N/A	#N/A	0	0	0	0	0	0	0	0	0	0	0	0	0	0	0	0	0	0	0	0	0	0
MRPS17P1	1	complement(44988705..44991834)	ENSG00000268949	0	#N/A	#N/A	#N/A	#N/A	#N/A	0	#N/A	#N/A	#N/A	#N/A	#N/A	0	#N/A	#N/A	#N/A	#N/A	#N/A	0	#N/A	#N/A	#N/A	#N/A	#N/A	0	0	0	0	0	0	0	0	0	0	0	0	0	0	0	0	0	0	0	0	0	0
HECTD3	1	complement(45002540..45011324)	ENSG00000126107	0.0863397	1.28259	0.359056	0.567584	0.776523	1	0.0723393	-1.56336	-0.644647	0.301242	0.710738	1	0.103487	1.60324	0.68099	0.395739	0.717792	1	0.103487	-1.20398	-0.267806	0.742269	0.897323	1	6	0.0759367	8.69182	17.6518	9	0.115727	13.2473	25.0252	7	0.0673552	8.45369	18.9614	6	0.0518543	5.91995	12.6579	5	0.0632445	7.88301	14.4903	8	0.195362
UROD	1	45010950..45015575	ENSG00000126088	0	#N/A	#N/A	#N/A	#N/A	#N/A	0	#N/A	#N/A	#N/A	#N/A	#N/A	0	#N/A	#N/A	#N/A	#N/A	#N/A	0	#N/A	#N/A	#N/A	#N/A	#N/A	0	0	0	0	0	0	0	0	0	0	0	0	0	0	0	0	0	0	0	0	0	0
ZSWIM5	1	complement(45016399..45306209)	ENSG00000162415	0	#N/A	#N/A	#N/A	#N/A	#N/A	0	#N/A	#N/A	#N/A	#N/A	#N/A	0	#N/A	#N/A	#N/A	#N/A	#N/A	0	#N/A	#N/A	#N/A	#N/A	#N/A	0	0	0	0	0	0	0	0	0	0	0	0	0	0	0	0	0	0	0	0	0	0
OSTCP5	1	complement(45069977..45070429)	ENSG00000234315	0	#N/A	#N/A	#N/A	#N/A	#N/A	0	#N/A	#N/A	#N/A	#N/A	#N/A	0	#N/A	#N/A	#N/A	#N/A	#N/A	0	#N/A	#N/A	#N/A	#N/A	#N/A	0	0	0	0	0	0	0	0	0	0	0	0	0	0	0	0	0	0	0	0	0	0
LINC01144	1	45303910..45305619	ENSG00000281912	0	#N/A	#N/A	#N/A	#N/A	#N/A	0	#N/A	#N/A	#N/A	#N/A	#N/A	0	#N/A	#N/A	#N/A	#N/A	#N/A	0	#N/A	#N/A	#N/A	#N/A	#N/A	0	0	0	0	0	0	0	0	0	0	0	0	0	0	0	0	0	0	0	0	0	0
HPDL	1	45326895..45328679	ENSG00000186603	0	#N/A	#N/A	#N/A	#N/A	#N/A	0	#N/A	#N/A	#N/A	#N/A	#N/A	0	#N/A	#N/A	#N/A	#N/A	#N/A	0	#N/A	#N/A	#N/A	#N/A	#N/A	0	0	0	0	0	0	0	0	0	0	0	0	0	0	0	0	0	0	0	0	0	0
MUTYH	1	complement(45329163..45340893)	ENSG00000132781	0	#N/A	#N/A	#N/A	#N/A	#N/A	0	#N/A	#N/A	#N/A	#N/A	#N/A	0.00712697	3.49149	1.80384	0.488364	0.717792	1	0.00712697	3.36336	1.7499	0.504941	0.733953	1	0	0	0	0	0	0	0	0	0	0	0	0	0	0	0	0	0	0	0	0	1	0.0213809
AL451136.1	1	complement(45329262..45491155)	ENSG00000288208	0	#N/A	#N/A	#N/A	#N/A	#N/A	0	#N/A	#N/A	#N/A	#N/A	#N/A	0	#N/A	#N/A	#N/A	#N/A	#N/A	0	#N/A	#N/A	#N/A	#N/A	#N/A	0	0	0	0	0	0	0	0	0	0	0	0	0	0	0	0	0	0	0	0	0	0
TOE1	1	45340052..45343973	ENSG00000132773	0.0169564	-5.60598	-2.48697	0.323644	0.757646	1	0.0169564	-6.0579	-2.59882	0.304731	0.710738	1	0.0175091	3.49149	1.80384	0.488364	0.717792	1	0.0175091	3.36336	1.7499	0.504941	0.733953	1	0	0	0	0	0	0	0	0	0	0	0	0	0	0	0	0	0	0	0	0	1	0.0525274
TESK2	1	complement(45343883..45491163)	ENSG00000070759	0.313588	1.06833	0.0953571	0.855749	0.938225	1	0.313588	-1.0193	-0.0275783	0.947837	0.999298	1	0.291777	-1.2087	-0.273461	0.690922	0.854594	1	0.304272	-1.25893	-0.332202	0.678882	0.854931	1	17	0.328792	37.634	50.0135	17	0.334051	38.2389	47.2698	17	0.249974	31.374	46.0492	27	0.35659	40.7101	56.9604	7	0.135308	16.8652	20.2864	9	0.335865
PPIAP36	1	45415020..45415344	ENSG00000236872	0	#N/A	#N/A	#N/A	#N/A	#N/A	0	#N/A	#N/A	#N/A	#N/A	#N/A	0	#N/A	#N/A	#N/A	#N/A	#N/A	0	#N/A	#N/A	#N/A	#N/A	#N/A	0	0	0	0	0	0	0	0	0	0	0	0	0	0	0	0	0	0	0	0	0	0
CCDC163	1	complement(45493866..45500079)	ENSG00000280670	0.00724864	-3.23989	-1.69594	0.521239	0.757646	1	0.00724864	-3.49123	-1.80374	0.491469	0.710738	1	0	#N/A	#N/A	#N/A	#N/A	#N/A	0	#N/A	#N/A	#N/A	#N/A	#N/A	0	0	0	0	0	0	0	0	0	0	0	0	0	0	0	0	0	0	0	0	0	0
MMACHC	1	45500300..45513382	ENSG00000132763	0	#N/A	#N/A	#N/A	#N/A	#N/A	0	#N/A	#N/A	#N/A	#N/A	#N/A	0	#N/A	#N/A	#N/A	#N/A	#N/A	0	#N/A	#N/A	#N/A	#N/A	#N/A	0	0	0	0	0	0	0	0	0	0	0	0	0	0	0	0	0	0	0	0	0	0
PRDX1	1	complement(45511036..45523047)	ENSG00000117450	0.117712	-1.56881	-0.649666	0.483224	0.757646	1	0.117712	-2.76289	-1.46618	0.153889	0.710738	1	0.0823534	1.13616	0.184162	0.897982	0.996429	1	0.0823534	-1.55587	-0.637721	0.628772	0.838627	1	1	0.0426807	4.88529	2.94197	4	0.173454	19.8553	11.1223	0	0	0	0	0	0	0	0	0	0	0	0	3	0.24706
HMGB1P48	1	45530927..45532139	ENSG00000234379	0	#N/A	#N/A	#N/A	#N/A	#N/A	0	#N/A	#N/A	#N/A	#N/A	#N/A	0	#N/A	#N/A	#N/A	#N/A	#N/A	0	#N/A	#N/A	#N/A	#N/A	#N/A	0	0	0	0	0	0	0	0	0	0	0	0	0	0	0	0	0	0	0	0	0	0
AKR1A1	1	45550543..45570049	ENSG00000117448	0.00640553	-3.23981	-1.69591	0.521249	0.757646	1	0.00640553	-3.49117	-1.80371	0.491476	0.710738	1	0	#N/A	#N/A	#N/A	#N/A	#N/A	0	#N/A	#N/A	#N/A	#N/A	#N/A	0	0	0	0	0	0	0	0	0	0	0	0	0	0	0	0	0	0	0	0	0	0
AL355480.3	1	complement(45580892..45580996)	ENSG00000281133	0	#N/A	#N/A	#N/A	#N/A	#N/A	0	#N/A	#N/A	#N/A	#N/A	#N/A	0	#N/A	#N/A	#N/A	#N/A	#N/A	0	#N/A	#N/A	#N/A	#N/A	#N/A	0	0	0	0	0	0	0	0	0	0	0	0	0	0	0	0	0	0	0	0	0	0
AL355480.1	1	complement(45581219..45581321)	ENSG00000280836	0	#N/A	#N/A	#N/A	#N/A	#N/A	0	#N/A	#N/A	#N/A	#N/A	#N/A	0	#N/A	#N/A	#N/A	#N/A	#N/A	0	#N/A	#N/A	#N/A	#N/A	#N/A	0	0	0	0	0	0	0	0	0	0	0	0	0	0	0	0	0	0	0	0	0	0
NASP	1	45583846..45618904	ENSG00000132780	0.0187405	-1.7213	-0.7835	0.401448	0.757646	1	0.021892	1.2421	0.312787	0.679543	0.842848	1	0.021892	-3.02041	-1.59474	0.158485	0.717792	1	0.0101224	-1.3595	-0.443074	0.738337	0.895406	1	0	0	0	0	1	0.00785388	0.899035	2.78058	3	0.0176314	2.2129	8.12632	0	0	0	0	2	0.0154516	1.92595	5.79611	1	0.0149156
AL355480.2	1	complement(45592722..45592814)	ENSG00000281112	0	#N/A	#N/A	#N/A	#N/A	#N/A	0	#N/A	#N/A	#N/A	#N/A	#N/A	0	#N/A	#N/A	#N/A	#N/A	#N/A	0	#N/A	#N/A	#N/A	#N/A	#N/A	0	0	0	0	0	0	0	0	0	0	0	0	0	0	0	0	0	0	0	0	0	0
AL355480.4	1	complement(45605657..45605730)	ENSG00000281825	0	#N/A	#N/A	#N/A	#N/A	#N/A	0	#N/A	#N/A	#N/A	#N/A	#N/A	0	#N/A	#N/A	#N/A	#N/A	#N/A	0	#N/A	#N/A	#N/A	#N/A	#N/A	0	0	0	0	0	0	0	0	0	0	0	0	0	0	0	0	0	0	0	0	0	0
CCDC17	1	complement(45620044..45624057)	ENSG00000159588	0.00643914	1.11933	0.162639	0.925582	0.938225	1	0.00596862	1.02128	0.0303715	0.986084	0.999298	1	0.029246	2.46268	1.30023	0.381265	0.717792	1	0.029246	2.32427	1.21677	0.418071	0.733953	1	1	0.0193174	2.2111	2.94197	0	0	0	0	0	0	0	0	1	0.0131911	1.50597	2.10964	0	0	0	0	2	0.0745468
GPBP1L1	1	complement(45627304..45688113)	ENSG00000159592	0.00518546	-5.60595	-2.48696	0.323646	0.757646	1	0.00518546	-6.05782	-2.5988	0.297617	0.710738	1	0.00287704	3.49137	1.80379	0.488377	0.717792	1	0.00287704	3.36325	1.74986	0.504954	0.733953	1	0	0	0	0	0	0	0	0	0	0	0	0	0	0	0	0	1	0.00863113	1.07581	2.89806	0	0
RPS15AP10	1	complement(45645816..45646197)	ENSG00000225447	0	#N/A	#N/A	#N/A	#N/A	#N/A	0.0519207	3.85661	1.94733	0.470478	0.710738	1	0.0519207	-3.86407	-1.95012	0.473491	0.717792	1	0	#N/A	#N/A	#N/A	#N/A	#N/A	0	0	0	0	0	0	0	0	0	0	0	0	0	0	0	0	0	0	0	0	0	0
AL604028.2	1	complement(45651039..45651826)	ENSG00000234329	0.0489131	-5.60595	-2.48696	0.323646	0.757646	1	0.0494268	1.01202	0.0172403	0.989623	0.999298	1	0.0494268	-6.62862	-2.72871	0.294672	0.717792	1	0	#N/A	#N/A	#N/A	#N/A	#N/A	0	0	0	0	0	0	0	0	0	0	0	0	0	0	0	0	0	0	0	0	0	0
TMEM69	1	45688181..45694436	ENSG00000159596	0.0146056	1.11927	0.162557	0.925618	0.938225	1	0.0136413	-3.49123	-1.80374	0.491469	0.710738	1	0	#N/A	#N/A	#N/A	#N/A	#N/A	0.0146056	-4.0026	-2.00094	0.457819	0.733953	1	1	0.0438169	5.01535	2.94197	0	0	0	0	0	0	0	0	0	0	0	0	0	0	0	0	0	0
IPP	1	complement(45694324..45750653)	ENSG00000197429	0.00577057	4.15076	2.05338	0.442497	0.757646	1	0	#N/A	#N/A	#N/A	#N/A	#N/A	0	#N/A	#N/A	#N/A	#N/A	#N/A	0.00577057	-4.0026	-2.00094	0.457819	0.733953	1	1	0.0173117	1.98152	2.94197	0	0	0	0	0	0	0	0	0	0	0	0	0	0	0	0	0	0
AL604028.1	1	complement(45694684..45697075)	ENSG00000230896	0	#N/A	#N/A	#N/A	#N/A	#N/A	0	#N/A	#N/A	#N/A	#N/A	#N/A	0	#N/A	#N/A	#N/A	#N/A	#N/A	0	#N/A	#N/A	#N/A	#N/A	#N/A	0	0	0	0	0	0	0	0	0	0	0	0	0	0	0	0	0	0	0	0	0	0
AL603882.1	1	45781277..45781957	ENSG00000236111	0	#N/A	#N/A	#N/A	#N/A	#N/A	0	#N/A	#N/A	#N/A	#N/A	#N/A	0	#N/A	#N/A	#N/A	#N/A	#N/A	0	#N/A	#N/A	#N/A	#N/A	#N/A	0	0	0	0	0	0	0	0	0	0	0	0	0	0	0	0	0	0	0	0	0	0
MAST2	1	45786987..46036122	ENSG00000086015	0.00201785	4.15061	2.05332	0.44251	0.757646	1	0.00246015	3.85661	1.94733	0.470478	0.710738	1	0.00265258	-1.00664	-0.00954579	0.995626	0.996429	1	0.00265258	-1.06232	-0.0872148	0.960054	0.969598	1	0	0	0	0	0	0	0	0	1	0.00605354	0.759775	2.70877	0	0	0	0	1	0.00795773	0.991879	2.89806	0	0
TMA16P2	1	complement(45846994..45847594)	ENSG00000232467	0	#N/A	#N/A	#N/A	#N/A	#N/A	0	#N/A	#N/A	#N/A	#N/A	#N/A	0	#N/A	#N/A	#N/A	#N/A	#N/A	0	#N/A	#N/A	#N/A	#N/A	#N/A	0	0	0	0	0	0	0	0	0	0	0	0	0	0	0	0	0	0	0	0	0	0
PIK3R3	1	complement(46040140..46133036)	ENSG00000117461	0	#N/A	#N/A	#N/A	#N/A	#N/A	0	#N/A	#N/A	#N/A	#N/A	#N/A	0.011163	6.18331	2.62838	0.302702	0.717792	1	0.011163	5.93842	2.57008	0.318074	0.733953	1	0	0	0	0	0	0	0	0	0	0	0	0	0	0	0	0	0	0	0	0	2	0.0334891
AL358075.4	1	complement(46043661..46176488)	ENSG00000278139	0	#N/A	#N/A	#N/A	#N/A	#N/A	0	#N/A	#N/A	#N/A	#N/A	#N/A	0	#N/A	#N/A	#N/A	#N/A	#N/A	0	#N/A	#N/A	#N/A	#N/A	#N/A	0	0	0	0	0	0	0	0	0	0	0	0	0	0	0	0	0	0	0	0	0	0
AL358075.1	1	46046818..46048368	ENSG00000226957	0	#N/A	#N/A	#N/A	#N/A	#N/A	0	#N/A	#N/A	#N/A	#N/A	#N/A	0	#N/A	#N/A	#N/A	#N/A	#N/A	0	#N/A	#N/A	#N/A	#N/A	#N/A	0	0	0	0	0	0	0	0	0	0	0	0	0	0	0	0	0	0	0	0	0	0
AL358075.3	1	46104950..46105175	ENSG00000233114	0	#N/A	#N/A	#N/A	#N/A	#N/A	0	#N/A	#N/A	#N/A	#N/A	#N/A	0	#N/A	#N/A	#N/A	#N/A	#N/A	0	#N/A	#N/A	#N/A	#N/A	#N/A	0	0	0	0	0	0	0	0	0	0	0	0	0	0	0	0	0	0	0	0	0	0
AL358075.2	1	46134531..46139081	ENSG00000227857	0	#N/A	#N/A	#N/A	#N/A	#N/A	0	#N/A	#N/A	#N/A	#N/A	#N/A	0	#N/A	#N/A	#N/A	#N/A	#N/A	0	#N/A	#N/A	#N/A	#N/A	#N/A	0	0	0	0	0	0	0	0	0	0	0	0	0	0	0	0	0	0	0	0	0	0
TSPAN1	1	46175073..46185962	ENSG00000117472	0.0325292	-1.16435	-0.219526	0.835678	0.938225	1	0.0479358	1.46473	0.550632	0.572031	0.791053	1	0.0623596	1.01942	0.0277486	0.978333	0.996429	1	0.0623596	1.80239	0.849914	0.436249	0.733953	1	1	0.0270851	3.1002	2.94197	1	0.0275184	3.15004	2.78058	1	0.0205923	2.58452	2.70877	3	0.0554863	6.33459	6.32893	1	0.0270697	3.37406	2.89806	2	0.104523
P3R3URF	1	complement(46175486..46176478)	ENSG00000250719	0	#N/A	#N/A	#N/A	#N/A	#N/A	0	#N/A	#N/A	#N/A	#N/A	#N/A	0	#N/A	#N/A	#N/A	#N/A	#N/A	0	#N/A	#N/A	#N/A	#N/A	#N/A	0	0	0	0	0	0	0	0	0	0	0	0	0	0	0	0	0	0	0	0	0	0
POMGNT1	1	complement(46188682..46220305)	ENSG00000085998	0.00345731	4.15076	2.05338	0.442497	0.757646	1	0	#N/A	#N/A	#N/A	#N/A	#N/A	0.00667095	3.49149	1.80384	0.488364	0.717792	1	0.00667095	-1.06233	-0.0872308	0.960046	0.969598	1	1	0.0103719	1.18718	2.94197	0	0	0	0	0	0	0	0	0	0	0	0	0	0	0	0	1	0.0200129
LURAP1	1	46203334..46221256	ENSG00000171357	0	#N/A	#N/A	#N/A	#N/A	#N/A	0	#N/A	#N/A	#N/A	#N/A	#N/A	0	#N/A	#N/A	#N/A	#N/A	#N/A	0	#N/A	#N/A	#N/A	#N/A	#N/A	0	0	0	0	0	0	0	0	0	0	0	0	0	0	0	0	0	0	0	0	0	0
RAD54L	1	46246461..46278480	ENSG00000085999	0.00490232	1.11926	0.162543	0.925626	0.938225	1	0.00490232	-3.49117	-1.80371	0.491476	0.710738	1	0.00358298	3.49098	1.80363	0.488422	0.717792	1	0.00398918	-1.06244	-0.0873768	0.959981	0.969598	1	0	0	0	0	0	0	0	0	1	0.0119676	1.50204	2.70877	1	0.0107489	1.22715	2.10964	0	0	0	0	0	0
LRRC41	1	complement(46261196..46303608)	ENSG00000132128	0.00464515	-1.54596	-0.628502	0.684355	0.851552	1	0.00464515	-6.058	-2.59884	0.297608	0.710738	1	0	#N/A	#N/A	#N/A	#N/A	#N/A	0.00248632	-4.0026	-2.00094	0.457819	0.733953	1	1	0.00745896	0.853763	2.94197	0	0	0	0	0	0	0	0	0	0	0	0	0	0	0	0	0	0
UQCRH	1	46303698..46316776	ENSG00000173660	0.104351	-1.22058	-0.287567	0.79204	0.938225	1	0.104351	-19.1614	-4.26013	0.0854661	0.710738	1	0.046735	6.07359	2.60255	0.292899	0.717792	1	0.0800363	-2.36355	-1.24096	0.360429	0.733953	1	4	0.191474	21.9164	11.7679	1	0.0486343	5.56718	2.78058	0	0	0	0	0	0	0	0	1	0.0478413	5.96311	2.89806	1	0.0923636
NSUN4	1	46340177..46365152	ENSG00000117481	0.00219166	-3.23971	-1.69586	0.521261	0.757646	1	0.00219166	1.02126	0.0303534	0.986093	0.999298	1	0.00204484	-1.00673	-0.00967577	0.995567	0.996429	1	0.00172548	3.36287	1.74969	0.504999	0.733953	1	0	0	0	0	0	0	0	0	0	0	0	0	1	0.00517645	0.590969	2.10964	0	0	0	0	0	0
AL122001.1	1	46370586..46370955	ENSG00000225779	0	#N/A	#N/A	#N/A	#N/A	#N/A	0	#N/A	#N/A	#N/A	#N/A	#N/A	0	#N/A	#N/A	#N/A	#N/A	#N/A	0	#N/A	#N/A	#N/A	#N/A	#N/A	0	0	0	0	0	0	0	0	0	0	0	0	0	0	0	0	0	0	0	0	0	0
FAAH	1	46394317..46413848	ENSG00000117480	0	#N/A	#N/A	#N/A	#N/A	#N/A	0	#N/A	#N/A	#N/A	#N/A	#N/A	0	#N/A	#N/A	#N/A	#N/A	#N/A	0	#N/A	#N/A	#N/A	#N/A	#N/A	0	0	0	0	0	0	0	0	0	0	0	0	0	0	0	0	0	0	0	0	0	0
FAAHP1	1	46432129..46482493	ENSG00000232022	0	#N/A	#N/A	#N/A	#N/A	#N/A	0	#N/A	#N/A	#N/A	#N/A	#N/A	0	#N/A	#N/A	#N/A	#N/A	#N/A	0	#N/A	#N/A	#N/A	#N/A	#N/A	0	0	0	0	0	0	0	0	0	0	0	0	0	0	0	0	0	0	0	0	0	0
LINC01398	1	complement(46446600..46451317)	ENSG00000224863	0	#N/A	#N/A	#N/A	#N/A	#N/A	0	#N/A	#N/A	#N/A	#N/A	#N/A	0	#N/A	#N/A	#N/A	#N/A	#N/A	0	#N/A	#N/A	#N/A	#N/A	#N/A	0	0	0	0	0	0	0	0	0	0	0	0	0	0	0	0	0	0	0	0	0	0
DMBX1	1	46489836..46516216	ENSG00000197587	0	#N/A	#N/A	#N/A	#N/A	#N/A	0	#N/A	#N/A	#N/A	#N/A	#N/A	0	#N/A	#N/A	#N/A	#N/A	#N/A	0	#N/A	#N/A	#N/A	#N/A	#N/A	0	0	0	0	0	0	0	0	0	0	0	0	0	0	0	0	0	0	0	0	0	0
TMEM275	1	complement(46532166..46543969)	ENSG00000282881	0	#N/A	#N/A	#N/A	#N/A	#N/A	0	#N/A	#N/A	#N/A	#N/A	#N/A	0	#N/A	#N/A	#N/A	#N/A	#N/A	0	#N/A	#N/A	#N/A	#N/A	#N/A	0	0	0	0	0	0	0	0	0	0	0	0	0	0	0	0	0	0	0	0	0	0
MKNK1-AS1	1	46538611..46570255	ENSG00000269956	0	#N/A	#N/A	#N/A	#N/A	#N/A	0	#N/A	#N/A	#N/A	#N/A	#N/A	0	#N/A	#N/A	#N/A	#N/A	#N/A	0	#N/A	#N/A	#N/A	#N/A	#N/A	0	0	0	0	0	0	0	0	0	0	0	0	0	0	0	0	0	0	0	0	0	0
KNCN	1	complement(46545644..46551527)	ENSG00000162456	0	#N/A	#N/A	#N/A	#N/A	#N/A	0	#N/A	#N/A	#N/A	#N/A	#N/A	0	#N/A	#N/A	#N/A	#N/A	#N/A	0	#N/A	#N/A	#N/A	#N/A	#N/A	0	0	0	0	0	0	0	0	0	0	0	0	0	0	0	0	0	0	0	0	0	0
MKNK1	1	complement(46557408..46616843)	ENSG00000079277	0.0174162	2.4314	1.28179	0.20557	0.757646	1	0.00725254	1.00827	0.0118835	0.991497	0.999298	1	0.007766	-1.4067	-0.49231	0.709878	0.86629	1	0.0174162	-3.2585	-1.70421	0.159993	0.733953	1	2	0.0159087	1.82094	5.88394	3	0.0242448	2.77531	8.34174	2	0.0120951	1.51804	5.41755	0	0	0	0	1	0.00794984	0.990895	2.89806	1	0.0153481
MOB3C	1	complement(46607715..46616891)	ENSG00000142961	0	#N/A	#N/A	#N/A	#N/A	#N/A	0	#N/A	#N/A	#N/A	#N/A	#N/A	0	#N/A	#N/A	#N/A	#N/A	#N/A	0	#N/A	#N/A	#N/A	#N/A	#N/A	0	0	0	0	0	0	0	0	0	0	0	0	0	0	0	0	0	0	0	0	0	0
ATPAF1	1	complement(46632737..46673867)	ENSG00000123472	0	#N/A	#N/A	#N/A	#N/A	#N/A	0	#N/A	#N/A	#N/A	#N/A	#N/A	0	#N/A	#N/A	#N/A	#N/A	#N/A	0	#N/A	#N/A	#N/A	#N/A	#N/A	0	0	0	0	0	0	0	0	0	0	0	0	0	0	0	0	0	0	0	0	0	0
NENFP1	1	complement(46665910..46666375)	ENSG00000233647	0	#N/A	#N/A	#N/A	#N/A	#N/A	0	#N/A	#N/A	#N/A	#N/A	#N/A	0	#N/A	#N/A	#N/A	#N/A	#N/A	0	#N/A	#N/A	#N/A	#N/A	#N/A	0	0	0	0	0	0	0	0	0	0	0	0	0	0	0	0	0	0	0	0	0	0
TEX38	1	46668855..46673594	ENSG00000186118	0.0148494	4.15071	2.05336	0.442501	0.757646	1	0	#N/A	#N/A	#N/A	#N/A	#N/A	0	#N/A	#N/A	#N/A	#N/A	#N/A	0.0148494	-4.00256	-2.00092	0.457823	0.733953	1	0	0	0	0	1	0.0445482	5.09945	2.78058	0	0	0	0	0	0	0	0	0	0	0	0	0	0
EFCAB14-AS1	1	46674036..46692098	ENSG00000228237	0	#N/A	#N/A	#N/A	#N/A	#N/A	0	#N/A	#N/A	#N/A	#N/A	#N/A	0	#N/A	#N/A	#N/A	#N/A	#N/A	0	#N/A	#N/A	#N/A	#N/A	#N/A	0	0	0	0	0	0	0	0	0	0	0	0	0	0	0	0	0	0	0	0	0	0
EFCAB14	1	complement(46675159..46719114)	ENSG00000159658	0.00924109	-2.19836	-1.13643	0.436122	0.757646	1	0.00924109	-8.62439	-3.10842	0.203044	0.710738	1	0	#N/A	#N/A	#N/A	#N/A	#N/A	0.00337763	-4.0026	-2.00094	0.457819	0.733953	1	1	0.0101329	1.15982	2.94197	0	0	0	0	0	0	0	0	0	0	0	0	0	0	0	0	0	0
AL593856.1	1	46742329..46743133	ENSG00000236476	0	#N/A	#N/A	#N/A	#N/A	#N/A	0	#N/A	#N/A	#N/A	#N/A	#N/A	0	#N/A	#N/A	#N/A	#N/A	#N/A	0	#N/A	#N/A	#N/A	#N/A	#N/A	0	0	0	0	0	0	0	0	0	0	0	0	0	0	0	0	0	0	0	0	0	0
CYP4B1	1	46757838..46819413	ENSG00000142973	0.0115317	-5.63497	-2.49441	0.324962	0.757646	1	0.0115317	-6.07532	-2.60296	0.303021	0.710738	1	0.0119119	3.49149	1.80384	0.488364	0.717792	1	0.0119119	3.36336	1.7499	0.504941	0.733953	1	0	0	0	0	0	0	0	0	0	0	0	0	0	0	0	0	0	0	0	0	1	0.0357356
CYP4Z2P	1	complement(46843095..46900437)	ENSG00000154198	0	#N/A	#N/A	#N/A	#N/A	#N/A	0.0367848	9.40647	3.23365	0.201068	0.710738	1	0.0367848	-2.44736	-1.29123	0.396936	0.717792	1	0.00914354	3.36287	1.74969	0.504999	0.733953	1	0	0	0	0	0	0	0	0	0	0	0	0	1	0.0274306	3.13162	2.10964	0	0	0	0	0	0
AL731892.1	1	46891639..46892830	ENSG00000238145	0.0179507	4.15076	2.05338	0.442497	0.757646	1	0	#N/A	#N/A	#N/A	#N/A	#N/A	0	#N/A	#N/A	#N/A	#N/A	#N/A	0.0179507	-4.0026	-2.00094	0.457819	0.733953	1	1	0.0538522	6.16399	2.94197	0	0	0	0	0	0	0	0	0	0	0	0	0	0	0	0	0	0
CYP4A11	1	complement(46929177..46941484)	ENSG00000187048	0.0154177	-2.20083	-1.13805	0.473685	0.757646	1	0.0154177	-2.42333	-1.27699	0.418298	0.710738	1	0.00509864	-3.86407	-1.95012	0.473491	0.717792	1	0.00558857	-4.00256	-2.00092	0.457823	0.733953	1	0	0	0	0	1	0.0167657	1.91917	2.78058	0	0	0	0	0	0	0	0	0	0	0	0	0	0
CYP4A26P	1	complement(46967679..46967874)	ENSG00000259832	0	#N/A	#N/A	#N/A	#N/A	#N/A	0	#N/A	#N/A	#N/A	#N/A	#N/A	0	#N/A	#N/A	#N/A	#N/A	#N/A	0	#N/A	#N/A	#N/A	#N/A	#N/A	0	0	0	0	0	0	0	0	0	0	0	0	0	0	0	0	0	0	0	0	0	0
CYP4A43P	1	complement(46994382..46994502)	ENSG00000261196	0	#N/A	#N/A	#N/A	#N/A	#N/A	0	#N/A	#N/A	#N/A	#N/A	#N/A	0	#N/A	#N/A	#N/A	#N/A	#N/A	0	#N/A	#N/A	#N/A	#N/A	#N/A	0	0	0	0	0	0	0	0	0	0	0	0	0	0	0	0	0	0	0	0	0	0
CYP4A27P	1	complement(47000898..47001087)	ENSG00000261593	0	#N/A	#N/A	#N/A	#N/A	#N/A	0	#N/A	#N/A	#N/A	#N/A	#N/A	0	#N/A	#N/A	#N/A	#N/A	#N/A	0	#N/A	#N/A	#N/A	#N/A	#N/A	0	0	0	0	0	0	0	0	0	0	0	0	0	0	0	0	0	0	0	0	0	0
CYP4A44P	1	complement(47002995..47003148)	ENSG00000261290	0	#N/A	#N/A	#N/A	#N/A	#N/A	0	#N/A	#N/A	#N/A	#N/A	#N/A	0	#N/A	#N/A	#N/A	#N/A	#N/A	0	#N/A	#N/A	#N/A	#N/A	#N/A	0	0	0	0	0	0	0	0	0	0	0	0	0	0	0	0	0	0	0	0	0	0
CYP4X1	1	47023669..47050751	ENSG00000186377	0.0163339	-5.63497	-2.49441	0.324968	0.757646	1	0.0163339	-6.07532	-2.60296	0.302821	0.710738	1	0	#N/A	#N/A	#N/A	#N/A	#N/A	0	#N/A	#N/A	#N/A	#N/A	#N/A	0	0	0	0	0	0	0	0	0	0	0	0	0	0	0	0	0	0	0	0	0	0
CYP4Z1	1	47067231..47118318	ENSG00000186160	0	#N/A	#N/A	#N/A	#N/A	#N/A	0	#N/A	#N/A	#N/A	#N/A	#N/A	0	#N/A	#N/A	#N/A	#N/A	#N/A	0	#N/A	#N/A	#N/A	#N/A	#N/A	0	0	0	0	0	0	0	0	0	0	0	0	0	0	0	0	0	0	0	0	0	0
AL450996.1	1	complement(47074778..47075979)	ENSG00000225154	0	#N/A	#N/A	#N/A	#N/A	#N/A	0	#N/A	#N/A	#N/A	#N/A	#N/A	0	#N/A	#N/A	#N/A	#N/A	#N/A	0	#N/A	#N/A	#N/A	#N/A	#N/A	0	0	0	0	0	0	0	0	0	0	0	0	0	0	0	0	0	0	0	0	0	0
CYP4A22-AS1	1	complement(47096653..47179271)	ENSG00000225506	0	#N/A	#N/A	#N/A	#N/A	#N/A	0	#N/A	#N/A	#N/A	#N/A	#N/A	0.0232194	3.49137	1.80379	0.488377	0.717792	1	0.0232194	3.36325	1.74986	0.504954	0.733953	1	0	0	0	0	0	0	0	0	0	0	0	0	0	0	0	0	1	0.0696582	8.68244	2.89806	0	0
CYP4A22	1	47137435..47149735	ENSG00000162365	0	#N/A	#N/A	#N/A	#N/A	#N/A	0	#N/A	#N/A	#N/A	#N/A	#N/A	0	#N/A	#N/A	#N/A	#N/A	#N/A	0	#N/A	#N/A	#N/A	#N/A	#N/A	0	0	0	0	0	0	0	0	0	0	0	0	0	0	0	0	0	0	0	0	0	0
MTND1P34	1	complement(47164510..47165920)	ENSG00000225514	0	#N/A	#N/A	#N/A	#N/A	#N/A	0	#N/A	#N/A	#N/A	#N/A	#N/A	0	#N/A	#N/A	#N/A	#N/A	#N/A	0	#N/A	#N/A	#N/A	#N/A	#N/A	0	0	0	0	0	0	0	0	0	0	0	0	0	0	0	0	0	0	0	0	0	0
LINC00853	1	47179250..47180339	ENSG00000224805	0	#N/A	#N/A	#N/A	#N/A	#N/A	0	#N/A	#N/A	#N/A	#N/A	#N/A	0	#N/A	#N/A	#N/A	#N/A	#N/A	0	#N/A	#N/A	#N/A	#N/A	#N/A	0	0	0	0	0	0	0	0	0	0	0	0	0	0	0	0	0	0	0	0	0	0
PDZK1IP1	1	complement(47183582..47191044)	ENSG00000162366	0	#N/A	#N/A	#N/A	#N/A	#N/A	0	#N/A	#N/A	#N/A	#N/A	#N/A	0	#N/A	#N/A	#N/A	#N/A	#N/A	0	#N/A	#N/A	#N/A	#N/A	#N/A	0	0	0	0	0	0	0	0	0	0	0	0	0	0	0	0	0	0	0	0	0	0
TAL1	1	complement(47216290..47232220)	ENSG00000162367	0.00381395	1.11926	0.162541	0.925626	0.938225	1	0.00350605	-3.49123	-1.80374	0.491469	0.710738	1	0.00375177	3.49137	1.80379	0.488377	0.717792	1	0.00381395	-1.06235	-0.0872627	0.960069	0.969598	1	0	0	0	0	1	0.0114419	1.30975	2.78058	0	0	0	0	0	0	0	0	1	0.0112553	1.4029	2.89806	0	0
AL135960.1	1	47225797..47230750	ENSG00000226252	0.00459837	-3.23971	-1.69586	0.521261	0.757646	1	0.00459837	-3.49106	-1.80367	0.491488	0.710738	1	0	#N/A	#N/A	#N/A	#N/A	#N/A	0	#N/A	#N/A	#N/A	#N/A	#N/A	0	0	0	0	0	0	0	0	0	0	0	0	0	0	0	0	0	0	0	0	0	0
STIL	1	complement(47250139..47314147)	ENSG00000123473	0.00274196	-3.23981	-1.69591	0.521249	0.757646	1	0.00274196	-3.49117	-1.80371	0.491476	0.710738	1	0	#N/A	#N/A	#N/A	#N/A	#N/A	0	#N/A	#N/A	#N/A	#N/A	#N/A	0	0	0	0	0	0	0	0	0	0	0	0	0	0	0	0	0	0	0	0	0	0
CMPK1	1	47333797..47378839	ENSG00000162368	0.00565545	1.11929	0.162578	0.92561	0.938225	1	0.00520074	1.02124	0.030327	0.986105	0.999298	1	0.00936432	1.72788	0.789001	0.608926	0.801334	1	0.00936432	1.63264	0.70721	0.646979	0.838627	1	0	0	0	0	1	0.0169663	1.94214	2.78058	0	0	0	0	1	0.0114033	1.30185	2.10964	1	0.0166897	2.08026	2.89806	0	0
LINC01389	1	complement(47380928..47408477)	ENSG00000225762	0	#N/A	#N/A	#N/A	#N/A	#N/A	0	#N/A	#N/A	#N/A	#N/A	#N/A	0	#N/A	#N/A	#N/A	#N/A	#N/A	0	#N/A	#N/A	#N/A	#N/A	#N/A	0	0	0	0	0	0	0	0	0	0	0	0	0	0	0	0	0	0	0	0	0	0
FOXE3	1	47416285..47418052	ENSG00000186790	0	#N/A	#N/A	#N/A	#N/A	#N/A	0	#N/A	#N/A	#N/A	#N/A	#N/A	0	#N/A	#N/A	#N/A	#N/A	#N/A	0	#N/A	#N/A	#N/A	#N/A	#N/A	0	0	0	0	0	0	0	0	0	0	0	0	0	0	0	0	0	0	0	0	0	0
FOXD2-AS1	1	complement(47432133..47434641)	ENSG00000237424	0	#N/A	#N/A	#N/A	#N/A	#N/A	0	#N/A	#N/A	#N/A	#N/A	#N/A	0	#N/A	#N/A	#N/A	#N/A	#N/A	0	#N/A	#N/A	#N/A	#N/A	#N/A	0	0	0	0	0	0	0	0	0	0	0	0	0	0	0	0	0	0	0	0	0	0
FOXD2	1	47436017..47440691	ENSG00000186564	0	#N/A	#N/A	#N/A	#N/A	#N/A	0	#N/A	#N/A	#N/A	#N/A	#N/A	0	#N/A	#N/A	#N/A	#N/A	#N/A	0	#N/A	#N/A	#N/A	#N/A	#N/A	0	0	0	0	0	0	0	0	0	0	0	0	0	0	0	0	0	0	0	0	0	0
AL356458.1	1	complement(47483698..47484162)	ENSG00000271355	0	#N/A	#N/A	#N/A	#N/A	#N/A	0	#N/A	#N/A	#N/A	#N/A	#N/A	0	#N/A	#N/A	#N/A	#N/A	#N/A	0	#N/A	#N/A	#N/A	#N/A	#N/A	0	0	0	0	0	0	0	0	0	0	0	0	0	0	0	0	0	0	0	0	0	0
RPL21P24	1	complement(47497894..47498341)	ENSG00000229554	0	#N/A	#N/A	#N/A	#N/A	#N/A	0	#N/A	#N/A	#N/A	#N/A	#N/A	0	#N/A	#N/A	#N/A	#N/A	#N/A	0	#N/A	#N/A	#N/A	#N/A	#N/A	0	0	0	0	0	0	0	0	0	0	0	0	0	0	0	0	0	0	0	0	0	0
ATP6V0E1P4	1	47550196..47550753	ENSG00000227883	0	#N/A	#N/A	#N/A	#N/A	#N/A	0	#N/A	#N/A	#N/A	#N/A	#N/A	0	#N/A	#N/A	#N/A	#N/A	#N/A	0	#N/A	#N/A	#N/A	#N/A	#N/A	0	0	0	0	0	0	0	0	0	0	0	0	0	0	0	0	0	0	0	0	0	0
LINC01738	1	47688463..47704029	ENSG00000227947	0	#N/A	#N/A	#N/A	#N/A	#N/A	0	#N/A	#N/A	#N/A	#N/A	#N/A	0.0146373	3.49137	1.80379	0.488377	0.717792	1	0.0146373	3.36325	1.74986	0.504954	0.733953	1	0	0	0	0	0	0	0	0	0	0	0	0	0	0	0	0	1	0.0439118	5.47332	2.89806	0	0
TRABD2B	1	complement(47760528..47997385)	ENSG00000269113	0.00758938	-2.19842	-1.13647	0.436111	0.757646	1	0.00758938	-1.40677	-0.492384	0.696166	0.851293	1	0.00478422	1.00727	0.0104438	0.994096	0.996429	1	0.00478422	1.6327	0.707258	0.64696	0.838627	1	0	0	0	0	0	0	0	0	1	0.0064864	0.814102	2.70877	1	0.00582591	0.665115	2.10964	1	0.00852674	1.0628	2.89806	0	0
AL691459.1	1	complement(47761132..47765547)	ENSG00000223814	0	#N/A	#N/A	#N/A	#N/A	#N/A	0	#N/A	#N/A	#N/A	#N/A	#N/A	0	#N/A	#N/A	#N/A	#N/A	#N/A	0	#N/A	#N/A	#N/A	#N/A	#N/A	0	0	0	0	0	0	0	0	0	0	0	0	0	0	0	0	0	0	0	0	0	0
AC096541.1	1	47818066..47820237	ENSG00000225028	0	#N/A	#N/A	#N/A	#N/A	#N/A	0	#N/A	#N/A	#N/A	#N/A	#N/A	0	#N/A	#N/A	#N/A	#N/A	#N/A	0	#N/A	#N/A	#N/A	#N/A	#N/A	0	0	0	0	0	0	0	0	0	0	0	0	0	0	0	0	0	0	0	0	0	0
LINC02794	1	48050659..48091736	ENSG00000226133	0	#N/A	#N/A	#N/A	#N/A	#N/A	0	#N/A	#N/A	#N/A	#N/A	#N/A	0	#N/A	#N/A	#N/A	#N/A	#N/A	0	#N/A	#N/A	#N/A	#N/A	#N/A	0	0	0	0	0	0	0	0	0	0	0	0	0	0	0	0	0	0	0	0	0	0
AL356289.1	1	complement(48078787..48082196)	ENSG00000231413	0	#N/A	#N/A	#N/A	#N/A	#N/A	0	#N/A	#N/A	#N/A	#N/A	#N/A	0	#N/A	#N/A	#N/A	#N/A	#N/A	0	#N/A	#N/A	#N/A	#N/A	#N/A	0	0	0	0	0	0	0	0	0	0	0	0	0	0	0	0	0	0	0	0	0	0
CYP46A4P	1	48089368..48089634	ENSG00000237180	0	#N/A	#N/A	#N/A	#N/A	#N/A	0	#N/A	#N/A	#N/A	#N/A	#N/A	0	#N/A	#N/A	#N/A	#N/A	#N/A	0	#N/A	#N/A	#N/A	#N/A	#N/A	0	0	0	0	0	0	0	0	0	0	0	0	0	0	0	0	0	0	0	0	0	0
SKINT1L	1	complement(48096092..48182428)	ENSG00000242267	0	#N/A	#N/A	#N/A	#N/A	#N/A	0	#N/A	#N/A	#N/A	#N/A	#N/A	0	#N/A	#N/A	#N/A	#N/A	#N/A	0	#N/A	#N/A	#N/A	#N/A	#N/A	0	0	0	0	0	0	0	0	0	0	0	0	0	0	0	0	0	0	0	0	0	0
AL356289.2	1	48102068..48104736	ENSG00000279096	0	#N/A	#N/A	#N/A	#N/A	#N/A	0	#N/A	#N/A	#N/A	#N/A	#N/A	0	#N/A	#N/A	#N/A	#N/A	#N/A	0	#N/A	#N/A	#N/A	#N/A	#N/A	0	0	0	0	0	0	0	0	0	0	0	0	0	0	0	0	0	0	0	0	0	0
AL109659.1	1	48172972..48206857	ENSG00000223720	0	#N/A	#N/A	#N/A	#N/A	#N/A	0	#N/A	#N/A	#N/A	#N/A	#N/A	0	#N/A	#N/A	#N/A	#N/A	#N/A	0	#N/A	#N/A	#N/A	#N/A	#N/A	0	0	0	0	0	0	0	0	0	0	0	0	0	0	0	0	0	0	0	0	0	0
SLC5A9	1	48222685..48248644	ENSG00000117834	0	#N/A	#N/A	#N/A	#N/A	#N/A	0	#N/A	#N/A	#N/A	#N/A	#N/A	0	#N/A	#N/A	#N/A	#N/A	#N/A	0	#N/A	#N/A	#N/A	#N/A	#N/A	0	0	0	0	0	0	0	0	0	0	0	0	0	0	0	0	0	0	0	0	0	0
AL109659.2	1	complement(48227888..48229561)	ENSG00000272491	0	#N/A	#N/A	#N/A	#N/A	#N/A	0	#N/A	#N/A	#N/A	#N/A	#N/A	0	#N/A	#N/A	#N/A	#N/A	#N/A	0	#N/A	#N/A	#N/A	#N/A	#N/A	0	0	0	0	0	0	0	0	0	0	0	0	0	0	0	0	0	0	0	0	0	0
AL109659.3	1	complement(48262230..48263179)	ENSG00000279214	0	#N/A	#N/A	#N/A	#N/A	#N/A	0	#N/A	#N/A	#N/A	#N/A	#N/A	0	#N/A	#N/A	#N/A	#N/A	#N/A	0	#N/A	#N/A	#N/A	#N/A	#N/A	0	0	0	0	0	0	0	0	0	0	0	0	0	0	0	0	0	0	0	0	0	0
SPATA6	1	complement(48295373..48472208)	ENSG00000132122	0	#N/A	#N/A	#N/A	#N/A	#N/A	0	#N/A	#N/A	#N/A	#N/A	#N/A	0.00360139	3.49137	1.80379	0.488377	0.717792	1	0.00360139	3.36325	1.74986	0.504954	0.733953	1	0	0	0	0	0	0	0	0	0	0	0	0	0	0	0	0	1	0.0108042	1.34667	2.89806	0	0
PPP1R8P1	1	complement(48325080..48326123)	ENSG00000224986	0	#N/A	#N/A	#N/A	#N/A	#N/A	0	#N/A	#N/A	#N/A	#N/A	#N/A	0	#N/A	#N/A	#N/A	#N/A	#N/A	0	#N/A	#N/A	#N/A	#N/A	#N/A	0	0	0	0	0	0	0	0	0	0	0	0	0	0	0	0	0	0	0	0	0	0
RNU6-723P	1	48344209..48344315	ENSG00000206700	0	#N/A	#N/A	#N/A	#N/A	#N/A	0	#N/A	#N/A	#N/A	#N/A	#N/A	0	#N/A	#N/A	#N/A	#N/A	#N/A	0	#N/A	#N/A	#N/A	#N/A	#N/A	0	0	0	0	0	0	0	0	0	0	0	0	0	0	0	0	0	0	0	0	0	0
AL356968.2	1	48435967..48437223	ENSG00000235105	0	#N/A	#N/A	#N/A	#N/A	#N/A	0	#N/A	#N/A	#N/A	#N/A	#N/A	0	#N/A	#N/A	#N/A	#N/A	#N/A	0	#N/A	#N/A	#N/A	#N/A	#N/A	0	0	0	0	0	0	0	0	0	0	0	0	0	0	0	0	0	0	0	0	0	0
RNU4-61P	1	48447936..48448042	ENSG00000223175	0	#N/A	#N/A	#N/A	#N/A	#N/A	0	#N/A	#N/A	#N/A	#N/A	#N/A	0	#N/A	#N/A	#N/A	#N/A	#N/A	0	#N/A	#N/A	#N/A	#N/A	#N/A	0	0	0	0	0	0	0	0	0	0	0	0	0	0	0	0	0	0	0	0	0	0
AL356968.1	1	complement(48497263..48497736)	ENSG00000232514	0	#N/A	#N/A	#N/A	#N/A	#N/A	0	#N/A	#N/A	#N/A	#N/A	#N/A	0	#N/A	#N/A	#N/A	#N/A	#N/A	0	#N/A	#N/A	#N/A	#N/A	#N/A	0	0	0	0	0	0	0	0	0	0	0	0	0	0	0	0	0	0	0	0	0	0
AGBL4	1	complement(48532854..50023954)	ENSG00000186094	0.00796202	10.1627	3.34522	0.181115	0.757646	1	0.00740205	9.40624	3.23362	0.201073	0.710738	1	0.00835176	-1.40663	-0.492242	0.700423	0.860455	1	0.00835176	-1.49441	-0.579578	0.649741	0.839709	1	0	0	0	0	2	0.0173824	1.98976	5.56116	1	0.00650369	0.816272	2.70877	0	0	0	0	1	0.00854947	1.06564	2.89806	1	0.0165058
AL391844.1	1	48552991..48558106	ENSG00000287661	0	#N/A	#N/A	#N/A	#N/A	#N/A	0	#N/A	#N/A	#N/A	#N/A	#N/A	0	#N/A	#N/A	#N/A	#N/A	#N/A	0	#N/A	#N/A	#N/A	#N/A	#N/A	0	0	0	0	0	0	0	0	0	0	0	0	0	0	0	0	0	0	0	0	0	0
BEND5	1	complement(48727519..48776969)	ENSG00000162373	0	#N/A	#N/A	#N/A	#N/A	#N/A	0	#N/A	#N/A	#N/A	#N/A	#N/A	0	#N/A	#N/A	#N/A	#N/A	#N/A	0	#N/A	#N/A	#N/A	#N/A	#N/A	0	0	0	0	0	0	0	0	0	0	0	0	0	0	0	0	0	0	0	0	0	0
AL645507.1	1	48926021..48936734	ENSG00000286597	0	#N/A	#N/A	#N/A	#N/A	#N/A	0	#N/A	#N/A	#N/A	#N/A	#N/A	0	#N/A	#N/A	#N/A	#N/A	#N/A	0	#N/A	#N/A	#N/A	#N/A	#N/A	0	0	0	0	0	0	0	0	0	0	0	0	0	0	0	0	0	0	0	0	0	0
AC099788.1	1	49025595..49187585	ENSG00000229846	0.0252101	-3.23981	-1.69591	0.521249	0.757646	1	0.0252101	-3.49117	-1.80371	0.491476	0.710738	1	0	#N/A	#N/A	#N/A	#N/A	#N/A	0	#N/A	#N/A	#N/A	#N/A	#N/A	0	0	0	0	0	0	0	0	0	0	0	0	0	0	0	0	0	0	0	0	0	0
AGBL4-AS1	1	49257411..49269285	ENSG00000230114	0	#N/A	#N/A	#N/A	#N/A	#N/A	0	#N/A	#N/A	#N/A	#N/A	#N/A	0	#N/A	#N/A	#N/A	#N/A	#N/A	0	#N/A	#N/A	#N/A	#N/A	#N/A	0	0	0	0	0	0	0	0	0	0	0	0	0	0	0	0	0	0	0	0	0	0
AGBL4-IT1	1	complement(49374201..49472085)	ENSG00000225623	0	#N/A	#N/A	#N/A	#N/A	#N/A	0	#N/A	#N/A	#N/A	#N/A	#N/A	0	#N/A	#N/A	#N/A	#N/A	#N/A	0	#N/A	#N/A	#N/A	#N/A	#N/A	0	0	0	0	0	0	0	0	0	0	0	0	0	0	0	0	0	0	0	0	0	0
AL390023.1	1	complement(49691262..49691523)	ENSG00000237478	0	#N/A	#N/A	#N/A	#N/A	#N/A	0	#N/A	#N/A	#N/A	#N/A	#N/A	0	#N/A	#N/A	#N/A	#N/A	#N/A	0	#N/A	#N/A	#N/A	#N/A	#N/A	0	0	0	0	0	0	0	0	0	0	0	0	0	0	0	0	0	0	0	0	0	0
ZNF859P	1	49841821..49846400	ENSG00000215887	0	#N/A	#N/A	#N/A	#N/A	#N/A	0	#N/A	#N/A	#N/A	#N/A	#N/A	0	#N/A	#N/A	#N/A	#N/A	#N/A	0	#N/A	#N/A	#N/A	#N/A	#N/A	0	0	0	0	0	0	0	0	0	0	0	0	0	0	0	0	0	0	0	0	0	0
AL645730.1	1	49994318..49996218	ENSG00000279324	0	#N/A	#N/A	#N/A	#N/A	#N/A	0	#N/A	#N/A	#N/A	#N/A	#N/A	0	#N/A	#N/A	#N/A	#N/A	#N/A	0	#N/A	#N/A	#N/A	#N/A	#N/A	0	0	0	0	0	0	0	0	0	0	0	0	0	0	0	0	0	0	0	0	0	0
MTND2P29	1	50017092..50017503	ENSG00000233595	0.0450461	-3.23971	-1.69586	0.521261	0.757646	1	0.0450461	-3.49106	-1.80367	0.491488	0.710738	1	0	#N/A	#N/A	#N/A	#N/A	#N/A	0	#N/A	#N/A	#N/A	#N/A	#N/A	0	0	0	0	0	0	0	0	0	0	0	0	0	0	0	0	0	0	0	0	0	0
ELAVL4	1	50024029..50203786	ENSG00000162374	0.00221415	-3.23971	-1.69586	0.521261	0.757646	1	0.00221415	-3.49106	-1.80367	0.491488	0.710738	1	0	#N/A	#N/A	#N/A	#N/A	#N/A	0	#N/A	#N/A	#N/A	#N/A	#N/A	0	0	0	0	0	0	0	0	0	0	0	0	0	0	0	0	0	0	0	0	0	0
AL583843.1	1	50114937..50115282	ENSG00000230828	0	#N/A	#N/A	#N/A	#N/A	#N/A	0	#N/A	#N/A	#N/A	#N/A	#N/A	0	#N/A	#N/A	#N/A	#N/A	#N/A	0	#N/A	#N/A	#N/A	#N/A	#N/A	0	0	0	0	0	0	0	0	0	0	0	0	0	0	0	0	0	0	0	0	0	0
ELAVL4-AS1	1	complement(50174306..50175868)	ENSG00000237337	0.0465922	-5.60612	-2.487	0.323636	0.757646	1	0.0465922	-6.058	-2.59884	0.297608	0.710738	1	0.0170296	3.49098	1.80363	0.488422	0.717792	1	0.0170296	3.36287	1.74969	0.504999	0.733953	1	0	0	0	0	0	0	0	0	0	0	0	0	1	0.0510887	5.83255	2.10964	0	0	0	0	0	0
AL592182.1	1	complement(50206084..50223127)	ENSG00000233407	0	#N/A	#N/A	#N/A	#N/A	#N/A	0	#N/A	#N/A	#N/A	#N/A	#N/A	0	#N/A	#N/A	#N/A	#N/A	#N/A	0	#N/A	#N/A	#N/A	#N/A	#N/A	0	0	0	0	0	0	0	0	0	0	0	0	0	0	0	0	0	0	0	0	0	0
LINC02808	1	complement(50229662..50321192)	ENSG00000284696	0	#N/A	#N/A	#N/A	#N/A	#N/A	0	#N/A	#N/A	#N/A	#N/A	#N/A	0	#N/A	#N/A	#N/A	#N/A	#N/A	0	#N/A	#N/A	#N/A	#N/A	#N/A	0	0	0	0	0	0	0	0	0	0	0	0	0	0	0	0	0	0	0	0	0	0
AL592182.2	1	50252569..50258994	ENSG00000284645	0.170691	-1.83971	-0.879476	0.183236	0.757646	1	0.170691	-1.68916	-0.756305	0.180847	0.710738	1	0.128297	1.08328	0.1154	0.879899	0.996429	1	0.128297	1.22537	0.293219	0.734842	0.894262	1	4	0.077714	8.89526	11.7679	7	0.138175	15.8169	19.4641	3	0.0443133	5.56172	8.12632	6	0.079602	9.08776	12.6579	8	0.155339	19.362	23.1845	4	0.149951
AL596275.1	1	50326131..50327007	ENSG00000234080	0	#N/A	#N/A	#N/A	#N/A	#N/A	0	#N/A	#N/A	#N/A	#N/A	#N/A	0	#N/A	#N/A	#N/A	#N/A	#N/A	0	#N/A	#N/A	#N/A	#N/A	#N/A	0	0	0	0	0	0	0	0	0	0	0	0	0	0	0	0	0	0	0	0	0	0
HMGB1P45	1	complement(50398825..50399773)	ENSG00000229316	0	#N/A	#N/A	#N/A	#N/A	#N/A	0	#N/A	#N/A	#N/A	#N/A	#N/A	0	#N/A	#N/A	#N/A	#N/A	#N/A	0	#N/A	#N/A	#N/A	#N/A	#N/A	0	0	0	0	0	0	0	0	0	0	0	0	0	0	0	0	0	0	0	0	0	0
FCF1P6	1	complement(50405430..50406024)	ENSG00000225671	0	#N/A	#N/A	#N/A	#N/A	#N/A	0	#N/A	#N/A	#N/A	#N/A	#N/A	0	#N/A	#N/A	#N/A	#N/A	#N/A	0	#N/A	#N/A	#N/A	#N/A	#N/A	0	0	0	0	0	0	0	0	0	0	0	0	0	0	0	0	0	0	0	0	0	0
DMRTA2	1	complement(50417550..50423443)	ENSG00000142700	0	#N/A	#N/A	#N/A	#N/A	#N/A	0	#N/A	#N/A	#N/A	#N/A	#N/A	0	#N/A	#N/A	#N/A	#N/A	#N/A	0	#N/A	#N/A	#N/A	#N/A	#N/A	0	0	0	0	0	0	0	0	0	0	0	0	0	0	0	0	0	0	0	0	0	0
AL049637.1	1	50423609..50425316	ENSG00000284700	0	#N/A	#N/A	#N/A	#N/A	#N/A	0	#N/A	#N/A	#N/A	#N/A	#N/A	0	#N/A	#N/A	#N/A	#N/A	#N/A	0	#N/A	#N/A	#N/A	#N/A	#N/A	0	0	0	0	0	0	0	0	0	0	0	0	0	0	0	0	0	0	0	0	0	0
FAF1	1	complement(50437028..50960267)	ENSG00000185104	0	#N/A	#N/A	#N/A	#N/A	#N/A	0	#N/A	#N/A	#N/A	#N/A	#N/A	0.00546914	3.49149	1.80384	0.488364	0.717792	1	0.00546914	3.36336	1.7499	0.504941	0.733953	1	0	0	0	0	0	0	0	0	0	0	0	0	0	0	0	0	0	0	0	0	1	0.0164074
FAF1-AS1	1	50461469..50471150	ENSG00000225767	0.0432198	4.15071	2.05336	0.442501	0.757646	1	0	#N/A	#N/A	#N/A	#N/A	#N/A	0	#N/A	#N/A	#N/A	#N/A	#N/A	0.0432198	-4.00256	-2.00092	0.457823	0.733953	1	0	0	0	0	1	0.129659	14.8421	2.78058	0	0	0	0	0	0	0	0	0	0	0	0	0	0
RNU6-1026P	1	50582404..50582511	ENSG00000207194	0	#N/A	#N/A	#N/A	#N/A	#N/A	0	#N/A	#N/A	#N/A	#N/A	#N/A	0	#N/A	#N/A	#N/A	#N/A	#N/A	0	#N/A	#N/A	#N/A	#N/A	#N/A	0	0	0	0	0	0	0	0	0	0	0	0	0	0	0	0	0	0	0	0	0	0
PHBP12	1	50780340..50781150	ENSG00000230585	0	#N/A	#N/A	#N/A	#N/A	#N/A	0	#N/A	#N/A	#N/A	#N/A	#N/A	0	#N/A	#N/A	#N/A	#N/A	#N/A	0	#N/A	#N/A	#N/A	#N/A	#N/A	0	0	0	0	0	0	0	0	0	0	0	0	0	0	0	0	0	0	0	0	0	0
MRPS6P2	1	50846468..50846837	ENSG00000237130	0	#N/A	#N/A	#N/A	#N/A	#N/A	0	#N/A	#N/A	#N/A	#N/A	#N/A	0	#N/A	#N/A	#N/A	#N/A	#N/A	0	#N/A	#N/A	#N/A	#N/A	#N/A	0	0	0	0	0	0	0	0	0	0	0	0	0	0	0	0	0	0	0	0	0	0
CDKN2C	1	50960745..50974634	ENSG00000123080	0	#N/A	#N/A	#N/A	#N/A	#N/A	0	#N/A	#N/A	#N/A	#N/A	#N/A	0	#N/A	#N/A	#N/A	#N/A	#N/A	0	#N/A	#N/A	#N/A	#N/A	#N/A	0	0	0	0	0	0	0	0	0	0	0	0	0	0	0	0	0	0	0	0	0	0
MIR4421	1	51059837..51059905	ENSG00000265538	0	#N/A	#N/A	#N/A	#N/A	#N/A	0	#N/A	#N/A	#N/A	#N/A	#N/A	0	#N/A	#N/A	#N/A	#N/A	#N/A	0	#N/A	#N/A	#N/A	#N/A	#N/A	0	0	0	0	0	0	0	0	0	0	0	0	0	0	0	0	0	0	0	0	0	0
MIR6500	1	51060018..51060103	ENSG00000275816	0	#N/A	#N/A	#N/A	#N/A	#N/A	0	#N/A	#N/A	#N/A	#N/A	#N/A	0	#N/A	#N/A	#N/A	#N/A	#N/A	0	#N/A	#N/A	#N/A	#N/A	#N/A	0	0	0	0	0	0	0	0	0	0	0	0	0	0	0	0	0	0	0	0	0	0
C1orf185	1	51102221..51148086	ENSG00000204006	0	#N/A	#N/A	#N/A	#N/A	#N/A	0	#N/A	#N/A	#N/A	#N/A	#N/A	0	#N/A	#N/A	#N/A	#N/A	#N/A	0	#N/A	#N/A	#N/A	#N/A	#N/A	0	0	0	0	0	0	0	0	0	0	0	0	0	0	0	0	0	0	0	0	0	0
AL162430.1	1	51107222..51107331	ENSG00000200262	0	#N/A	#N/A	#N/A	#N/A	#N/A	0	#N/A	#N/A	#N/A	#N/A	#N/A	0	#N/A	#N/A	#N/A	#N/A	#N/A	0	#N/A	#N/A	#N/A	#N/A	#N/A	0	0	0	0	0	0	0	0	0	0	0	0	0	0	0	0	0	0	0	0	0	0
CFL1P2	1	complement(51157788..51158471)	ENSG00000213478	0	#N/A	#N/A	#N/A	#N/A	#N/A	0	#N/A	#N/A	#N/A	#N/A	#N/A	0	#N/A	#N/A	#N/A	#N/A	#N/A	0	#N/A	#N/A	#N/A	#N/A	#N/A	0	0	0	0	0	0	0	0	0	0	0	0	0	0	0	0	0	0	0	0	0	0
LINC01562	1	complement(51195095..51235096)	ENSG00000203356	0	#N/A	#N/A	#N/A	#N/A	#N/A	0	#N/A	#N/A	#N/A	#N/A	#N/A	0	#N/A	#N/A	#N/A	#N/A	#N/A	0	#N/A	#N/A	#N/A	#N/A	#N/A	0	0	0	0	0	0	0	0	0	0	0	0	0	0	0	0	0	0	0	0	0	0
RNF11	1	51236273..51273447	ENSG00000123091	0	#N/A	#N/A	#N/A	#N/A	#N/A	0.0063733	3.85661	1.94733	0.470478	0.710738	1	0.0132669	-1.00661	-0.00949899	0.995648	0.996429	1	0.0132669	3.36336	1.7499	0.504941	0.733953	1	0	0	0	0	0	0	0	0	0	0	0	0	0	0	0	0	0	0	0	0	1	0.0398006
AL162430.2	1	complement(51250603..51251472)	ENSG00000233406	0	#N/A	#N/A	#N/A	#N/A	#N/A	0	#N/A	#N/A	#N/A	#N/A	#N/A	0.0245805	3.49137	1.80379	0.488377	0.717792	1	0.0245805	3.36325	1.74986	0.504954	0.733953	1	0	0	0	0	0	0	0	0	0	0	0	0	0	0	0	0	1	0.0737416	9.19141	2.89806	0	0
AL162430.3	1	complement(51264916..51266074)	ENSG00000236434	0	#N/A	#N/A	#N/A	#N/A	#N/A	0	#N/A	#N/A	#N/A	#N/A	#N/A	0	#N/A	#N/A	#N/A	#N/A	#N/A	0	#N/A	#N/A	#N/A	#N/A	#N/A	0	0	0	0	0	0	0	0	0	0	0	0	0	0	0	0	0	0	0	0	0	0
TTC39A	1	complement(51287258..51345116)	ENSG00000085831	0.0023221	4.15071	2.05336	0.442501	0.757646	1	0.00211853	3.85661	1.94733	0.470478	0.710738	1	0.00669425	1.72813	0.78921	0.610529	0.801334	1	0.00669425	1.63288	0.707419	0.646873	0.838627	1	0	0	0	0	1	0.00696631	0.797435	2.78058	0	0	0	0	0	0	0	0	1	0.00685273	0.854147	2.89806	1	0.01323
TTC39A-AS1	1	51329654..51335324	ENSG00000261664	0	#N/A	#N/A	#N/A	#N/A	#N/A	0	#N/A	#N/A	#N/A	#N/A	#N/A	0	#N/A	#N/A	#N/A	#N/A	#N/A	0	#N/A	#N/A	#N/A	#N/A	#N/A	0	0	0	0	0	0	0	0	0	0	0	0	0	0	0	0	0	0	0	0	0	0
EPS15	1	complement(51354263..51519266)	ENSG00000085832	0.00584668	1.11532	0.15746	0.906195	0.938225	1	0.00541829	-6.058	-2.59884	0.297608	0.710738	1	0	#N/A	#N/A	#N/A	#N/A	#N/A	0.00584668	-6.88501	-2.78346	0.279911	0.733953	1	1	0.00870043	0.995864	2.94197	1	0.00883961	1.01187	2.78058	0	0	0	0	0	0	0	0	0	0	0	0	0	0
AL671986.1	1	51372270..51373224	ENSG00000232027	0	#N/A	#N/A	#N/A	#N/A	#N/A	0	#N/A	#N/A	#N/A	#N/A	#N/A	0	#N/A	#N/A	#N/A	#N/A	#N/A	0	#N/A	#N/A	#N/A	#N/A	#N/A	0	0	0	0	0	0	0	0	0	0	0	0	0	0	0	0	0	0	0	0	0	0
RNU6-877P	1	51382308..51382414	ENSG00000206595	0	#N/A	#N/A	#N/A	#N/A	#N/A	0	#N/A	#N/A	#N/A	#N/A	#N/A	0	#N/A	#N/A	#N/A	#N/A	#N/A	0	#N/A	#N/A	#N/A	#N/A	#N/A	0	0	0	0	0	0	0	0	0	0	0	0	0	0	0	0	0	0	0	0	0	0
AC104170.1	1	51461721..51463416	ENSG00000238140	0	#N/A	#N/A	#N/A	#N/A	#N/A	0	#N/A	#N/A	#N/A	#N/A	#N/A	0	#N/A	#N/A	#N/A	#N/A	#N/A	0	#N/A	#N/A	#N/A	#N/A	#N/A	0	0	0	0	0	0	0	0	0	0	0	0	0	0	0	0	0	0	0	0	0	0
EPS15-AS1	1	51518309..51561629	ENSG00000227070	0	#N/A	#N/A	#N/A	#N/A	#N/A	0	#N/A	#N/A	#N/A	#N/A	#N/A	0	#N/A	#N/A	#N/A	#N/A	#N/A	0	#N/A	#N/A	#N/A	#N/A	#N/A	0	0	0	0	0	0	0	0	0	0	0	0	0	0	0	0	0	0	0	0	0	0
RNU6-1281P	1	complement(51538625..51538729)	ENSG00000252032	0	#N/A	#N/A	#N/A	#N/A	#N/A	0	#N/A	#N/A	#N/A	#N/A	#N/A	0	#N/A	#N/A	#N/A	#N/A	#N/A	0	#N/A	#N/A	#N/A	#N/A	#N/A	0	0	0	0	0	0	0	0	0	0	0	0	0	0	0	0	0	0	0	0	0	0
CALR4P	1	complement(51561866..51594897)	ENSG00000227742	0	#N/A	#N/A	#N/A	#N/A	#N/A	0	#N/A	#N/A	#N/A	#N/A	#N/A	0	#N/A	#N/A	#N/A	#N/A	#N/A	0	#N/A	#N/A	#N/A	#N/A	#N/A	0	0	0	0	0	0	0	0	0	0	0	0	0	0	0	0	0	0	0	0	0	0
OSBPL9	1	51577179..51798427	ENSG00000117859	0.00180658	-3.23971	-1.69586	0.521261	0.757646	1	0.00354622	1.75607	0.812354	0.60044	0.791053	1	0.00354622	-6.62847	-2.72868	0.294679	0.717792	1	0	#N/A	#N/A	#N/A	#N/A	#N/A	0	0	0	0	0	0	0	0	0	0	0	0	0	0	0	0	0	0	0	0	0	0
GAPDHP51	1	complement(51707138..51708137)	ENSG00000236973	0	#N/A	#N/A	#N/A	#N/A	#N/A	0	#N/A	#N/A	#N/A	#N/A	#N/A	0	#N/A	#N/A	#N/A	#N/A	#N/A	0	#N/A	#N/A	#N/A	#N/A	#N/A	0	0	0	0	0	0	0	0	0	0	0	0	0	0	0	0	0	0	0	0	0	0
SLC25A6P3	1	51709062..51709940	ENSG00000232846	0	#N/A	#N/A	#N/A	#N/A	#N/A	0	#N/A	#N/A	#N/A	#N/A	#N/A	0	#N/A	#N/A	#N/A	#N/A	#N/A	0	#N/A	#N/A	#N/A	#N/A	#N/A	0	0	0	0	0	0	0	0	0	0	0	0	0	0	0	0	0	0	0	0	0	0
AL050343.1	1	complement(51724775..51724896)	ENSG00000212624	0	#N/A	#N/A	#N/A	#N/A	#N/A	0	#N/A	#N/A	#N/A	#N/A	#N/A	0	#N/A	#N/A	#N/A	#N/A	#N/A	0	#N/A	#N/A	#N/A	#N/A	#N/A	0	0	0	0	0	0	0	0	0	0	0	0	0	0	0	0	0	0	0	0	0	0
NRDC	1	complement(51789191..51878937)	ENSG00000078618	0.00636894	1.92994	0.948556	0.540234	0.75914	1	0.00295167	-3.49117	-1.80371	0.491476	0.710738	1	0.00925315	6.07359	2.60255	0.292899	0.717792	1	0.00925315	-1.05345	-0.0751157	0.956809	0.969598	1	1	0.0094776	1.08482	2.94197	1	0.00962921	1.10226	2.78058	0	0	0	0	0	0	0	0	1	0.0094722	1.18065	2.89806	1	0.0182872
AL050343.2	1	51793934..51799154	ENSG00000266993	0	#N/A	#N/A	#N/A	#N/A	#N/A	0	#N/A	#N/A	#N/A	#N/A	#N/A	0	#N/A	#N/A	#N/A	#N/A	#N/A	0	#N/A	#N/A	#N/A	#N/A	#N/A	0	0	0	0	0	0	0	0	0	0	0	0	0	0	0	0	0	0	0	0	0	0
AL050343.3	1	51801028..51801307	ENSG00000272175	0	#N/A	#N/A	#N/A	#N/A	#N/A	0	#N/A	#N/A	#N/A	#N/A	#N/A	0	#N/A	#N/A	#N/A	#N/A	#N/A	0	#N/A	#N/A	#N/A	#N/A	#N/A	0	0	0	0	0	0	0	0	0	0	0	0	0	0	0	0	0	0	0	0	0	0
MIR761	1	complement(51836344..51836402)	ENSG00000283899	0	#N/A	#N/A	#N/A	#N/A	#N/A	0	#N/A	#N/A	#N/A	#N/A	#N/A	0	#N/A	#N/A	#N/A	#N/A	#N/A	0	#N/A	#N/A	#N/A	#N/A	#N/A	0	0	0	0	0	0	0	0	0	0	0	0	0	0	0	0	0	0	0	0	0	0
TSEN15P2	1	51859778..51860135	ENSG00000230604	0	#N/A	#N/A	#N/A	#N/A	#N/A	0	#N/A	#N/A	#N/A	#N/A	#N/A	0	#N/A	#N/A	#N/A	#N/A	#N/A	0	#N/A	#N/A	#N/A	#N/A	#N/A	0	0	0	0	0	0	0	0	0	0	0	0	0	0	0	0	0	0	0	0	0	0
RAB3B	1	complement(51907956..51990700)	ENSG00000169213	0.0225659	-1.87579	-0.9075	0.2438	0.757646	1	0.0225659	-1.34912	-0.432021	0.505474	0.728607	1	0.0165084	-2.55048	-1.35077	0.179347	0.717792	1	0.0113989	-1.76432	-0.819109	0.444769	0.733953	1	3	0.0150685	1.72476	8.82591	3	0.0153095	1.75249	8.34174	1	0.00381875	0.479288	2.70877	1	0.0034299	0.391575	2.10964	1	0.00501997	0.625706	2.89806	2	0.0193833
RNA5SP48	1	51973410..51973535	ENSG00000200839	0	#N/A	#N/A	#N/A	#N/A	#N/A	0.15741	3.85661	1.94733	0.470478	0.710738	1	0.15741	-3.86407	-1.95012	0.473491	0.717792	1	0	#N/A	#N/A	#N/A	#N/A	#N/A	0	0	0	0	0	0	0	0	0	0	0	0	0	0	0	0	0	0	0	0	0	0
AL445685.2	1	51980473..51980814	ENSG00000229032	0	#N/A	#N/A	#N/A	#N/A	#N/A	0	#N/A	#N/A	#N/A	#N/A	#N/A	0	#N/A	#N/A	#N/A	#N/A	#N/A	0	#N/A	#N/A	#N/A	#N/A	#N/A	0	0	0	0	0	0	0	0	0	0	0	0	0	0	0	0	0	0	0	0	0	0
RN7SL290P	1	51995740..51996039	ENSG00000264613	0	#N/A	#N/A	#N/A	#N/A	#N/A	0	#N/A	#N/A	#N/A	#N/A	#N/A	0	#N/A	#N/A	#N/A	#N/A	#N/A	0	#N/A	#N/A	#N/A	#N/A	#N/A	0	0	0	0	0	0	0	0	0	0	0	0	0	0	0	0	0	0	0	0	0	0
TXNDC12	1	complement(52020131..52055191)	ENSG00000117862	0.00697783	-3.23989	-1.69594	0.521239	0.757646	1	0.00697783	-3.49123	-1.80374	0.491469	0.710738	1	0.0144157	3.49149	1.80384	0.488364	0.717792	1	0.0144157	3.36336	1.7499	0.504941	0.733953	1	0	0	0	0	0	0	0	0	0	0	0	0	0	0	0	0	0	0	0	0	1	0.043247
AL445685.3	1	complement(52020153..52033350)	ENSG00000285839	0.0218928	7.15683	2.83932	0.272057	0.757646	1	0	#N/A	#N/A	#N/A	#N/A	#N/A	0	#N/A	#N/A	#N/A	#N/A	#N/A	0.0218928	-6.88494	-2.78344	0.281768	0.733953	1	0	0	0	0	2	0.0656784	7.51822	5.56116	0	0	0	0	0	0	0	0	0	0	0	0	0	0
KTI12	1	complement(52032103..52033810)	ENSG00000198841	0	#N/A	#N/A	#N/A	#N/A	#N/A	0	#N/A	#N/A	#N/A	#N/A	#N/A	0	#N/A	#N/A	#N/A	#N/A	#N/A	0	#N/A	#N/A	#N/A	#N/A	#N/A	0	0	0	0	0	0	0	0	0	0	0	0	0	0	0	0	0	0	0	0	0	0
AL445685.1	1	52033391..52044279	ENSG00000223390	0	#N/A	#N/A	#N/A	#N/A	#N/A	0	#N/A	#N/A	#N/A	#N/A	#N/A	0	#N/A	#N/A	#N/A	#N/A	#N/A	0	#N/A	#N/A	#N/A	#N/A	#N/A	0	0	0	0	0	0	0	0	0	0	0	0	0	0	0	0	0	0	0	0	0	0
TXNDC12-AS1	1	52050918..52052683	ENSG00000228369	0	#N/A	#N/A	#N/A	#N/A	#N/A	0	#N/A	#N/A	#N/A	#N/A	#N/A	0	#N/A	#N/A	#N/A	#N/A	#N/A	0	#N/A	#N/A	#N/A	#N/A	#N/A	0	0	0	0	0	0	0	0	0	0	0	0	0	0	0	0	0	0	0	0	0	0
BTF3L4	1	52056199..52090716	ENSG00000134717	0.00312021	-3.23971	-1.69586	0.521261	0.757646	1	0.00312021	-3.49106	-1.80367	0.491488	0.710738	1	0	#N/A	#N/A	#N/A	#N/A	#N/A	0	#N/A	#N/A	#N/A	#N/A	#N/A	0	0	0	0	0	0	0	0	0	0	0	0	0	0	0	0	0	0	0	0	0	0
ZFYVE9	1	52142094..52346686	ENSG00000157077	0.00374239	4.15071	2.05336	0.442501	0.757646	1	0	#N/A	#N/A	#N/A	#N/A	#N/A	0	#N/A	#N/A	#N/A	#N/A	#N/A	0.00374239	-4.00256	-2.00092	0.457823	0.733953	1	0	0	0	0	1	0.0112272	1.28518	2.78058	0	0	0	0	0	0	0	0	0	0	0	0	0	0
RN7SL788P	1	52150104..52150419	ENSG00000241745	0	#N/A	#N/A	#N/A	#N/A	#N/A	0	#N/A	#N/A	#N/A	#N/A	#N/A	0	#N/A	#N/A	#N/A	#N/A	#N/A	0	#N/A	#N/A	#N/A	#N/A	#N/A	0	0	0	0	0	0	0	0	0	0	0	0	0	0	0	0	0	0	0	0	0	0
AL139156.2	1	complement(52160261..52160600)	ENSG00000228407	0	#N/A	#N/A	#N/A	#N/A	#N/A	0	#N/A	#N/A	#N/A	#N/A	#N/A	0	#N/A	#N/A	#N/A	#N/A	#N/A	0	#N/A	#N/A	#N/A	#N/A	#N/A	0	0	0	0	0	0	0	0	0	0	0	0	0	0	0	0	0	0	0	0	0	0
AL139156.1	1	complement(52162186..52163026)	ENSG00000223429	0	#N/A	#N/A	#N/A	#N/A	#N/A	0	#N/A	#N/A	#N/A	#N/A	#N/A	0	#N/A	#N/A	#N/A	#N/A	#N/A	0	#N/A	#N/A	#N/A	#N/A	#N/A	0	0	0	0	0	0	0	0	0	0	0	0	0	0	0	0	0	0	0	0	0	0
PDCL3P6	1	52179848..52180553	ENSG00000224255	0	#N/A	#N/A	#N/A	#N/A	#N/A	0	#N/A	#N/A	#N/A	#N/A	#N/A	0	#N/A	#N/A	#N/A	#N/A	#N/A	0	#N/A	#N/A	#N/A	#N/A	#N/A	0	0	0	0	0	0	0	0	0	0	0	0	0	0	0	0	0	0	0	0	0	0
AL139156.3	1	complement(52189916..52190309)	ENSG00000236004	0	#N/A	#N/A	#N/A	#N/A	#N/A	0	#N/A	#N/A	#N/A	#N/A	#N/A	0	#N/A	#N/A	#N/A	#N/A	#N/A	0	#N/A	#N/A	#N/A	#N/A	#N/A	0	0	0	0	0	0	0	0	0	0	0	0	0	0	0	0	0	0	0	0	0	0
DNAJC19P7	1	complement(52252062..52252773)	ENSG00000237663	0	#N/A	#N/A	#N/A	#N/A	#N/A	0	#N/A	#N/A	#N/A	#N/A	#N/A	0	#N/A	#N/A	#N/A	#N/A	#N/A	0	#N/A	#N/A	#N/A	#N/A	#N/A	0	0	0	0	0	0	0	0	0	0	0	0	0	0	0	0	0	0	0	0	0	0
ANAPC10P1	1	52253621..52254176	ENSG00000213735	0	#N/A	#N/A	#N/A	#N/A	#N/A	0	#N/A	#N/A	#N/A	#N/A	#N/A	0	#N/A	#N/A	#N/A	#N/A	#N/A	0	#N/A	#N/A	#N/A	#N/A	#N/A	0	0	0	0	0	0	0	0	0	0	0	0	0	0	0	0	0	0	0	0	0	0
CC2D1B	1	complement(52345723..52366193)	ENSG00000154222	0.00533371	-5.60612	-2.487	0.323636	0.757646	1	0.00533371	-6.058	-2.59884	0.297608	0.710738	1	0	#N/A	#N/A	#N/A	#N/A	#N/A	0	#N/A	#N/A	#N/A	#N/A	#N/A	0	0	0	0	0	0	0	0	0	0	0	0	0	0	0	0	0	0	0	0	0	0
AL513218.1	1	52353487..52353877	ENSG00000272100	0	#N/A	#N/A	#N/A	#N/A	#N/A	0	#N/A	#N/A	#N/A	#N/A	#N/A	0	#N/A	#N/A	#N/A	#N/A	#N/A	0	#N/A	#N/A	#N/A	#N/A	#N/A	0	0	0	0	0	0	0	0	0	0	0	0	0	0	0	0	0	0	0	0	0	0
AL513218.2	1	52365443..52367865	ENSG00000287078	0	#N/A	#N/A	#N/A	#N/A	#N/A	0	#N/A	#N/A	#N/A	#N/A	#N/A	0	#N/A	#N/A	#N/A	#N/A	#N/A	0	#N/A	#N/A	#N/A	#N/A	#N/A	0	0	0	0	0	0	0	0	0	0	0	0	0	0	0	0	0	0	0	0	0	0
PLA2G12AP1	1	52368677..52369244	ENSG00000224680	0	#N/A	#N/A	#N/A	#N/A	#N/A	0	#N/A	#N/A	#N/A	#N/A	#N/A	0	#N/A	#N/A	#N/A	#N/A	#N/A	0	#N/A	#N/A	#N/A	#N/A	#N/A	0	0	0	0	0	0	0	0	0	0	0	0	0	0	0	0	0	0	0	0	0	0
ORC1	1	complement(52372829..52404423)	ENSG00000085840	0.00640553	-3.23981	-1.69591	0.521249	0.757646	1	0.00640553	-3.49117	-1.80371	0.491476	0.710738	1	0	#N/A	#N/A	#N/A	#N/A	#N/A	0	#N/A	#N/A	#N/A	#N/A	#N/A	0	0	0	0	0	0	0	0	0	0	0	0	0	0	0	0	0	0	0	0	0	0
PRPF38A	1	52404602..52420836	ENSG00000134748	0	#N/A	#N/A	#N/A	#N/A	#N/A	0	#N/A	#N/A	#N/A	#N/A	#N/A	0.00380721	3.49137	1.80379	0.488377	0.717792	1	0.00380721	3.36325	1.74986	0.504954	0.733953	1	0	0	0	0	0	0	0	0	0	0	0	0	0	0	0	0	1	0.0114216	1.42363	2.89806	0	0
TUT4	1	complement(52408282..52553487)	ENSG00000134744	0.00123413	-3.23981	-1.69591	0.521249	0.757646	1	0.00123413	-3.49117	-1.80371	0.491476	0.710738	1	0.00132015	3.49137	1.80379	0.488377	0.717792	1	0.00132015	3.36325	1.74986	0.504954	0.733953	1	0	0	0	0	0	0	0	0	0	0	0	0	0	0	0	0	1	0.00396044	0.493643	2.89806	0	0
AL591167.1	1	52554818..52555273	ENSG00000272371	0	#N/A	#N/A	#N/A	#N/A	#N/A	0	#N/A	#N/A	#N/A	#N/A	#N/A	0	#N/A	#N/A	#N/A	#N/A	#N/A	0	#N/A	#N/A	#N/A	#N/A	#N/A	0	0	0	0	0	0	0	0	0	0	0	0	0	0	0	0	0	0	0	0	0	0
EEF1GP7	1	52573114..52573816	ENSG00000236290	0	#N/A	#N/A	#N/A	#N/A	#N/A	0	#N/A	#N/A	#N/A	#N/A	#N/A	0	#N/A	#N/A	#N/A	#N/A	#N/A	0	#N/A	#N/A	#N/A	#N/A	#N/A	0	0	0	0	0	0	0	0	0	0	0	0	0	0	0	0	0	0	0	0	0	0
GPX7	1	52602371..52609051	ENSG00000116157	0	#N/A	#N/A	#N/A	#N/A	#N/A	0	#N/A	#N/A	#N/A	#N/A	#N/A	0	#N/A	#N/A	#N/A	#N/A	#N/A	0	#N/A	#N/A	#N/A	#N/A	#N/A	0	0	0	0	0	0	0	0	0	0	0	0	0	0	0	0	0	0	0	0	0	0
SHISAL2A	1	52633168..52669683	ENSG00000182183	0	#N/A	#N/A	#N/A	#N/A	#N/A	0	#N/A	#N/A	#N/A	#N/A	#N/A	0.00544388	3.49098	1.80363	0.488422	0.717792	1	0.00544388	3.36287	1.74969	0.504999	0.733953	1	0	0	0	0	0	0	0	0	0	0	0	0	1	0.0163316	1.8645	2.10964	0	0	0	0	0	0
COA7	1	complement(52684449..52698347)	ENSG00000162377	0	#N/A	#N/A	#N/A	#N/A	#N/A	0	#N/A	#N/A	#N/A	#N/A	#N/A	0	#N/A	#N/A	#N/A	#N/A	#N/A	0	#N/A	#N/A	#N/A	#N/A	#N/A	0	0	0	0	0	0	0	0	0	0	0	0	0	0	0	0	0	0	0	0	0	0
NDUFS5P3	1	52709122..52709442	ENSG00000233664	0	#N/A	#N/A	#N/A	#N/A	#N/A	0	#N/A	#N/A	#N/A	#N/A	#N/A	0	#N/A	#N/A	#N/A	#N/A	#N/A	0	#N/A	#N/A	#N/A	#N/A	#N/A	0	0	0	0	0	0	0	0	0	0	0	0	0	0	0	0	0	0	0	0	0	0
RN7SL62P	1	52714399..52714695	ENSG00000239640	0	#N/A	#N/A	#N/A	#N/A	#N/A	0.0667802	3.85661	1.94733	0.470478	0.710738	1	0.0667802	-3.86407	-1.95012	0.473491	0.717792	1	0	#N/A	#N/A	#N/A	#N/A	#N/A	0	0	0	0	0	0	0	0	0	0	0	0	0	0	0	0	0	0	0	0	0	0
ZYG11B	1	52726453..52827336	ENSG00000162378	0.00226164	-3.23971	-1.69586	0.521261	0.757646	1	0.00226164	-3.49106	-1.80367	0.491488	0.710738	1	0.00503126	3.49149	1.80384	0.488364	0.717792	1	0.00503126	3.36336	1.7499	0.504941	0.733953	1	0	0	0	0	0	0	0	0	0	0	0	0	0	0	0	0	0	0	0	0	1	0.0150938
RNU2-30P	1	52754322..52754462	ENSG00000252018	0	#N/A	#N/A	#N/A	#N/A	#N/A	0	#N/A	#N/A	#N/A	#N/A	#N/A	0	#N/A	#N/A	#N/A	#N/A	#N/A	0	#N/A	#N/A	#N/A	#N/A	#N/A	0	0	0	0	0	0	0	0	0	0	0	0	0	0	0	0	0	0	0	0	0	0
RPS13P2	1	complement(52772194..52772648)	ENSG00000228929	0	#N/A	#N/A	#N/A	#N/A	#N/A	0	#N/A	#N/A	#N/A	#N/A	#N/A	0	#N/A	#N/A	#N/A	#N/A	#N/A	0	#N/A	#N/A	#N/A	#N/A	#N/A	0	0	0	0	0	0	0	0	0	0	0	0	0	0	0	0	0	0	0	0	0	0
RNU6-969P	1	complement(52805108..52805212)	ENSG00000206627	0	#N/A	#N/A	#N/A	#N/A	#N/A	0	#N/A	#N/A	#N/A	#N/A	#N/A	0	#N/A	#N/A	#N/A	#N/A	#N/A	0	#N/A	#N/A	#N/A	#N/A	#N/A	0	0	0	0	0	0	0	0	0	0	0	0	0	0	0	0	0	0	0	0	0	0
ZYG11A	1	52842511..52894998	ENSG00000203995	0	#N/A	#N/A	#N/A	#N/A	#N/A	0	#N/A	#N/A	#N/A	#N/A	#N/A	0	#N/A	#N/A	#N/A	#N/A	#N/A	0	#N/A	#N/A	#N/A	#N/A	#N/A	0	0	0	0	0	0	0	0	0	0	0	0	0	0	0	0	0	0	0	0	0	0
AC099677.3	1	complement(52881216..52881730)	ENSG00000242391	0	#N/A	#N/A	#N/A	#N/A	#N/A	0	#N/A	#N/A	#N/A	#N/A	#N/A	0	#N/A	#N/A	#N/A	#N/A	#N/A	0	#N/A	#N/A	#N/A	#N/A	#N/A	0	0	0	0	0	0	0	0	0	0	0	0	0	0	0	0	0	0	0	0	0	0
ECHDC2	1	complement(52895910..52927212)	ENSG00000121310	0.00252547	-3.23981	-1.69591	0.521249	0.757646	1	0.00252547	1.02124	0.030327	0.986105	0.999298	1	0.00250552	-3.86407	-1.95012	0.473491	0.717792	1	0	#N/A	#N/A	#N/A	#N/A	#N/A	0	0	0	0	0	0	0	0	0	0	0	0	0	0	0	0	0	0	0	0	0	0
AC099677.1	1	52920422..52920596	ENSG00000230953	0	#N/A	#N/A	#N/A	#N/A	#N/A	0	#N/A	#N/A	#N/A	#N/A	#N/A	0	#N/A	#N/A	#N/A	#N/A	#N/A	0	#N/A	#N/A	#N/A	#N/A	#N/A	0	0	0	0	0	0	0	0	0	0	0	0	0	0	0	0	0	0	0	0	0	0
AC099677.2	1	complement(52925249..52925423)	ENSG00000231866	0	#N/A	#N/A	#N/A	#N/A	#N/A	0	#N/A	#N/A	#N/A	#N/A	#N/A	0	#N/A	#N/A	#N/A	#N/A	#N/A	0	#N/A	#N/A	#N/A	#N/A	#N/A	0	0	0	0	0	0	0	0	0	0	0	0	0	0	0	0	0	0	0	0	0	0
SCP2	1	52927276..53051698	ENSG00000116171	0	#N/A	#N/A	#N/A	#N/A	#N/A	0.00231608	3.85657	1.94732	0.470482	0.710738	1	0.00231608	-3.86398	-1.95009	0.4735	0.717792	1	0	#N/A	#N/A	#N/A	#N/A	#N/A	0	0	0	0	0	0	0	0	0	0	0	0	0	0	0	0	0	0	0	0	0	0
AC099677.4	1	52928674..52928772	ENSG00000264834	0	#N/A	#N/A	#N/A	#N/A	#N/A	0	#N/A	#N/A	#N/A	#N/A	#N/A	0	#N/A	#N/A	#N/A	#N/A	#N/A	0	#N/A	#N/A	#N/A	#N/A	#N/A	0	0	0	0	0	0	0	0	0	0	0	0	0	0	0	0	0	0	0	0	0	0
AC099677.6	1	52934930..52935017	ENSG00000266188	0	#N/A	#N/A	#N/A	#N/A	#N/A	0	#N/A	#N/A	#N/A	#N/A	#N/A	0	#N/A	#N/A	#N/A	#N/A	#N/A	0	#N/A	#N/A	#N/A	#N/A	#N/A	0	0	0	0	0	0	0	0	0	0	0	0	0	0	0	0	0	0	0	0	0	0
AC099677.5	1	52940314..52940413	ENSG00000265815	0	#N/A	#N/A	#N/A	#N/A	#N/A	0	#N/A	#N/A	#N/A	#N/A	#N/A	0	#N/A	#N/A	#N/A	#N/A	#N/A	0	#N/A	#N/A	#N/A	#N/A	#N/A	0	0	0	0	0	0	0	0	0	0	0	0	0	0	0	0	0	0	0	0	0	0
[truncated: 58,998 more rows]
[truncated: 26 more columns]
