# Supplementary material for: A noncanonical function of EIF4E limits ALDH1B1 activity and increases susceptibility to ferroptosis
Source: Nat Commun. 2022 Oct 23;13:6318. doi: 10.1038/s41467-022-34096-w (PMC9588786; doi:10.1038/s41467-022-34096-w)
Supplement: Supplementary file 7 — Source Data [file 41467_2022_34096_MOESM7_ESM.xlsx]

## Sheet: Fig.1
Fig.1b		HT-1080			Calu-1
	Group 1	100	100	100	100	100	100
	Group 2	25.67	26.77	29.43	26.37	26.78	20.84
	Group 3	122.35	112.36	104.65	103.57	106.74	112.15
	Group 4	105.63	100.84	103.26	95.58	96.76	106.75
	Group 5	78.97	76.58	67.87	78.79	85.68	76.55
	Group 6	54.43	46.68	46.76	50.32	34.03	50.43
	Group 7	123.56	120.54	109.45	113.59	109.94	139.26
	Group 8	113.36	105.65	108.24	107.45	106.72	104.59
	Group 9	108.46	107.64	104.37	106.62	103.21	109.96
	Group 10	98.32	96.49	90.53	83.26	87.59	108.31
Fig.1c		Group 1	Group 2	Group 3	Group 4	Group 5	Group 6	Group 7
	Ctrl	98.92	17.38	8.45	15.01	32.71	33.97	9.17
		107.53	16.67	11.22	17.07	31.6	37.53	10.43
		93.55	17.3	9.64	16.36	33.82	30.66	8.69
	4EGI-1	90.55	97.1	80.04	94.1	98.29	95.52	48.83
		80.04	88.17	74.51	84.54	89.91	82.25	42.43
		91.57	80.35	70.79	91.49	86.67	85.41	35.4
	4E1RCat	81.85	83.99	84.62	87.7	76.64	58.86	47.33
		88.49	112.35	91.41	97.26	93.07	58.07	48.27
		86.2	107.45	96.08	107.85	115.91	60.44	55.46
Fig.1d					HT-1080									Calu-1
	Ctrl			4EGI-1			4E1RCat			Ctrl			4EGI-1			4E1RCat
	1	1	1	1.02	1	1	0.92	0.76	1.13	1	1	1	1.12	1.14	1.19	0.95	0.89	1.06
	3.45	3.14	3.56	3.25	3.22	3.19	3.02	2.93	3.19	2.57	2.54	2.65	2.48	2.24	2.59	2.67	2.57	2.76
	4.32	4.21	4.53	4.25	4.19	4.53	4.01	3.87	4.18	3.26	3.35	3.83	3.46	3.06	3.84	3.19	3.32	3.02
Fig.1e					HT-1080									Calu-1
	Ctrl			4EGI-1			4E1RCat			Ctrl			4EGI-1			4E1RCat
	1.03	1.03	0.94	0.58	0.64	0.46	0.46	0.41	0.45	1.03	0.97	1	1.44	1.55	1.05	0.92	0.85	0.89
	6.94	6.31	9.15	0.6	0.71	0.75	0.47	0.41	0.45	8.47	7.9	10.13	0.83	1.01	0.73	1.35	1.16	1.15
	4.79	5.85	4.69	0.37	0.38	0.3	0.31	0.33	0.26	8.91	9.16	13.27	1.36	1.39	0.95	0.72	1.22	1.08
Fig.1f	Group 1	0.87	1.05	1.05	1.03
	Group 2	0.28	0.33	0.37	0.31
	Group 3	0.25	0.29	0.31	0.29
	Group 4	0.63	0.8	0.78	0.82
	Group 5	0.8	0.95	0.99	0.95
	Group 6	0.78	0.93	0.96	0.96
Fig.1h	Group 1	Group 2	Group 3	Group 4
	1	0.12	1.01	0.83
	1	0.1	1	0.83
	1.01	0.1	1.01	0.84
Fig.1i	Ctrl			4EGI-1			4E1RCat			Fer-1
	100	103.45	97.92	89.24	76.92	82.1	65.46	67.82	59.83	103.25	92.13	94.21
	10.22	9.21	8.25	74.23	70.28	74.24	45.67	56.76	60.12	71.24	74.92	78.9
	25.87	30.13	28.17	54.36	56.89	70.42	51.39	63.12	50.39	78.19	74.23	82.89
Fig.1j	Ctrl			4EGI-1			4E1RCat			Fer-1
	100	104.53	98.48	102.1	84.56	84.59	89.43	76.92	70.46	102.12	95.39	90.24
	86.78	76.92	92.31	86.29	84.31	90.42	89.31	73.18	87.28	79.25	93.3	84.2
	32.34	35.43	20.92	30.64	49.52	38.2	28.35	29.36	21.69	55.23	40.25	33.26
Fig.1k	Ctrl	1	1.04	0.96		Ctrl	1	1.05	0.95
	4EGI-1	1.53	1.56	1.76		4EGI-1	0.17	0.03	0.13
	4E1RCat	0.06	0.18	0.32		4E1RCat	0.29	0.11	0.27
Fig.1k

## Sheet: Fig.2
Fig.2b		Group 1	Group 2	Group 3	Group 4	Group 5		Group 1	Group 2	Group 3	Group 4	Group 5		Group 1	Group 2	Group 3	Group 4		Group 1	Group 2	Group 3	Group 4
	Ctrl	0.99	0.88	0.78	0.51	0.45		1.01	0.99	0.75	0.4	0.22		0.89	0.23	0.15	0.15		0.95	0.55	0.21	0.1
		1.1	0.99	0.91	0.46	0.38		1	0.98	0.77	0.41	0.23		0.86	0.23	0.15	0.15		0.94	0.52	0.18	0.09
		1.05	1.12	0.94	0.48	0.41		1.04	1.08	0.68	0.39	0.23		0.89	0.26	0.13	0.14		0.88	0.44	0.15	0.08
	EIF4E KD1	0.97	0.95	1	1.03	0.85		1.02	1.03	1.04	0.94	0.69		0.88	0.82	0.73	0.23		1.09	1	0.97	0.79
		1.02	1.08	1.01	1.03	0.85		0.95	1	1.05	0.97	0.75		0.93	0.86	0.71	0.24		1.18	1.1	1.24	0.9
		1.04	0.98	1.05	1.07	0.78		0.97	1.01	1.01	0.98	0.74		0.95	0.85	0.73	0.26		1.17	1.08	1.06	0.9
	EIF4E KD2	1.09	1.11	1.12	1.19	0.92		1.04	1.11	1.02	0.98	0.8		0.94	0.9	0.62	0.32		0.91	0.88	0.92	0.71
		1.05	1.1	1.12	1.08	0.89		0.97	1.04	1.09	1	0.77		1.07	0.89	0.67	0.28		0.98	1.11	1.05	0.77
		1.01	0.97	1.07	1.13	0.85		1.02	1.02	1.06	1	0.68		1.01	0.91	0.67	0.28		0.98	1.03	1.12	0.81
Fig.2c	Ctrl			EIF4EKD1			EIF4EKD2			Ctrl			EIF4EKD1			EIF4EKD2
	5	4	2	7	5	7	4	8	7	8	5	6	3	5	8	12	11	5
	34	43	31	5	9	11	11	15	8	28	24	40	11	12	5	13	14	11
	35	29	47	3	12	4	13	15	7	27	48	54	7	9	11	8	2	6
Fig.2d	Ctrl			EIF4EKD1			EIF4EKD2			Ctrl			EIF4EKD1			EIF4EKD2
	2.14	1.06	1.24	1.3	1.12	1.08	1.73	1.83	0.92	1.23	1.43	1.36	1.03	1.09	1.32	1.21	1.46	1.3
	6.4	7.87	9.12	3.12	1.29	1.45	3.24	2.65	2.12	7.65	6.76	6.95	2.14	2.65	1.25	2.15	4.08	2.45
	8.6	6.78	8.02	1.24	1.73	2.22	2.39	4.32	2.04	10.12	9.12	8.24	1.87	1.97	2.04	2.43	1.74	2.05
Fig.2e	Ctrl			EIF4EKD1			EIF4EKD2			Ctrl			EIF4EKD1			EIF4EKD2
	1	1	1	1.23	1.03	1.04	0.82	1.12	1.04	1	1	1	1.02	1.08	1.21	0.96	1.14	1.09
	3.65	3.24	3.56	3.04	3.06	3.42	3.24	2.93	3.08	3.43	2.74	2.84	2.46	2.87	3.03	3.08	3.07	3.84
	4.12	3.89	4.56	3.46	3.56	4.36	4.05	4.06	4.28	4.03	4.05	3.96	4.53	3.98	4.03	4.02	4.14	3.75
Fig.2j	Ctrl			Ctrl+4EGI-1			Ctrl+4E1RCat			EIF4EKD1			+WT			+S209A
	1	1	1	0.65	0.58	0.52	0.48	0.37	0.47	0.32	0.33	0.43	1.02	0.92	1.05	0.39	0.44	0.53
Fig.2k	Ctrl			KD1			KD1+WT			KD1+S209A
	2.3	2.42	1.81	1.91	2.42	2.52	3.19	4.51	3.89	2.5	4.51	2.69
	28.45	36.4	46.23	6.7	7.54	7.43	36.64	44.2	45.51	40.24	30.32	39.43
	29.46	30.56	39.6	6.78	8.29	5.61	40.21	43.19	46.5	35.46	43.25	30.45
Fig.2a
Fig.2f
Fig.2g
Fig.2h
Fig.2i
Fig.2l

## Sheet: Fig.3
Fig.3b		Group 1	Group 2	Group 3	Group 4	Group 5	Group 6	Group 7	Group 8
	HT-1080	100	2.95	12.49	17.3	14.18	2.8	3.06	2.72
	Calu-1	100	6.69	7.83	5.22	10.23	3.24	2.34	20.32
Fig.3c		Group 1	Group 2	Group 3	Group 4	Group 5	Group 6	Group 7	Group 8
	HT-1080	100	109.13	111.14	104.14	101.27	97.91	102.06	102.59
		76.82	83.81	87.91	82.28	35.4	87.94	84.3	65.28
		67.77	74.19	72.35	72.39	27.61	79.2	78.44	78.05
	Calu-1	100	114.13	117.19	113.88	109.25	104.61	105.89	112.06
		61.51	71.65	78.28	71.35	36.03	68.89	72.71	74.45
		67.32	54.78	54.43	57.83	14.7	59.56	63.56	65.23
Fig.3e	HT-1080	Group 1	Group 2	Group 3	Group 4	Group 5	Group 6		Calu-1	Group 1	Group 2	Group 3	Group 4	Group 5	Group 6
	Ctrl	8	14	12	5	10	2		Ctrl	2	13	16	4	9	3
		3	16	22	3	5	6			5	14	15	9	5	1
		6	19	17	8	4	9			5	10	20	5	7	8
	siALDH	8	54	71	4	8	8		siALDH	9	61	75	7	8	9
		4	56	65	1	7	4			10	48	82	10	4	7
		5	60	70	9	3	2			3	54	89	3	5	2
Fig.3f	Ctrl	0.91	1.13	0.96		Ctrl	1	0.92	1.08		Ctrl	1	0.94	1.06		Ctrl	1	0.93	1.07
	RSL3	1.98	2.1	2.1		RSL3	1.03	1.05	1.03		RSL3	1.03	1.16	0.94		RSL3	1.12	0.92	0.94
	Ctrl	0.9	1.03	1.07		Ctrl	1	0.95	1.05		Ctrl	1	1.02	0.98		Ctrl	1	1.12	0.88
	RSL3	1.56	1.41	1.41		RSL3	1.08	0.89	0.94		RSL3	1.02	0.95	0.83		RSL3	0.92	0.75	0.94
Fig.3g	Group1	0.91	1.04	1.05		Group1	1	1.02	0.98
	Group2	1.59	1.87	1.67		Group2	1.04	1.03	0.94
	Group3	1.04	1.18	1.26		Group3	0.75	0.49	0.58
	Group4	0.99	1.12	1.17		Group4	0.72	0.77	0.54
	Group1	0.92	1.04	1.04		Group1	1	1.06	0.94
	Group2	1.4	1.69	1.44		Group2	1.03	0.93	0.92
	Group3	0.95	1.08	1.13		Group3	0.45	0.63	0.52
	Group4	0.83	0.91	0.96		Group4	0.54	0.46	0.42
Fig.3k	-	2.13	1.43	1.82
	RSL3	4.56	5.21	4.67
	FBS (20%)	2.24	2.37	2.51
	Staurosporine	2.15	2.24	1.85
Fig.3j	-	1	1	1
	RSL3	3.24	3.09	3.95
	DFO	1.03	0.87	1.09
	DFO+RSL3	1.45	1.74	1.52
Fig.3o	KD1			KD1+S53A			KD1+S209A			WT
	1.9	2.4	2.52	2.51	4.49	2.7	3.21	4.5	3.89	2.53	2.67	4.22
	4.36	6.77	8.23	10.24	7.54	4.23	37.14	44.32	38.91	40.4	43.26	46.43
Fig.3d
Fif.3f
Fig.3g
Fig.3h
Fig.3i
Fig.3j
Fig.3l
Fig.3m
Fig.3n

## Sheet: Fig.4
Fig.4a	Ctrl			EIF4EKD			ALDH1B1OE			EIF4EOE			ALDH1B1OE+EIF4EOE
	1	1	1	1	1	1	1	1	1	1	1	1	1	1	1
	23.45	20.54	28.14	2.56	3.54	4.92	2.45	3.26	4.57	45.65	50.45	51.25	9.46	6.43	7.93
Fig.4b		HT-1080			Calu-1
		Group1	Group2	Group3	Group1	Group2	Group3
	Ctrl	1.03	0.99	0.54	1.08	0.62	0.37
		1	0.83	0.53	1.01	0.76	0.56
		0.99	0.91	0.53	0.77	0.76	0.48
	ALDH1B1OE	1.14	1.13	0.92	1.07	1.1	0.86
		1.03	0.98	0.8	1.1	1.056	0.88
		0.96	1.09	0.88	0.86	0.84	0.89
Fig.4c	Ctrl	100	100	100	100	100	100
	4HNE	53.23	45.67	56.54	50.67	37.65	54.34
	4HNE+Fer-1	93.25	115.54	96.54	89.39	102.12	104.59
	4HNE+ZVAD-FMK	63.21	46.76	50.09	56.29	49.82	59.57
Fig.4d	Ctrl			EIF4EKD			EIF4ES53A
	100	100	100	100	100	100	100	100	100
	43.25	47.45	40.92	94.2	95.26	90.46	95.27	87.47	96.47
	53.2	48.14	40.64	89.36	91.36	95.37	96.75	95.64	99.21
	21.15	13.16	10.63	19.35	18.46	26.36	28.64	28.6	20.17
	10.52	9.35	9.36	10.84	14.8	17.92	14.63	15.6	18.73
Fig.4e	Ctrl	4HNE	RSL3	Erastin	4HNE+RSL3	4HNE+RSL3+Fer-1	4HNE+RSL3+4EGI-1	4HNE+RSL3+4E1RCat	4HNE+RSL3+ZVAD-FMK	4HNE+RSL3+NEC	4HNE+RSL3+baicalein	4HNE+RSL3+zileuton	4HNE+RSL3+2AC	4HNE+RSL3+DPI	4HNE+Erastin	4HNE+Erastin+Fer-1	4HNE+Erastin+4EGI1	4HNE+Erastin+4E1RCat	4HNE+Erastin+ZVAD-FMK	4HNE+Erastin+NEC	4HNE+Erastin+baicalein	4HNE+Erastin+zileuton	4HNE+Eraastin+2AC	4HNE+Eraastin+DPI
	6	14	5	6	55	6	5	7	46	48	43	47	5	7	48	6	6	5	54	47	49	47	3	4
	8	7	4	6	52	7	5	7	57	53	54	50	3	6	49	5	6	6	57	53	56	51	6	7
Fig.4f	Ctrl	4HNE	RSL3	Erastin	4HNE+RSL3	4HNE+RSL3+Fer-1	4HNE+RSL3+4EGI-1	4HNE+RSL3+4E1RCat	4HNE+RSL3+ZVAD-FMK	4HNE+RSL3+NEC	4HNE+RSL3+baicalein	4HNE+RSL3+zileuton	4HNE+RSL3+2AC	4HNE+RSL3+DPI	4HNE+Erastin	4HNE+Erastin+Fer-1	4HNE+Erastin+4EGI1	4HNE+Erastin+4E1RCat	4HNE+Erastin+ZVAD-FMK	4HNE+Erastin+NEC	4HNE+Erastin+baicalein	4HNE+Erastin+zileuton	4HNE+Erastin+2AC	4HNE+Erastin+DPI
	1	0.64	2.58	3.34	10.6	1.26	0.73	1.12	9.23	9.02	9.14	8.23	1.21	1.56	9.55	0.92	1.02	1.11	9.32	10.25	10.14	9.31	0.57	0.47
	1	1.09	0.95	1.29	10.43	0.86	1.18	0.95	12.21	9.43	9.05	8.93	1.12	1.24	7.39	0.96	1.1	0.7	8.46	7.03	8.35	7.02	0.94	0.79
Fig.4g	Ctrl	1	1	1	1	1	1
	4HNE+RSL3	3.24	3.02	2.82	3.02	2.93	4.32
	4HNE+Erastin	3.02	3.36	2.94	3.02	3.08	2.56
	IL4	4.23	4.02	4.13	3.12	3.14	2.95
	Ctrl	1	1	1	1	1	1
	4HNE+RSL3	1.23	1.14	1.57	1.32	1.79	1.62
	4HNE+Erastin	1.45	1.66	1.24	1.29	1.75	1.77
	IL4	1.45	1.02	1.42	1.2	1.31	1.05
Fig.4h		Group1	Group2	Group3	Group4	Group5	Group6
	NOX1	1	1.12	1.11	1	1.09	1.15
	NOX2	1	1.23	1.34	1	1.26	1.32
	SLC7A11	1	1.08	1.24	1	1.14	1.26
	GPX4	1	0.78	0.83	1	0.85	0.93
	AIFM2	1	1.12	1.31	1	1.14	1.19
	ACSL4	1	1.24	1.26	1	1.36	1.29
	POR	1	1.15	1.09	1	1.01	1.14
Fig.4i	Ctrl siRNA	1	1	1	1	1	1
	NOX1 siRNA	0.23	0.18	0.18	0.24	0.25	0.17
	Ctrl siRNA	1	1	1	1	1	1
	NOX2 siRNA	0.14	0.18	0.17	0.19	0.18	0.29
Fig.4j	Ctrl	2	4	3	3	1	5
	4HNE+RSL3	45	47	35	45	53	49
	4HNE+Erastin	48	56	43	65	54	58
	Ctrl	2	4	5	2	4	6
	4HNE+RSL3	13	6	9	6	7	9
	4HNE+Erastin	15	13	5	6	8	11
	Ctrl	1	2	2	5	3	1
	4HNE+RSL3	46	37	54	56	46	46
	4HNE+Erastin	46	36	51	48	49	64
Fig.4k	Ctrl	1.12	1.43	1.72	1.56	1.45	1.25
	4HNE+RSL3	7.89	8.43	9.43	12.12	13.01	9.92
	4HNE+Erastin	8.93	6.78	13.56	10.29	10.42	9.32
	Ctrl	1.45	1.14	1.46	1.24	1.02	1.8
	4HNE+RSL3	2.35	2.36	1.92	4.32	3.92	3.82
	4HNE+Erastin	2.46	2.94	1.92	2.92	1.87	1.43
	Ctrl	1.14	1.09	1.32	1.42	1.36	1.61
	4HNE+RSL3	6.78	7.85	9.42	8.03	5.78	9.03
	4HNE+Erastin	10.19	11.35	8.43	8.92	10.15	9.4

## Sheet: Fig.5
Fig.5b	WT						ALDH1B1KD						EIF4EKD						Double KD						WT+IKE						ALDH1B1KD+IKE						EIF4EKD+IKE						Double KD+IKE
	79.43	102.24	103.46	106.43	84.32	85.65	80.36	104.56	112.31	87.04	79.94	78.82	97.34	87.37	103.54	103.82	87.29	97.19	68.34	70.4	78.6	79.43	85.32	87.34	75.43	87.36	89.46	97.35	28.05	29.26	87.2	78.04	69.76	69.83	75.38	69.37	87.37	79.26	98.61	102.24	86.03	87.26	94.21	67.37	69.37	58.6	80.21	78.23
	321.24	345.67	409.52	487.58	498.26	320.47	298.74	387.2	334.29	387.06	435.51	444.9	287.47	432.26	445.32	487.84	403.56	453.21	254.6	267.94	284.64	264.1	297.47	285.1	323.21	289.04	278.54	278.93	254.32	298.236	297.32	267.43	289.47	298.46	234.26	267.01	324.21	497.63	387.26	398.32	298.37	308.12	254.36	320.4	287.4	301.2	274.67	226.4
	567.36	765.47	876.59	876.26	877	508.43	789.48	678.8	896.48	999.2	678.47	698.05	879.54	947.86	1311.23	976.29	1292.5	983.01	793.2	567.34	845.36	932.15	624.34	784.36	567.79	498.36	398.88	555.4	449.82	598.75	309.47	217.89	276.01	387.27	432.21	143.21	1028.26	789.37	976.27	1087.26	1043.37	976.26	478.23	662.6	456.37	764.36	743.23	587.25
	1224.6	1089.01	1375.26	1098.39	1264.57	735.46	1321.25	1184.74	1398.85	1234.96	709.32	973.86	1456.76	1657.88	1745.67	1536.74	1432.25	1343.56	1378.45	1565.27	1543.7	1664.3	1345.34	1643.7	946.41	762.15	768.91	897.32	475.33	765.37	298.15	134.16	308.26	98.29	409.28	109.56	1754.21	1132.34	1567.89	1876.26	1624.49	1333.9	1408.8	923.63	964.53	1132.1	1402.3	1052.3
Fig.5d	Group1	Group2	Group3	Group4	Group5	Group6	Group7	Group8
	23.46	28.31	25.68	15.6	54.64	87.25	35.32	24.53
	25.76	29.14	20.01	17.04	50.95	102.31	29.26	40.9
	19.63	14.02	21.16	24.21	43.01	56.79	38.83	30.18
	13.02	18.92	19.15	20.7	58.14	86.02	27.62	58.5
	26.87	26.01	10.82	19.89	39.35	85.92	20.19	34.36
	29.43	28.53	14.26	17.83	46.58	76.27	13.34	20.96
Fig.5e	Group1	Group2	Group3	Group4	Group5	Group6	Group7	Group8
	2.12	2.15	1.65	1.24	6.76	9.14	3.91	3.2
	1.92	2.98	1.45	1.5	4.68	9.26	2.46	3.64
	2.54	2.54	1.67	1.36	5.65	10.68	2.1	2.68
	1.16	1.16	2.31	3.93	5.09	8.75	1.16	4.91
	1.17	1.19	2.02	2.57	4.98	13.03	1.19	5.8
	1.98	1.27	2.91	2.95	7.21	7.99	2.06	2.5
Fig.5f	Group1	Group2	Group3	Group4	Group5	Group6	Group7	Group8
	1.54	3.21	2.34	1.84	5.31	10.13	2.14	3.53
	1.02	2.15	2.64	2.35	6.32	9.24	1.19	5.25
	1.05	2.03	2.01	3.69	5.32	9.26	4.19	2.62
	2.25	1.92	1.92	2.71	7.43	8.26	3.67	3.04
	2.65	1.97	1.82	2.8	3.36	13.21	2.78	6.25
	1.92	0.67	1.16	0.87	6.78	10.92	2.91	1.92
Fig.5g	Group1	Group2	Group3	Group4	Group5	Group6	Group7	Group8
	1.23	2.43	2.93	1.54	2.65	2.46	2.57	3.5
	1.92	2.92	1.92	1.9	3.26	2.63	2.92	2.95
	2.12	1.92	1.86	2.24	2.92	1.92	1.57	2.75
	1.92	2.56	1.83	2.8	3.92	4.65	1.28	2.61
	1.83	2.87	2.5	1.99	3.25	2.16	3.21	2.86
	1.83	3.12	2.31	1.9	2.46	1.92	2.18	2.68
Fig.5h	Group1	Group2	Group3	Group4	Group5	Group6	Group7	Group8
	102.23	43.13	114.53	34.5	184.56	34.56	120.31	20.15
	143.2	13.24	154.26	29.4	173.25	23.1	145.6	16.3
	108.43	6.76	163.9	6.8	155.3	13.5	163.26	48.47
	113.56	9.12	145.26	8.34	149.6	16.8	135.68	8.27
	142.35	18.19	138.7	9.6	122.15	6.48	89.5	9.3
	173.2	6.54	142.36	10.74	158.4	9.24	157.3	10.6
Fig.5i	Group1	Group2	Group3	Group4	Group5	Group6	Group7	Group8
	231.28	253.1	23.1	25.7	253.4	155.36	15.6	9.25
	243.12	200.5	33.25	7.85	254.36	254.37	55.37	16.36
	198.17	198.73	17.43	4.86	267.9	197.25	19.36	45.7
	184.2	167.86	7.3	14.63	219.4	298.36	7.58	50.29
	253.26	241.57	9.4	10.95	204.5	254.4	9.46	53.27
	273.46	239.5	10.2	8.73	193.2	265.7	14.31	16.72

## Sheet: Fig.6
Fig.6a	4HNE						4HNE+Lip1						4HNE+ZVAD-FMK
	97.25	87.26	104.26	112.31	87.26	98.25	83.26	67.68	105.53	101.16	76.48	84.36	73.26	56.58	68.38	103.2	78.37	98.11
	287.42	398.26	407.27	442.1	387.95	355.38	297.77	356.53	423.21	453.27	397.71	387.4	208.18	389.85	386.29	269.13	395.7	334.42
	254.36	234.28	156.79	567.51	687.52	487.92	756.32	845.1	713.1	725.62	678.27	709.95	267.48	298.36	224.1	456.58	587.48	489.64
	127.47	107.92	121.26	598.58	709.73	676.21	1024.37	1014.26	862.63	1394.37	1082.36	1024.55	198.58	124.6	78.6	684.21	476.54	577.9
Fig.6c	Group1	Group2	Group3	Group4
	1.35	5.43	1.46	4.56
	1.87	6.75	2.92	5.67
	2.14	3.46	2.19	7.13
	2.34	5.31	2.15	5.45
	1.82	4.37	2.19	3.67
	1.26	4.48	1.96	4.55
Fig.6d	Group1	Group2	Group3	Group4
	1.45	6.54	1.25	5.68
	0.02	4.67	1.45	7.86
	1.46	7.65	2.14	6.53
	1.09	7.84	1.29	7.06
	1.16	8.03	3.02	4.54
	1.58	4.09	1.37	4.76
Fig.6e	Group1	Group2	Group3	Group4
	1.34	2.13	1.45	1.15
	2.35	2.31	2.31	1.25
	1.53	2.84	2.74	1.15
	1.02	1.14	2.45	1.92
	1.73	1.16	2.37	1.07
	1.35	1.35	2.1	1.15
Fig.6f	Group1	Group2	Group3	Group4
	23.46	25.65	25.36	23.25
	25.43	24.64	23.13	20.35
	22.54	23.46	20.91	21.54
	24.56	25.37	21.15	20.98
	20.65	24.06	20.84	24.45
	20.67	25.09	20.56	25.69
Fig.6g	112.14	109.54	134.25	123.56
	105.56	109.77	112.34	125.64
	123.25	134.26	109.93	109.22
	143.21	124.36	108.87	105.58
	105.76	130.62	114.89	113.26
	113.26	114.47	125.78	109.7
Fig.6h	18.57	20.74	19.25	20.01
	19.24	18.25	19.9	19.25
	21.12	19.82	21.15	18.82
	19.84	19.83	20.43	20.79
	22.46	21.15	22.13	21.35
	20.15	20.34	18.79	19.86
Fig.6i	WT						ALDH1B1KD						EIF4EKD						WT+4HNE						ALDH1B1KD+4HNE						EIF4EKD+4HNE
	84.23	89.45	100.32	78.32	94.35	79.23	85.4	98.73	108.99	93.46	85.45	88.3	104	104.91	104.56	98.24	108.34	98.4	102.2	113.27	98.34	87.35	78.43	98.34	103.7	98.35	69.5	97.46	87.45	87.56	103.65	98.35	87.42	79.45	90.34	88.73
	284.38	234.54	304.52	402.12	302.3	234.48	254.87	302.35	314.34	305.4	243.46	342.2	342.3	244.15	198.4	243.4	304.5	335.4	123.13	243.28	213.25	243.16	299.3	298.236	104.5	213.3	205.3	109.34	108.5	109.5	243.34	225.46	305.45	334.5	398.46	308.34
	567.36	643.4	509.3	687.32	567.57	676.4	874.3	654.3	634.2	475.46	465.6	567.7	576.5	567.3	708.45	809.45	543.26	498.56	342.3	304.34	331.72	309.23	309.4	423.2	98.34	109.63	234.45	206.46	124.13	243.45	484.36	654.57	498.77	584.36	834.2	432.3
	1043.2	1123.2	987.25	876.35	798.74	987.23	1013.29	1013.2	876.35	1013.2	784.45	987.36	876	1053.6	1087.34	932.15	743.2	895.45	398.45	403.23	543.8	508.45	243.26	519.56	135.46	128.35	198.23	99.45	123.4	309.45	703.2	1044.26	987.36	884.22	724.4	876.06
Fig.6j	Group1	Group2	Group3	Group4	Group5	Group6
	1.45	1.44	1.54	4.64	12.12	3.1
	2.43	3.21	1.43	5.45	10.3	2.54
	2.54	2.45	2.35	8.54	11.6	1.94
	1.82	1.67	2.56	5.57	9.43	4.02
	1.43	2.23	1.42	4.67	15.23	1.05
	1.46	2.56	2.15	6.12	11.47	1.85
Fig.6k	1.04	1.04	0.74	5.67	13.22	2.14
	1.23	1.53	1.12	6.63	14.36	1.46
	1.43	1.12	1.15	5.67	16.34	2.64
	0.53	2.24	1.09	5.94	11.36	3.52
	0.82	0.82	0.83	4.93	13.65	1.78
	0.92	0.75	1.46	8.21	9.57	1.99

## Sheet: Fig.S1
Fig.S1a	Ctrl			4EGI-1			4E1RCat			Ctrl			4EGI-1			4E1RCat			Ctrl			4EGI-1			4E1RCat
	2.34	1.25	1.49	1.32	2.35	3.12	3.25	2.45	2.43	1.29	2.65	2.65	3.14	2.57	2.63	2.64	2.13	1.68	2.54	3.24	2.24	1.43	1.46	1.43	1.14	2.14	2.14
	65.45	43.23	65.47	12.3	15.36	10.43	9.12	15.6	6.4	25.56	36.4	37.57	3.4	4.29	4.21	2.46	3.42	5.4	45.45	43.27	35.56	11.24	15.3	10.53	14.26	15.27	8.2
	42.35	46.57	54.28	3.46	8.49	4.67	6.74	6.8	5.92	26.78	29.43	30.26	2.35	5.75	7.42	1.88	5.6	4.36	56.76	57.54	79.23	7.68	8.46	7.26	26.7	14.6	15.27
Fig.S1c		Group 1	Group 2	Group 3	Group 4	Group 5		Group 1	Group 2	Group 3	Group 4	Group 5		Group 1	Group 2	Group 3	Group 4	Group 5		Group 1	Group 2	Group 3	Group 4	Group 5
	Ctrl	0.94	1.02	0.85	0.73	0.66		0.92	0.83	0.72	0.34	0.17		0.97	0.9	0.86	0.65	0.21		1.14	1.1	0.97	0.62	0.14
		1.01	0.99	0.94	0.74	0.72		0.91	0.86	0.75	0.41	0.26		1.03	1.06	1.01	0.75	0.34		0.99	1.01	1.04	0.73	0.29
		1	0.99	0.93	0.79	0.7		0.92	0.84	0.75	0.47	0.23		1.08	1.11	1	0.76	0.33		0.99	1.09	0.76	0.54	0.28
	EIF4E OE	0.85	0.82	0.4	0.39	0.31		0.9	0.54	0.42	0.15	0.12		0.88	0.8	0.4	0.26	0.21		0.84	0.79	0.35	0.09	0.04
		0.9	0.79	0.43	0.37	0.31		0.89	0.5	0.4	0.13	0.12		0.78	0.71	0.35	0.21	0.17		0.81	0.72	0.29	0.07	0.04
		0.86	0.79	0.39	0.32	0.26		0.8	0.48	0.34	0.11	0.08		0.74	0.49	0.25	0.18	0.15		0.96	0.79	0.26	0.05	0.04
Fig.S1d	Ctrl	2.31	1.24	3.15	1.25	2.14	1.26
	Staurosporine	45.65	46.73	50.34	12.14	15.64	18.66
	RSL3	32.2	42.3	36.57	67.23	69.33	58.32
	Ctrl	2.45	3.21	1.25	2.35	1.63	2.64
	Staurosporine	32.35	30.92	43.2	7.92	13.25	8.45
	RSL3	35.36	36.56	31.25	54.6	58.51	68.37
Fig.S1b

## Sheet: Fig.S2
Fig.S2d			Ctrl			EIF4G1KD1			EIF4G1KD2
	HT-1080	Ctrl	6	8	3	3	6	9	2	8	5
		RSL3	40	58	36	46	56	49	49	67	58
	Calu-1	Ctrl	8	5	6	3	5	8	12	11	5
		RSL3	51	65	53	54	56	71	54	58	63
Fig.S2e			Ctrl			EIF4G1KD1			EIF4G1KD2
	HT-1080	Ctrl	8	10	5	7	8	4	10	5	3
		eastin	76	71	74	70	75	63	72	73	87
	Calu-1	Ctrl	2	9	6	10	12	11	5	4	6
		eastin	76	85	75	78	70	67	63	76	75
Fig.S2c
Fig.S2f

## Sheet: Fig.S3
Fig.S3b		Group 1	Group 2	Group 3	Group 4	Group 5		Group 1	Group 2	Group 3	Group 4	Group 5		Group 1	Group 2	Group 3	Group 4	Group 5		Group 1	Group 2	Group 3	Group 4	Group 5
	Ctrl	1.04	0.91	0.77	0.52	0.42		1.01	0.89	0.41	0.18	0.14		0.98	1.02	0.9	0.56	0.42		1.04	0.84	0.39	0.25	0.13
		0.94	0.99	0.83	0.51	0.41		1.05	1.07	0.44	0.19	0.15		1	0.87	0.94	0.66	0.45		1.05	1.03	0.68	0.37	0.22
		0.76	0.71	0.72	0.41	0.36		0.9	0.87	0.36	0.15	0.13		1.03	0.92	1.02	0.68	0.55		0.95	0.96	0.51	0.34	0.21
	MKNK1 KD1	0.97	0.99	0.83	0.5	0.42		0.98	0.84	0.52	0.18	0.15		1.01	0.89	0.71	0.58	0.44		1.03	0.92	0.45	0.26	0.11
		1.08	1.05	0.8	0.47	0.39		0.97	0.85	0.49	0.19	0.14		0.91	0.91	0.73	0.6	0.39		0.99	0.92	0.47	0.29	0.14
		0.97	0.92	0.78	0.49	0.4		1.07	0.96	0.54	0.21	0.15		0.94	0.92	0.76	0.66	0.44		0.97	0.92	0.55	0.33	0.17
	MKNK1 KD2	1.08	0.99	0.79	0.47	0.41		1.07	1	0.53	0.21	0.15		0.88	0.93	0.77	0.61	0.42		1.05	0.99	0.56	0.31	0.16
		0.99	1.03	0.8	0.45	0.38		1.1	0.91	0.55	0.21	0.15		0.9	0.94	0.71	0.6	0.44		0.99	0.94	0.52	0.28	0.13
		1.12	1	0.81	0.42	0.34		1.01	0.87	0.49	0.15	0.12		0.94	0.81	0.71	0.54	0.33		1.03	0.89	0.43	0.26	0.1
Fig.S3d	Ctrl	2.45	2.14	2.45	2.47	2.56	2.65
	RSL3	40.12	44.24	35.6	30.34	35.56	36.54
	RSL3+eFT226	41.26	59.46	40.19	43.23	55.63	43.21
	RSL3+CGP 57380	42.14	43.12	40.24	39.45	36.78	33.25
	RSL3+4EGI-1	4.53	3.24	9.55	4.69	6.74	7.64
	Erastin	32.13	30.94	36.57	36.68	43.25	48.34
	Erastin+eFT226	40.18	46.64	38.2	47.25	59.29	47.88
	Erastin+CGP 57380	45.26	39.18	38.26	45.66	38.46	31.7
	Erastin+4EGI-1	1.24	3.25	3.67	4.34	4.68	3.57
Fig.S3f	WT			EIF2S1 S51A
	1.23	1.56	3.22	1.4	1.64	2.1
	29.24	24.56	29.44	24.36	21.32	17.65
	43.52	46.47	48.21	32.25	41.25	46.15
Fig.S3g	Ctrl	1	1	1	1	1	1
	4EGI-1	0.35	0.25	0.36	1.12	1.14	1.26
	4E1RCat	0.36	0.42	0.48	1.13	1.32	1.19
Fig.S3a
Fig.S3c
Fig.S3e

## Sheet: Fig.S4
Fig.S4b		HT-1080 (RSL3)										Calu-1 (RSL3)										HT-1080 (erastin)										Calu-1 (erastin)
		Ctrl			ALDH1B1KD1			ALDH1B1KD2				Ctrl			ALDH1B1KD1			ALDH1B1KD2				Ctrl			ALDH1B1KD1			ALDH1B1KD2				Ctrl			ALDH1B1KD1			ALDH1B1KD2
	Group 1	0.98	1.23	1.04	0.79	0.99	0.96	0.77	0.95	0.9		1.01	1.19	1.19	0.94	0.92	1.04	0.88	0.97	0.94		1.04	0.93	1.04	0.5	0.47	0.3	0.38	0.31	0.36		1.22	1.15	0.94	1.07	1.06	0.98	1.27	0.95	0.84
	Group 2	0.94	1.11	1.02	0.59	0.73	0.68	0.65	0.72	0.74		1.02	1.16	1.04	0.79	0.92	0.89	0.8	0.93	0.94		0.88	0.94	0.92	0.17	0.13	0.11	0.13	0.12	0.13		1.25	1.13	0.89	0.5	0.63	0.52	0.99	0.81	0.62
	Group 3	0.91	0.97	0.99	0.44	0.44	0.39	0.52	0.55	0.62		0.71	0.86	0.9	0.27	0.34	0.31	0.52	0.62	0.62		0.81	0.9	0.76	0.1	0.08	0.07	0.11	0.1	0.1		1.07	0.97	0.71	0.13	0.15	0.12	0.54	0.45	0.36
	Group 4	0.62	0.82	0.74	0.28	0.3	0.28	0.39	0.46	0.41		0.41	0.47	0.51	0.07	0.1	0.1	0.24	0.36	0.34		0.26	0.24	0.32	0.08	0.05	0.04	0.08	0.09	0.07		0.5	0.67	0.46	0.12	0.12	0.1	0.27	0.25	0.19
	Group 5	0.32	0.42	0.4	0.22	0.24	0.21	0.39	0.36	0.37		0.22	0.25	0.28	0.04	0.07	0.07	0.12	0.17	0.18		0.18	0.16	0.18	0.05	0.05	0.05	0.08	0.09	0.07		0.35	0.38	0.23	0.1	0.1	0.11	0.13	0.12	0.13
Fig.S4c		HT-1080 (RSL3)										Calu-1 (RSL3)										HT-1080 (erastin)										Calu-1 (erastin)
		Ctrl			ALDH1B1KD1			ALDH1B1KD2				Ctrl			ALDH1B1KD1			ALDH1B1KD2				Ctrl			ALDH1B1KD1			ALDH1B1KD2				Ctrl			ALDH1B1KD1			ALDH1B1KD2
	Group 1	3	2	9	4	7	9	8	7	3		7	8	2	1	2	8	10	8	7		3	3	9	12	6	7	10	2	7		4	6	8	7	8	1	3	4	6
	Group 2	26	20	17	57	59	62	63	62	70		14	12	18	57	63	75	61	65	55		16	20	23	57	60	43	70	65	62		13	18	14	72	71	65	55	63	61
	Group 3	9	7	5	1	3	7	6	5	2		10	5	6	8	8	5	3	12	8		5	6	4	8	7	1	3	6	8		4	5	3	2	2	8	9	7	10
Fig.S4d		Group 1	Group 2	Group 3	Group 4	Group 5		Group 1	Group 2	Group 3	Group 4	Group 5		Group 1	Group 2	Group 3	Group 4	Group 5		Group 1	Group 2	Group 3	Group 4	Group 5
	Ctrl	1.1	0.9	0.56	0.49	0.36		1.01	1.03	0.59	0.25	0.21		1.01	1	0.84	0.47	0.18		0.95	0.95	0.89	0.59	0.3
		1.05	0.87	0.67	0.6	0.42		1.09	0.94	0.67	0.26	0.25		1.03	1.08	0.9	0.66	0.17		1.07	0.97	0.94	0.58	0.34
		0.88	0.75	0.71	0.53	0.41		1.06	0.94	0.63	0.29	0.2		1.05	1.03	1.08	0.59	0.18		1.03	0.97	0.94	0.66	0.34
	DEAB	0.88	0.43	0.26	0.19	0.12		0.86	0.53	0.25	0.2	0.2		1.03	0.76	0.33	0.31	0.11		0.94	0.73	0.67	0.34	0.18
		0.67	0.41	0.21	0.17	0.13		0.86	0.52	0.21	0.18	0.16		0.99	0.63	0.37	0.34	0.09		0.91	0.7	0.51	0.34	0.19
		0.56	0.23	0.15	0.12	0.07		0.81	0.34	0.21	0.16	0.17		0.92	0.59	0.38	0.32	0.1		0.89	0.71	0.45	0.26	0.15
Fig.S4e		HT-1080 (RSL3)							Calu-1 (RSL3)							HT-1080 (erastin)							Calu-1 (erastin)
		Ctrl			DEAB				Ctrl			DEAB				Ctrl			DEAB				Ctrl			DEAB
	Group 1	6	9	4	3	2	10		8	9	10	5	7	11		5	4	5	6	7	2		7	9	6	2	3	10
	Group 2	16	19	15	46	35	55		20	23	26	65	67	58		22	16	14	63	57	52		13	19	24	69	62	57
	Group 3	5	4	8	7	1	6		7	6	5	7	6	2		8	6	5	9	1	3		3	6	9	4	8	2
Fig.S4g		HT-1080 (RSL3)							Calu-1 (RSL3)							HT-1080 (erastin)							Calu-1 (erastin)
		Ctrl			ALDH1B1OE				Ctrl			ALDH1B1OE				Ctrl			ALDH1B1OE				Ctrl			ALDH1B1OE
	Group 1	0.95	0.86	1.02	1.08	1.09	1.01		1.24	1.16	1.22	1.09	0.97	1.15		0.97	1.02	1.02	0.91	1.07	1.03		1	0.94	1.05	1.03	1.02	0.76
	Group 2	0.96	0.96	1.02	1.08	1.15	0.99		0.9	1.02	0.94	1.19	0.97	1.16		0.95	0.97	0.99	0.98	1.02	1.08		0.76	0.85	0.89	1.06	1.04	0.77
	Group 3	0.81	0.89	0.93	1.09	1.06	0.96		0.65	0.76	0.78	1.12	1.04	1.06		0.72	0.83	0.77	1.18	1.15	1.13		0.58	0.67	0.63	1	0.96	0.71
	Group 4	0.41	0.42	0.51	1	1.06	0.92		0.45	0.47	0.56	0.86	0.73	0.67		0.43	0.5	0.51	1.07	1.01	0.89		0.32	0.44	0.46	0.65	0.63	0.49
	Group 5	0.27	0.31	0.32	0.64	0.68	0.62		0.3	0.34	0.36	0.69	0.48	0.47		0.2	0.21	0.23	0.68	0.61	0.6		0.12	0.15	0.13	0.49	0.5	0.29
Fig.S4a
Fig.S4f

[truncated: 4 more sheets: Fig.S5, Fig.S6, Fig.S7, Fig.S8]
